# Supplementary material for: In silico assessment of primers for eDNA studies using PrimerTree and application to characterize the biodiversity surrounding the Cuyahoga River
Source: Sci Rep. 2016 Mar 11;6:22908. doi: 10.1038/srep22908 (PMC4786790; doi:10.1038/srep22908)
Supplement: Supplementary Table 1 [file srep22908-s2.xls]

## Sheet: plantDataForPaper
Primer	Kingdom	Phylum	Class	Order	Family	Genus	Species	Lower_DS12	Lower_DS21	Lower_DS26	Lower_DS3	Lower_DS34	Lower_DS35	Lower_DS40	Lower_DS41	Lower_DS43	Lower_DS45	Lower_DS46	Lower_DS51	Lower_DS54	Lower_DS57	Lower_DS60	Lower_DS64	Lower_DS7	Lower_DS70	Lower_DS71	Lower_DS78	Lower_DS82	Lower_DS9	Lower_DS95	Middle_DS13	Middle_DS18	Middle_DS27	Middle_DS36	Middle_DS37	Middle_DS47	Middle_DS49	Middle_DS50	Middle_DS55	Middle_DS6	Middle_DS62	Middle_DS65	Middle_DS67	Middle_DS72	Middle_DS77	Middle_DS83	Middle_DS91	Outside_Lower_DS14	Outside_Lower_DS19
BryoTrnL	Viridiplantae	Streptophyta	Bryopsida	Dicranales	Ditrichaceae	Ceratodon	Ceratodon purpureus	0	0	0	0	0	0	0	0	0	0	0	0	0	0	0	0	0	13	22	0	0	0	0	0	0	0	0	0	0	0	0	0	0	0	0	0	0	0	0	0	0	0
BryoTrnL	Viridiplantae	Streptophyta	Bryopsida	Dicranales	Ditrichaceae	Ceratodon	Ceratodon purpureus	0	0	0	0	0	0	0	0	0	0	0	0	0	0	0	0	0	16	12	0	0	0	0	0	0	0	0	0	0	0	0	0	0	0	0	0	0	0	0	0	0	0
BryoTrnL	Viridiplantae	Streptophyta	Bryopsida	Dicranales	Ditrichaceae	Ceratodon	Ceratodon purpureus	0	0	0	0	0	0	0	0	0	0	0	0	0	0	0	0	0	19	28	0	0	0	0	0	0	0	0	0	0	0	0	0	0	0	0	0	0	0	0	0	0	0
BryoTrnL	Viridiplantae	Streptophyta	Bryopsida	Dicranales	Ditrichaceae	Ceratodon	Ceratodon purpureus	0	0	0	0	0	0	0	0	0	0	0	0	0	0	0	0	0	12	8	0	0	0	0	0	0	0	0	0	0	0	0	0	0	0	0	0	0	0	0	0	0	0
BryoTrnL	Viridiplantae	Streptophyta	Bryopsida	Dicranales	Ditrichaceae	Ceratodon	Ceratodon purpureus	0	0	0	0	0	0	0	0	0	0	0	0	0	0	0	0	0	19	13	0	0	0	0	0	0	0	0	0	0	0	0	0	0	0	0	0	0	0	0	0	0	0
BryoTrnL	Viridiplantae	Streptophyta	Bryopsida	Dicranales	Rhabdoweisiaceae	Rhabdoweisia	Rhabdoweisia crenulata	0	0	0	0	0	0	0	0	0	0	0	0	0	0	0	0	0	7	4	0	0	0	0	0	0	0	0	0	0	0	0	0	0	0	0	0	0	0	0	0	0	0
BryoTrnL	Viridiplantae	Streptophyta	Bryopsida	Dicranales	Ditrichaceae	Ceratodon	Ceratodon purpureus	0	0	0	0	0	0	0	0	0	0	0	0	0	0	0	0	0	10	12	0	0	0	0	0	0	0	0	0	0	0	0	0	0	0	0	0	0	0	0	0	0	0
BryoTrnL	Viridiplantae	Streptophyta	Bryopsida	Dicranales	Ditrichaceae	Ceratodon	Ceratodon purpureus	0	0	0	0	0	0	0	0	0	0	0	0	0	0	0	0	0	29	27	0	0	0	0	0	0	0	0	0	0	0	0	0	0	0	0	0	0	0	0	0	0	0
BryoTrnL	Viridiplantae	Streptophyta	Bryopsida	Dicranales	Ditrichaceae	Ceratodon	Ceratodon purpureus	0	0	0	0	0	0	0	0	0	0	0	0	0	0	0	0	0	7	6	0	0	0	0	0	0	0	0	0	0	0	0	0	0	0	0	0	0	0	0	0	0	0
BryoTrnL	Viridiplantae	Streptophyta	Bryopsida	Dicranales	Ditrichaceae	Ceratodon	Ceratodon purpureus	0	0	0	0	0	0	0	0	0	0	0	0	0	0	0	0	0	25	35	0	0	0	0	0	0	0	0	0	0	0	0	0	0	0	0	0	0	0	0	0	0	0
BryoTrnL	Viridiplantae	Streptophyta	Bryopsida	Dicranales	Ditrichaceae/Bruchiaceae	Ceratodon/Bruchia	Ceratodon purpureus/Bruchia flexuosa	0	0	0	0	0	0	0	0	0	0	0	0	0	0	0	0	0	14	10	0	0	0	0	0	0	0	0	0	0	0	0	0	0	0	0	0	0	0	0	0	0	0
BryoTrnL	Viridiplantae	Streptophyta	Bryopsida	Dicranales	Ditrichaceae	Ceratodon	Ceratodon purpureus	0	1	0	0	0	0	0	0	0	1	0	0	0	0	1	0	0	8419	9982	0	0	1	0	0	0	0	2	0	0	0	0	0	0	1	0	0	0	0	1	1	0	0
BryoTrnL	Viridiplantae	Streptophyta	Bryopsida	Dicranales	Ditrichaceae	Ceratodon	Ceratodon purpureus	0	0	0	0	0	0	0	0	0	0	0	0	0	0	0	0	0	15	16	0	0	0	0	0	0	0	0	0	0	0	0	0	0	0	0	0	0	0	0	0	0	0
BryoTrnL	Viridiplantae	Streptophyta	Bryopsida	Dicranales	Ditrichaceae/Rhabdoweisiaceae	Ceratodon/Glyphomitrium/Arctoa/Arctoa/Rhabdoweisia	Ceratodon purpureus/Glyphomitrium humillimum/Arctoa fulvella/Arctoa falcata/Rhabdoweisia fugax	0	0	0	0	0	0	0	0	0	0	0	0	0	0	0	0	0	33	32	0	0	0	0	0	0	0	0	0	0	0	0	0	0	0	0	0	0	0	0	0	0	0
BryoTrnL	Viridiplantae	Streptophyta	Bryopsida	Dicranales	Ditrichaceae	Ceratodon	Ceratodon purpureus	0	0	0	0	0	0	0	0	0	0	0	0	0	0	0	0	0	5	14	0	0	0	0	0	0	0	0	0	0	0	0	0	0	0	0	0	0	0	0	0	0	0
BryoTrnL	Viridiplantae	Streptophyta	Bryopsida	Dicranales	Ditrichaceae	Ceratodon	Ceratodon purpureus	0	0	0	0	0	0	0	0	0	0	0	0	0	0	0	0	0	22	53	0	0	0	0	0	0	0	0	0	0	0	0	0	0	0	0	0	0	0	0	0	0	0
BryoTrnL	Viridiplantae	Streptophyta	Bryopsida	Dicranales	Ditrichaceae	Ceratodon	Ceratodon purpureus	0	0	0	0	0	0	0	0	0	0	0	0	0	0	0	0	0	17	13	0	0	0	0	0	0	0	0	0	0	0	0	0	0	0	0	0	0	0	0	0	0	0
BryoTrnL	Viridiplantae	Streptophyta	Bryopsida	Dicranales	Ditrichaceae/Rhabdoweisiaceae	Ceratodon/Glyphomitrium/Arctoa/Arctoa/Rhabdoweisia	Ceratodon purpureus/Glyphomitrium humillimum/Arctoa fulvella/Arctoa falcata/Rhabdoweisia fugax	0	0	0	0	0	0	0	0	0	0	0	0	0	0	0	0	0	21	20	0	0	0	0	0	0	0	0	0	0	0	0	0	0	0	0	0	0	0	0	0	0	0
BryoTrnL	Viridiplantae	Streptophyta	Bryopsida	Dicranales	Ditrichaceae	Ceratodon	Ceratodon purpureus	0	0	0	0	0	0	0	0	0	0	0	0	0	0	0	0	0	34	70	0	0	0	0	0	0	0	0	0	0	0	0	0	0	0	0	0	0	0	0	0	0	0
BryoTrnL	Viridiplantae	Streptophyta	Bryopsida	Dicranales	Ditrichaceae	Ceratodon	Ceratodon purpureus	0	0	0	0	0	0	0	0	0	0	0	0	0	0	0	0	0	14	25	0	0	0	0	0	0	0	0	0	0	0	0	0	0	0	0	0	0	0	0	0	0	0
BryoTrnL	Viridiplantae	Streptophyta	Bryopsida	Dicranales	Ditrichaceae	Ceratodon	Ceratodon purpureus	0	0	0	0	0	0	0	0	0	0	0	0	0	0	0	0	0	20	21	0	0	0	0	0	0	0	0	0	0	0	0	0	0	0	0	0	0	0	0	0	0	0
BryoTrnL	Viridiplantae	Streptophyta	Bryopsida	Dicranales	Fissidentaceae	Fissidens	Fissidens fontanus	0	0	0	0	0	11	0	0	0	0	0	0	0	0	0	0	0	0	0	0	0	0	0	0	0	0	0	0	0	0	0	0	0	0	0	0	0	0	0	0	0	0
BryoTrnL	Viridiplantae	Streptophyta	Bryopsida	Dicranales	Ditrichaceae	Ceratodon	Ceratodon purpureus	0	0	0	0	0	0	0	0	0	0	0	0	0	0	0	0	0	20	32	0	0	0	0	0	0	0	0	0	0	0	0	0	0	0	0	0	0	0	0	0	0	0
BryoTrnL	Viridiplantae	Streptophyta	Bryopsida	Dicranales	Ditrichaceae	Ceratodon	Ceratodon purpureus	0	0	0	0	0	0	0	0	0	0	0	0	0	0	0	0	0	9	9	0	0	0	0	0	0	0	0	0	0	0	0	0	0	0	0	0	0	0	0	0	0	0
BryoTrnL	Viridiplantae	Streptophyta	Bryopsida	Dicranales	Ditrichaceae	Ceratodon	Ceratodon purpureus	0	0	0	0	0	0	0	0	0	0	0	0	0	0	0	0	0	24	31	0	0	0	0	0	0	0	0	0	0	0	0	0	0	0	0	0	0	0	0	0	0	0
BryoTrnL	Viridiplantae	Streptophyta	Bryopsida	Dicranales	Ditrichaceae	Ceratodon	Ceratodon purpureus	0	0	0	0	0	0	0	0	0	0	0	0	0	0	0	0	0	16	10	0	0	0	0	0	0	0	0	0	0	0	0	0	0	0	0	0	0	0	0	0	0	0
BryoTrnL	Viridiplantae	Streptophyta	Bryopsida	Dicranales	Ditrichaceae	Ceratodon	Ceratodon purpureus	0	0	0	0	0	0	0	0	0	0	0	0	0	0	0	0	0	7	9	0	0	0	0	0	0	0	0	0	0	0	0	0	0	0	0	0	0	0	0	0	0	0
BryoTrnL	Viridiplantae	Streptophyta	Bryopsida	Dicranales	Ditrichaceae	Ceratodon	Ceratodon purpureus	0	0	0	0	0	0	0	0	0	0	0	0	0	0	0	0	0	44	46	0	0	0	0	0	0	0	0	0	0	0	0	0	0	0	0	0	0	0	0	0	0	0
BryoTrnL	Viridiplantae	Streptophyta	Bryopsida	Dicranales	Ditrichaceae	Ceratodon	Ceratodon purpureus	0	0	0	0	0	0	0	0	0	0	0	0	0	0	0	0	0	3	7	0	0	0	0	0	0	0	0	0	0	0	0	0	0	0	0	0	0	0	0	0	0	0
BryoTrnL	Viridiplantae	Streptophyta	Bryopsida	Dicranales	Ditrichaceae	Ceratodon	Ceratodon purpureus	0	0	0	0	0	0	0	0	0	0	0	0	0	0	0	0	0	22	23	0	0	0	0	0	0	0	0	0	0	0	0	0	0	0	0	0	0	0	0	0	0	0
BryoTrnL	Viridiplantae	Streptophyta	Bryopsida	Dicranales	Ditrichaceae	Ceratodon	Ceratodon purpureus	0	0	0	0	0	0	0	0	0	0	0	0	0	0	0	0	0	30	37	0	0	0	0	0	0	0	0	0	0	0	0	0	0	0	0	0	0	0	0	0	0	0
BryoTrnL	Viridiplantae	Streptophyta	Bryopsida	Dicranales	Ditrichaceae	Ceratodon	Ceratodon purpureus	0	0	0	0	0	0	0	0	0	0	0	0	0	0	0	0	0	12	21	0	0	0	0	0	0	0	0	0	0	0	0	0	0	0	0	0	0	0	0	0	0	0
BryoTrnL	Viridiplantae	Streptophyta	Bryopsida	Dicranales	Ditrichaceae	Ceratodon	Ceratodon purpureus	0	0	0	0	0	0	0	0	0	0	0	0	0	0	0	0	0	10	16	0	0	0	0	0	0	0	0	0	0	0	0	0	0	0	0	0	0	0	0	0	0	0
BryoTrnL	Viridiplantae	Streptophyta	Bryopsida	Dicranales	Ditrichaceae	Ceratodon	Ceratodon purpureus	0	0	0	0	0	0	0	0	0	0	0	0	0	0	0	0	0	17	18	0	0	0	0	0	0	0	0	0	0	0	0	0	0	0	0	0	0	0	0	0	0	0
BryoTrnL	Viridiplantae	Streptophyta	Bryopsida	Dicranales	Ditrichaceae	Ceratodon	Ceratodon purpureus	0	0	0	0	0	0	0	0	0	0	0	0	0	0	0	0	0	12	25	0	0	0	0	0	0	0	0	0	0	0	0	0	0	0	0	0	0	0	0	0	0	0
BryoTrnL	Viridiplantae	Streptophyta	Bryopsida	Dicranales	Ditrichaceae	Ceratodon	Ceratodon purpureus	0	0	0	0	0	0	0	0	0	0	0	0	0	0	0	0	0	9	26	0	0	0	0	0	0	0	0	0	0	0	0	0	0	0	0	0	0	0	0	0	0	0
BryoTrnL	Viridiplantae	Streptophyta	Bryopsida	Dicranales	Ditrichaceae/Rhabdoweisiaceae	Ceratodon/Symblepharis	Ceratodon purpureus/Symblepharis vaginata	0	0	0	0	0	0	0	0	0	0	0	0	0	0	0	0	0	23	26	0	0	0	0	0	0	0	0	0	0	0	0	0	0	0	0	0	0	0	0	0	0	0
BryoTrnL	Viridiplantae	Streptophyta	Bryopsida	Dicranales	Ditrichaceae	Ceratodon	Ceratodon purpureus	0	0	0	0	0	0	0	0	0	0	0	0	0	0	0	0	0	26	41	0	0	0	0	0	0	0	0	0	0	0	0	0	0	0	0	0	0	0	0	0	0	0
BryoTrnL	Viridiplantae	Streptophyta	Bryopsida	Dicranales	Ditrichaceae	Ceratodon	Ceratodon purpureus	0	0	0	0	0	0	0	0	0	0	0	0	0	0	0	0	0	9	8	0	0	0	0	0	0	0	0	0	0	0	0	0	0	0	0	0	0	0	0	0	0	0
BryoTrnL	Viridiplantae	Streptophyta	Bryopsida	Dicranales	Ditrichaceae	Ceratodon	Ceratodon purpureus	0	0	0	0	0	0	0	0	0	0	0	0	0	0	0	0	0	12	6	0	0	0	0	0	0	0	0	0	0	0	0	0	0	0	0	0	0	0	0	0	0	0
BryoTrnL	Viridiplantae	Streptophyta	Bryopsida	Dicranales	Ditrichaceae	Ceratodon	Ceratodon purpureus	0	0	0	0	0	0	0	0	0	0	0	0	0	0	0	0	0	28	37	0	0	0	0	0	0	0	0	0	0	0	0	0	0	0	0	0	0	0	0	0	0	0
BryoTrnL	Viridiplantae	Streptophyta	Bryopsida	Dicranales	Ditrichaceae	Ceratodon	Ceratodon purpureus	0	0	0	0	0	0	0	0	0	0	0	0	0	0	0	0	0	6	6	0	0	0	0	0	0	0	0	0	0	0	0	0	0	0	0	0	0	0	0	0	0	0
BryoTrnL	Viridiplantae	Streptophyta	Bryopsida	Dicranales	Ditrichaceae	Ceratodon	Ceratodon purpureus	0	0	0	0	0	0	0	0	0	0	0	0	0	0	0	0	0	24	20	0	0	0	0	0	0	0	0	0	0	0	0	0	0	0	0	0	0	0	0	0	0	0
BryoTrnL	Viridiplantae	Streptophyta	Bryopsida	Dicranales	Ditrichaceae	Ceratodon	Ceratodon purpureus	0	0	0	0	0	0	0	0	0	0	0	0	0	0	0	0	0	38	45	0	0	0	0	0	0	0	0	0	0	0	0	0	0	0	0	0	0	0	0	0	0	0
BryoTrnL	Viridiplantae	Streptophyta	Bryopsida	Dicranales	Ditrichaceae	Ceratodon	Ceratodon purpureus	0	0	0	0	0	0	0	0	0	0	0	0	0	0	0	0	0	12	34	0	0	0	0	0	0	0	0	0	0	0	0	0	0	0	0	0	0	0	0	0	0	0
BryoTrnL	Viridiplantae	Streptophyta	Bryopsida	Dicranales	Ditrichaceae	Ceratodon	Ceratodon purpureus	0	0	0	0	0	0	0	0	0	0	0	0	0	0	0	0	0	10	12	0	0	0	0	0	0	0	0	0	0	0	0	0	0	0	0	0	0	0	0	0	0	0
BryoTrnL	Viridiplantae	Streptophyta	Bryopsida	Dicranales	Ditrichaceae	Ceratodon	Ceratodon purpureus	0	0	0	0	0	0	0	0	0	0	0	0	0	0	0	0	0	15	13	0	0	0	0	0	0	0	0	0	0	0	0	0	0	0	0	0	0	0	0	0	0	0
BryoTrnL	Viridiplantae	Streptophyta	Bryopsida	Dicranales	Ditrichaceae	Ceratodon	Ceratodon purpureus	0	0	0	0	0	0	0	0	0	0	0	0	0	0	0	0	0	7	10	0	0	0	0	0	0	0	0	0	0	0	0	0	0	0	0	0	0	0	0	0	0	0
BryoTrnL	Viridiplantae	Streptophyta	Bryopsida	Dicranales/Timmiales	Ditrichaceae/Timmiaceae	Ceratodon/Timmia/Timmia/Timmia	Ceratodon purpureus/Timmia sibirica/Timmia austriaca/Timmia norvegica	0	0	0	0	0	0	0	0	0	0	0	0	0	0	0	0	0	18	21	0	0	0	0	0	0	0	0	0	0	0	0	0	0	0	0	0	0	0	0	0	0	0
BryoTrnL	Viridiplantae	Streptophyta	Bryopsida	Dicranales/Timmiales	Ditrichaceae/Timmiaceae	Ceratodon/Timmia/Timmia/Timmia	Ceratodon purpureus/Timmia sibirica/Timmia austriaca/Timmia norvegica	0	0	0	0	0	0	0	0	0	0	0	0	0	0	0	0	0	4	12	0	0	0	0	0	0	0	0	0	0	0	0	0	0	0	0	0	0	0	0	0	0	0
BryoTrnL	NA/Metazoa	Proteobacteria/NA/Firmicutes/Chordata	Gammaproteobacteria/NA/Bacilli/Mammalia	Enterobacteriales/NA/Caudovirales/Bacillales/Rodentia	Enterobacteriaceae/NA/Siphoviridae/Staphylococcaceae/Muridae	Escherichia/Cloning/Conjugative/Expression/Shuttle/Propene/1-hexene2/1-butene/1-hexene1'/1-hexene/Benzoyl-CoA/Integrational/SNAP-XDocII/Shuttle/Bacteroides/Shigella/Co-expression/synthetic/Phagemid/Corynebacterium/Escherichia/Bacterial/Helper/Enterobacteria/Red-recombineering/Inducible/Broad/ORF/ORF/Delivery/unidentified/Integrative/Ubiquitin/Phage/Shuttle-expression/Integration/Mutation/CRIM/Fus…	Escherichia coli/Cloning vector/Conjugative cloning/Expression vector/Shuttle vector/Propene synthase/1-hexene ORF2/1-butene synthase/1-hexene ORF1'/1-hexene synthase/Benzoyl-CoA Ligase/Integrational vector/SNAP-XDocII expression/Shuttle expression/Bacteroides fragilis/Shigella sonnei/Co-expression vector/synthetic construct/Phagemid vector/Corynebacterium glutamicum/Escherichia/Bacterial express…	0	0	0	0	0	0	0	0	0	0	0	0	0	0	0	0	0	0	0	0	0	0	0	0	0	0	0	16	0	0	0	0	0	0	0	0	0	0	0	0	0	0
BryoTrnL	Viridiplantae	Streptophyta	Bryopsida	Hypnales	Brachytheciaceae/Symphyodontaceae	Camptothecium/Brachythecium/Homalothecium/Cirriphyllum/Brachythecium/Bryhnia-angliae/Brachythecium/Brachythecium/Bryhnia/Brachythecium/Brachythecium/Homalothecium/Eurhynchiopsis/Kindbergia/Rhynchostegium/Kindbergia/Kindbergia/Pseudoscleropodium/Homalothecium/Kindbergia./Brachythecium/Brachythecium/Brachythecium/Eurhynchium./Brachythecium/Brachythecium/Scorpiurium/Microeurhynchium/Scleropodium/Bra…	Camptothecium lutescens/Brachythecium garovaglioides/Homalothecium laevisetum/Cirriphyllum cirrosum/Brachythecium rivulare/Bryhnia novae-angliae/Brachythecium formosanum/Brachythecium erythrorrhizon/Bryhnia serricuspis/Brachythecium helminthocladum/Brachythecium buchananii/Homalothecium leucodonticaule/Eurhynchiopsis eustegium/Kindbergia praelonga/Rhynchostegium fauriei/Kindbergia arbuscula/Kindb…	0	0	0	2	0	0	0	0	0	0	0	0	0	0	0	0	0	0	0	0	1	2	6	0	0	0	0	0	0	0	0	0	0	4	0	0	0	8	0	1	0	0
BryoTrnL	Viridiplantae	Streptophyta	Bryopsida	Hypnales	Brachytheciaceae	Microeurhynchium/Brachythecium	Microeurhynchium pumilum/Brachythecium frigidum	0	0	0	21	0	0	0	0	0	0	0	0	0	0	0	0	0	0	0	0	29	56	46	0	0	0	0	0	0	0	0	0	0	392	0	0	0	49	0	24	0	0
BryoTrnL	Viridiplantae	Streptophyta	Bryopsida	Hypnales	Amblystegiaceae	Amblystegium	Amblystegium riparium	0	18	0	0	0	0	0	0	0	0	0	0	0	0	0	19	0	0	0	0	0	0	0	0	13	0	0	0	0	0	0	0	0	0	0	0	0	0	0	0	38	0
BryoTrnL	Viridiplantae	Streptophyta	Bryopsida	Hypnales	Brachytheciaceae/Symphyodontaceae	Camptothecium/Brachythecium/Homalothecium/Cirriphyllum/Brachythecium/Bryhnia-angliae/Brachythecium/Brachythecium/Bryhnia/Brachythecium/Brachythecium/Homalothecium/Eurhynchiopsis/Kindbergia/Rhynchostegium/Kindbergia/Kindbergia/Pseudoscleropodium/Homalothecium/Kindbergia./Brachythecium/Brachythecium/Brachythecium/Brachythecium/Eurhynchium./Brachythecium/Brachythecium/Scorpiurium/Rhynchostegium/Micr…	Camptothecium lutescens/Brachythecium garovaglioides/Homalothecium laevisetum/Cirriphyllum cirrosum/Brachythecium rivulare/Bryhnia novae-angliae/Brachythecium formosanum/Brachythecium erythrorrhizon/Bryhnia serricuspis/Brachythecium helminthocladum/Brachythecium buchananii/Homalothecium leucodonticaule/Eurhynchiopsis eustegium/Kindbergia praelonga/Rhynchostegium fauriei/Kindbergia arbuscula/Kindb…	0	0	0	2	0	0	0	0	0	0	0	0	0	0	0	0	0	0	0	0	6	2	6	0	0	0	0	0	0	0	0	0	0	2	0	0	0	5	0	3	0	0
BryoTrnL	Viridiplantae	Streptophyta	Bryopsida	Hypnales	Brachytheciaceae/Symphyodontaceae	Camptothecium/Brachythecium/Homalothecium/Cirriphyllum/Brachythecium/Bryhnia-angliae/Brachythecium/Brachythecium/Bryhnia/Brachythecium/Brachythecium/Homalothecium/Eurhynchiopsis/Kindbergia/Rhynchostegium/Kindbergia/Kindbergia/Pseudoscleropodium/Homalothecium/Kindbergia./Brachythecium/Brachythecium/Brachythecium/Eurhynchium./Brachythecium/Brachythecium/Scorpiurium/Microeurhynchium/Scleropodium/Bra…	Camptothecium lutescens/Brachythecium garovaglioides/Homalothecium laevisetum/Cirriphyllum cirrosum/Brachythecium rivulare/Bryhnia novae-angliae/Brachythecium formosanum/Brachythecium erythrorrhizon/Bryhnia serricuspis/Brachythecium helminthocladum/Brachythecium buchananii/Homalothecium leucodonticaule/Eurhynchiopsis eustegium/Kindbergia praelonga/Rhynchostegium fauriei/Kindbergia arbuscula/Kindb…	0	0	0	5	0	0	0	0	0	0	0	0	0	0	0	0	0	0	0	0	9	4	10	0	0	0	0	0	0	0	0	0	0	8	0	0	0	5	0	4	0	0
BryoTrnL	Viridiplantae	Streptophyta	Bryopsida	Hypnales	Brachytheciaceae/Symphyodontaceae	Camptothecium/Brachythecium/Homalothecium/Cirriphyllum/Brachythecium/Bryhnia-angliae/Brachythecium/Brachythecium/Bryhnia/Brachythecium/Brachythecium/Homalothecium/Eurhynchiopsis/Kindbergia/Rhynchostegium/Kindbergia/Kindbergia/Pseudoscleropodium/Homalothecium/Kindbergia./Brachythecium/Brachythecium/Brachythecium/Eurhynchium./Brachythecium/Brachythecium/Scorpiurium/Microeurhynchium/Scleropodium/Bra…	Camptothecium lutescens/Brachythecium garovaglioides/Homalothecium laevisetum/Cirriphyllum cirrosum/Brachythecium rivulare/Bryhnia novae-angliae/Brachythecium formosanum/Brachythecium erythrorrhizon/Bryhnia serricuspis/Brachythecium helminthocladum/Brachythecium buchananii/Homalothecium leucodonticaule/Eurhynchiopsis eustegium/Kindbergia praelonga/Rhynchostegium fauriei/Kindbergia arbuscula/Kindb…	0	0	0	2	0	0	0	0	0	0	0	0	0	0	0	0	0	0	0	0	2	1	3	0	0	0	0	0	0	0	0	0	0	2	0	0	0	2	0	3	0	0
BryoTrnL	Viridiplantae	Streptophyta	Bryopsida	Hypnales	Brachytheciaceae/Symphyodontaceae	Camptothecium/Brachythecium/Homalothecium/Cirriphyllum/Brachythecium/Bryhnia-angliae/Brachythecium/Brachythecium/Bryhnia/Brachythecium/Brachythecium/Homalothecium/Eurhynchiopsis/Kindbergia/Rhynchostegium/Kindbergia/Kindbergia/Pseudoscleropodium/Homalothecium/Kindbergia./Brachythecium/Brachythecium/Brachythecium/Eurhynchium./Brachythecium/Brachythecium/Scorpiurium/Microeurhynchium/Scleropodium/Bra…	Camptothecium lutescens/Brachythecium garovaglioides/Homalothecium laevisetum/Cirriphyllum cirrosum/Brachythecium rivulare/Bryhnia novae-angliae/Brachythecium formosanum/Brachythecium erythrorrhizon/Bryhnia serricuspis/Brachythecium helminthocladum/Brachythecium buchananii/Homalothecium leucodonticaule/Eurhynchiopsis eustegium/Kindbergia praelonga/Rhynchostegium fauriei/Kindbergia arbuscula/Kindb…	0	0	0	2	0	0	0	0	0	0	0	0	0	0	0	0	0	0	0	0	1	1	2	0	0	0	0	0	0	0	0	0	0	1	0	0	0	3	0	0	0	0
BryoTrnL	Viridiplantae	Streptophyta	Bryopsida	Hypnales	Climaciaceae/Cryphaeaceae/Hypnaceae/Amblystegiaceae/Entodontaceae	Climacium/Pilotrichopsis/Hypnum/Calliergonella/Hygrohypnum/Calliergonella/Hygrohypnum/Entodon	Climacium dendroides/Pilotrichopsis dentata/Hypnum lindbergii/Calliergonella cuspidata/Hygrohypnum subeugyrium/Calliergonella lindbergii/Hygrohypnum eugyrium/Entodon brevisetus	0	0	31	0	0	0	0	0	0	0	0	0	0	0	0	0	0	0	0	0	0	0	0	0	0	0	0	0	0	0	0	0	0	0	0	0	0	0	0	0	0	0
BryoTrnL	Viridiplantae	Streptophyta	Bryopsida	Hypnales	Brachytheciaceae/Symphyodontaceae	Camptothecium/Brachythecium/Homalothecium/Cirriphyllum/Brachythecium/Bryhnia-angliae/Brachythecium/Brachythecium/Bryhnia/Brachythecium/Brachythecium/Homalothecium/Eurhynchiopsis/Kindbergia/Rhynchostegium/Kindbergia/Kindbergia/Pseudoscleropodium/Homalothecium/Kindbergia./Brachythecium/Brachythecium/Brachythecium/Eurhynchium./Brachythecium/Brachythecium/Scorpiurium/Microeurhynchium/Scleropodium/Bra…	Camptothecium lutescens/Brachythecium garovaglioides/Homalothecium laevisetum/Cirriphyllum cirrosum/Brachythecium rivulare/Bryhnia novae-angliae/Brachythecium formosanum/Brachythecium erythrorrhizon/Bryhnia serricuspis/Brachythecium helminthocladum/Brachythecium buchananii/Homalothecium leucodonticaule/Eurhynchiopsis eustegium/Kindbergia praelonga/Rhynchostegium fauriei/Kindbergia arbuscula/Kindb…	0	0	0	7	0	0	0	0	0	0	0	0	0	0	0	0	0	0	0	0	15	22	29	0	0	0	0	0	0	0	0	0	0	20	0	0	0	27	0	11	0	0
BryoTrnL	Viridiplantae	Streptophyta	Bryopsida	Hypnales	Climaciaceae/Cryphaeaceae/Hypnaceae/Amblystegiaceae/Entodontaceae	Climacium/Pilotrichopsis/Hypnum/Calliergonella/Hygrohypnum/Calliergonella/Hygrohypnum/Entodon	Climacium dendroides/Pilotrichopsis dentata/Hypnum lindbergii/Calliergonella cuspidata/Hygrohypnum subeugyrium/Calliergonella lindbergii/Hygrohypnum eugyrium/Entodon brevisetus	0	0	34	0	0	0	0	0	0	0	0	0	0	0	0	0	0	0	0	0	0	0	0	0	0	0	0	0	0	0	0	0	0	0	0	0	0	0	0	0	0	0
BryoTrnL	Viridiplantae	Streptophyta	Bryopsida	Hypnales	Brachytheciaceae/Symphyodontaceae	Camptothecium/Brachythecium/Homalothecium/Cirriphyllum/Brachythecium/Bryhnia-angliae/Brachythecium/Brachythecium/Bryhnia/Brachythecium/Brachythecium/Homalothecium/Eurhynchiopsis/Kindbergia/Rhynchostegium/Kindbergia/Kindbergia/Pseudoscleropodium/Homalothecium/Kindbergia./Brachythecium/Brachythecium/Brachythecium/Eurhynchium./Brachythecium/Brachythecium/Scorpiurium/Microeurhynchium/Scleropodium/Bra…	Camptothecium lutescens/Brachythecium garovaglioides/Homalothecium laevisetum/Cirriphyllum cirrosum/Brachythecium rivulare/Bryhnia novae-angliae/Brachythecium formosanum/Brachythecium erythrorrhizon/Bryhnia serricuspis/Brachythecium helminthocladum/Brachythecium buchananii/Homalothecium leucodonticaule/Eurhynchiopsis eustegium/Kindbergia praelonga/Rhynchostegium fauriei/Kindbergia arbuscula/Kindb…	0	0	0	1	0	0	0	0	0	0	0	0	0	0	0	0	0	0	0	0	1	1	2	0	0	0	0	0	0	0	0	0	0	1	0	0	0	4	0	2	0	0
BryoTrnL	Viridiplantae	Streptophyta	Bryopsida	Hypnales	Brachytheciaceae/Symphyodontaceae	Camptothecium/Brachythecium/Homalothecium/Cirriphyllum/Brachythecium/Bryhnia-angliae/Brachythecium/Brachythecium/Bryhnia/Brachythecium/Brachythecium/Homalothecium/Eurhynchiopsis/Kindbergia/Rhynchostegium/Kindbergia/Kindbergia/Pseudoscleropodium/Homalothecium/Kindbergia./Brachythecium/Brachythecium/Brachythecium/Eurhynchium./Brachythecium/Brachythecium/Scorpiurium/Microeurhynchium/Scleropodium/Bra…	Camptothecium lutescens/Brachythecium garovaglioides/Homalothecium laevisetum/Cirriphyllum cirrosum/Brachythecium rivulare/Bryhnia novae-angliae/Brachythecium formosanum/Brachythecium erythrorrhizon/Bryhnia serricuspis/Brachythecium helminthocladum/Brachythecium buchananii/Homalothecium leucodonticaule/Eurhynchiopsis eustegium/Kindbergia praelonga/Rhynchostegium fauriei/Kindbergia arbuscula/Kindb…	0	0	0	1	0	0	0	0	0	0	0	0	0	0	0	0	0	0	0	0	0	1	0	0	0	0	0	0	0	0	0	0	0	1	0	0	0	1	0	6	0	0
BryoTrnL	Viridiplantae	Streptophyta	Bryopsida	Hypnales	Climaciaceae/Cryphaeaceae/Hypnaceae/Amblystegiaceae/Entodontaceae	Climacium/Pilotrichopsis/Hypnum/Calliergonella/Hygrohypnum/Calliergonella/Hygrohypnum/Entodon	Climacium dendroides/Pilotrichopsis dentata/Hypnum lindbergii/Calliergonella cuspidata/Hygrohypnum subeugyrium/Calliergonella lindbergii/Hygrohypnum eugyrium/Entodon brevisetus	0	0	15	0	0	0	0	0	0	0	0	0	0	0	0	0	0	0	0	0	0	0	0	0	0	0	0	0	0	0	0	0	0	0	0	0	0	0	0	0	0	0
BryoTrnL	Viridiplantae	Streptophyta	Bryopsida	Hypnales	Brachytheciaceae/Symphyodontaceae	Camptothecium/Brachythecium/Homalothecium/Cirriphyllum/Brachythecium/Bryhnia-angliae/Brachythecium/Brachythecium/Bryhnia/Brachythecium/Brachythecium/Homalothecium/Eurhynchiopsis/Kindbergia/Rhynchostegium/Kindbergia/Kindbergia/Pseudoscleropodium/Homalothecium/Kindbergia./Brachythecium/Brachythecium/Brachythecium/Eurhynchium./Brachythecium/Brachythecium/Scorpiurium/Microeurhynchium/Scleropodium/Bra…	Camptothecium lutescens/Brachythecium garovaglioides/Homalothecium laevisetum/Cirriphyllum cirrosum/Brachythecium rivulare/Bryhnia novae-angliae/Brachythecium formosanum/Brachythecium erythrorrhizon/Bryhnia serricuspis/Brachythecium helminthocladum/Brachythecium buchananii/Homalothecium leucodonticaule/Eurhynchiopsis eustegium/Kindbergia praelonga/Rhynchostegium fauriei/Kindbergia arbuscula/Kindb…	0	0	0	0	0	0	0	0	0	0	0	0	0	0	0	0	0	0	0	0	0	3	2	0	0	0	0	0	0	0	0	0	0	2	0	0	0	2	0	3	0	0
BryoTrnL	Viridiplantae	Streptophyta	Bryopsida	Hypnales	Brachytheciaceae	Bryoandersonia	Bryoandersonia illecebra	0	0	0	16	0	0	0	0	0	0	0	0	0	0	0	0	0	0	0	0	33	38	52	0	0	0	0	0	0	0	0	0	0	20	0	0	0	28	0	23	0	0
BryoTrnL	Viridiplantae	Streptophyta	Bryopsida	Hypnales	Brachytheciaceae/Symphyodontaceae	Camptothecium/Brachythecium/Homalothecium/Cirriphyllum/Brachythecium/Bryhnia-angliae/Brachythecium/Brachythecium/Bryhnia/Brachythecium/Brachythecium/Homalothecium/Eurhynchiopsis/Kindbergia/Rhynchostegium/Kindbergia/Kindbergia/Pseudoscleropodium/Homalothecium/Kindbergia./Brachythecium/Brachythecium/Brachythecium/Eurhynchium./Brachythecium/Brachythecium/Scorpiurium/Microeurhynchium/Scleropodium/Bra…	Camptothecium lutescens/Brachythecium garovaglioides/Homalothecium laevisetum/Cirriphyllum cirrosum/Brachythecium rivulare/Bryhnia novae-angliae/Brachythecium formosanum/Brachythecium erythrorrhizon/Bryhnia serricuspis/Brachythecium helminthocladum/Brachythecium buchananii/Homalothecium leucodonticaule/Eurhynchiopsis eustegium/Kindbergia praelonga/Rhynchostegium fauriei/Kindbergia arbuscula/Kindb…	0	0	0	14	0	0	0	0	0	0	0	0	0	0	0	0	0	0	0	0	12	34	30	0	0	0	0	0	0	0	0	0	0	10	0	0	0	18	0	16	0	0
BryoTrnL	Viridiplantae	Streptophyta	Bryopsida	Hypnales	Brachytheciaceae/Symphyodontaceae	Camptothecium/Brachythecium/Homalothecium/Cirriphyllum/Brachythecium/Bryhnia-angliae/Brachythecium/Brachythecium/Bryhnia/Brachythecium/Brachythecium/Homalothecium/Eurhynchiopsis/Kindbergia/Rhynchostegium/Kindbergia/Kindbergia/Pseudoscleropodium/Homalothecium/Kindbergia./Brachythecium/Brachythecium/Brachythecium/Eurhynchium./Brachythecium/Brachythecium/Scorpiurium/Microeurhynchium/Scleropodium/Bra…	Camptothecium lutescens/Brachythecium garovaglioides/Homalothecium laevisetum/Cirriphyllum cirrosum/Brachythecium rivulare/Bryhnia novae-angliae/Brachythecium formosanum/Brachythecium erythrorrhizon/Bryhnia serricuspis/Brachythecium helminthocladum/Brachythecium buchananii/Homalothecium leucodonticaule/Eurhynchiopsis eustegium/Kindbergia praelonga/Rhynchostegium fauriei/Kindbergia arbuscula/Kindb…	0	0	0	2	0	0	0	0	0	0	0	0	0	0	0	0	0	0	0	0	7	8	8	0	0	0	0	0	0	0	0	0	0	4	0	0	0	12	0	1	0	0
BryoTrnL	Viridiplantae	Streptophyta	Bryopsida	Hypnales	Brachytheciaceae/Symphyodontaceae	Camptothecium/Brachythecium/Homalothecium/Cirriphyllum/Brachythecium/Bryhnia-angliae/Brachythecium/Brachythecium/Bryhnia/Brachythecium/Brachythecium/Homalothecium/Eurhynchiopsis/Kindbergia/Rhynchostegium/Kindbergia/Kindbergia/Pseudoscleropodium/Homalothecium/Kindbergia./Brachythecium/Brachythecium/Brachythecium/Eurhynchium./Brachythecium/Brachythecium/Scorpiurium/Microeurhynchium/Scleropodium/Bra…	Camptothecium lutescens/Brachythecium garovaglioides/Homalothecium laevisetum/Cirriphyllum cirrosum/Brachythecium rivulare/Bryhnia novae-angliae/Brachythecium formosanum/Brachythecium erythrorrhizon/Bryhnia serricuspis/Brachythecium helminthocladum/Brachythecium buchananii/Homalothecium leucodonticaule/Eurhynchiopsis eustegium/Kindbergia praelonga/Rhynchostegium fauriei/Kindbergia arbuscula/Kindb…	0	0	0	2	0	0	0	0	0	0	0	0	0	0	0	0	0	0	0	0	2	7	3	0	0	0	0	0	0	0	0	0	0	1	0	0	0	0	0	2	0	0
BryoTrnL	Viridiplantae	Streptophyta	Bryopsida	Hypnales	Brachytheciaceae/Symphyodontaceae	Camptothecium/Brachythecium/Homalothecium/Cirriphyllum/Brachythecium/Bryhnia-angliae/Brachythecium/Brachythecium/Bryhnia/Brachythecium/Brachythecium/Homalothecium/Eurhynchiopsis/Kindbergia/Rhynchostegium/Kindbergia/Kindbergia/Pseudoscleropodium/Homalothecium/Kindbergia./Brachythecium/Brachythecium/Brachythecium/Eurhynchium./Brachythecium/Brachythecium/Scorpiurium/Microeurhynchium/Scleropodium/Bra…	Camptothecium lutescens/Brachythecium garovaglioides/Homalothecium laevisetum/Cirriphyllum cirrosum/Brachythecium rivulare/Bryhnia novae-angliae/Brachythecium formosanum/Brachythecium erythrorrhizon/Bryhnia serricuspis/Brachythecium helminthocladum/Brachythecium buchananii/Homalothecium leucodonticaule/Eurhynchiopsis eustegium/Kindbergia praelonga/Rhynchostegium fauriei/Kindbergia arbuscula/Kindb…	0	0	0	4	0	0	0	0	0	0	0	0	0	0	0	0	0	0	0	0	7	6	8	0	0	0	0	0	0	0	0	0	0	6	0	0	0	4	0	1	0	0
BryoTrnL	Viridiplantae	Streptophyta	Bryopsida	Hypnales	Brachytheciaceae/Symphyodontaceae	Camptothecium/Brachythecium/Homalothecium/Cirriphyllum/Brachythecium/Bryhnia-angliae/Brachythecium/Brachythecium/Bryhnia/Brachythecium/Brachythecium/Homalothecium/Eurhynchiopsis/Kindbergia/Rhynchostegium/Kindbergia/Kindbergia/Pseudoscleropodium/Homalothecium/Kindbergia./Brachythecium/Brachythecium/Brachythecium/Eurhynchium./Brachythecium/Brachythecium/Scorpiurium/Microeurhynchium/Scleropodium/Bra…	Camptothecium lutescens/Brachythecium garovaglioides/Homalothecium laevisetum/Cirriphyllum cirrosum/Brachythecium rivulare/Bryhnia novae-angliae/Brachythecium formosanum/Brachythecium erythrorrhizon/Bryhnia serricuspis/Brachythecium helminthocladum/Brachythecium buchananii/Homalothecium leucodonticaule/Eurhynchiopsis eustegium/Kindbergia praelonga/Rhynchostegium fauriei/Kindbergia arbuscula/Kindb…	0	0	0	2	0	0	0	0	0	0	0	0	0	0	0	0	0	0	0	0	0	1	4	0	0	0	0	0	0	0	0	0	0	3	0	0	0	3	0	0	0	0
BryoTrnL	Viridiplantae	Streptophyta	Bryopsida	Hypnales	Amblystegiaceae	Amblystegium	Amblystegium riparium	0	7	0	0	0	0	0	0	0	0	0	0	0	0	0	5	0	0	0	0	0	0	0	0	4	0	0	0	0	0	0	0	0	0	0	0	0	0	0	0	10	0
BryoTrnL	Viridiplantae	Streptophyta	Bryopsida	Hypnales	Brachytheciaceae/Symphyodontaceae	Camptothecium/Brachythecium/Homalothecium/Cirriphyllum/Brachythecium/Bryhnia-angliae/Brachythecium/Brachythecium/Bryhnia/Brachythecium/Brachythecium/Homalothecium/Eurhynchiopsis/Kindbergia/Rhynchostegium/Kindbergia/Kindbergia/Pseudoscleropodium/Homalothecium/Kindbergia./Brachythecium/Brachythecium/Brachythecium/Eurhynchium./Brachythecium/Brachythecium/Scorpiurium/Microeurhynchium/Scleropodium/Bra…	Camptothecium lutescens/Brachythecium garovaglioides/Homalothecium laevisetum/Cirriphyllum cirrosum/Brachythecium rivulare/Bryhnia novae-angliae/Brachythecium formosanum/Brachythecium erythrorrhizon/Bryhnia serricuspis/Brachythecium helminthocladum/Brachythecium buchananii/Homalothecium leucodonticaule/Eurhynchiopsis eustegium/Kindbergia praelonga/Rhynchostegium fauriei/Kindbergia arbuscula/Kindb…	0	0	0	9	0	0	0	0	0	0	0	0	0	0	0	0	0	0	0	0	11	18	19	0	0	0	0	0	0	0	0	0	0	11	0	0	0	19	0	10	0	0
BryoTrnL	Viridiplantae	Streptophyta	Bryopsida	Hypnales	Brachytheciaceae/Symphyodontaceae	Camptothecium/Brachythecium/Homalothecium/Cirriphyllum/Brachythecium/Bryhnia-angliae/Brachythecium/Brachythecium/Bryhnia/Brachythecium/Brachythecium/Homalothecium/Eurhynchiopsis/Kindbergia/Rhynchostegium/Kindbergia/Kindbergia/Pseudoscleropodium/Homalothecium/Kindbergia./Brachythecium/Brachythecium/Brachythecium/Eurhynchium./Brachythecium/Brachythecium/Scorpiurium/Microeurhynchium/Scleropodium/Bra…	Camptothecium lutescens/Brachythecium garovaglioides/Homalothecium laevisetum/Cirriphyllum cirrosum/Brachythecium rivulare/Bryhnia novae-angliae/Brachythecium formosanum/Brachythecium erythrorrhizon/Bryhnia serricuspis/Brachythecium helminthocladum/Brachythecium buchananii/Homalothecium leucodonticaule/Eurhynchiopsis eustegium/Kindbergia praelonga/Rhynchostegium fauriei/Kindbergia arbuscula/Kindb…	0	0	0	16	0	0	0	0	0	0	0	0	0	0	0	0	0	0	0	0	29	20	37	0	0	0	0	0	0	0	0	0	0	19	0	0	1	36	0	18	0	0
BryoTrnL	Viridiplantae	Streptophyta	Bryopsida	Hypnales	Amblystegiaceae	Amblystegium	Amblystegium riparium	0	3	0	0	0	0	0	0	0	0	0	0	0	0	0	7	0	0	0	0	0	0	0	0	4	0	0	0	0	0	0	0	0	0	0	0	0	0	0	0	7	0
BryoTrnL	Viridiplantae	Streptophyta	Bryopsida	Hypnales	Brachytheciaceae/Symphyodontaceae	Camptothecium/Brachythecium/Homalothecium/Cirriphyllum/Brachythecium/Bryhnia-angliae/Brachythecium/Brachythecium/Bryhnia/Brachythecium/Brachythecium/Homalothecium/Eurhynchiopsis/Kindbergia/Rhynchostegium/Kindbergia/Kindbergia/Pseudoscleropodium/Homalothecium/Kindbergia./Brachythecium/Brachythecium/Brachythecium/Eurhynchium./Brachythecium/Brachythecium/Scorpiurium/Microeurhynchium/Scleropodium/Bra…	Camptothecium lutescens/Brachythecium garovaglioides/Homalothecium laevisetum/Cirriphyllum cirrosum/Brachythecium rivulare/Bryhnia novae-angliae/Brachythecium formosanum/Brachythecium erythrorrhizon/Bryhnia serricuspis/Brachythecium helminthocladum/Brachythecium buchananii/Homalothecium leucodonticaule/Eurhynchiopsis eustegium/Kindbergia praelonga/Rhynchostegium fauriei/Kindbergia arbuscula/Kindb…	0	0	0	11	0	0	0	0	0	0	0	0	0	0	0	0	0	0	0	0	16	15	16	0	0	0	0	0	0	0	0	0	0	8	0	0	0	22	0	5	0	0
BryoTrnL	Viridiplantae	Streptophyta	Bryopsida	Hypnales	Brachytheciaceae/Symphyodontaceae	Camptothecium/Brachythecium/Homalothecium/Cirriphyllum/Brachythecium/Bryhnia-angliae/Brachythecium/Brachythecium/Bryhnia/Brachythecium/Brachythecium/Homalothecium/Eurhynchiopsis/Kindbergia/Rhynchostegium/Kindbergia/Kindbergia/Pseudoscleropodium/Homalothecium/Kindbergia./Brachythecium/Brachythecium/Brachythecium/Eurhynchium./Brachythecium/Brachythecium/Scorpiurium/Microeurhynchium/Scleropodium/Bra…	Camptothecium lutescens/Brachythecium garovaglioides/Homalothecium laevisetum/Cirriphyllum cirrosum/Brachythecium rivulare/Bryhnia novae-angliae/Brachythecium formosanum/Brachythecium erythrorrhizon/Bryhnia serricuspis/Brachythecium helminthocladum/Brachythecium buchananii/Homalothecium leucodonticaule/Eurhynchiopsis eustegium/Kindbergia praelonga/Rhynchostegium fauriei/Kindbergia arbuscula/Kindb…	0	0	0	3	0	0	0	0	0	0	0	0	0	0	0	0	0	0	0	0	6	9	12	0	0	0	0	0	0	0	0	0	0	2	0	0	0	8	0	3	0	0
BryoTrnL	Viridiplantae	Streptophyta	Bryopsida	Hypnales	Brachytheciaceae/Symphyodontaceae	Camptothecium/Brachythecium/Homalothecium/Cirriphyllum/Brachythecium/Bryhnia-angliae/Brachythecium/Brachythecium/Bryhnia/Brachythecium/Brachythecium/Homalothecium/Eurhynchiopsis/Kindbergia/Rhynchostegium/Kindbergia/Kindbergia/Pseudoscleropodium/Homalothecium/Kindbergia./Brachythecium/Brachythecium/Brachythecium/Eurhynchium./Brachythecium/Brachythecium/Scorpiurium/Microeurhynchium/Scleropodium/Bra…	Camptothecium lutescens/Brachythecium garovaglioides/Homalothecium laevisetum/Cirriphyllum cirrosum/Brachythecium rivulare/Bryhnia novae-angliae/Brachythecium formosanum/Brachythecium erythrorrhizon/Bryhnia serricuspis/Brachythecium helminthocladum/Brachythecium buchananii/Homalothecium leucodonticaule/Eurhynchiopsis eustegium/Kindbergia praelonga/Rhynchostegium fauriei/Kindbergia arbuscula/Kindb…	0	0	0	13	0	0	0	0	0	0	0	0	0	0	0	0	0	0	0	0	17	24	25	0	0	0	0	0	0	0	0	0	0	12	0	0	0	26	0	12	0	0
BryoTrnL	Viridiplantae	Streptophyta	Bryopsida	Hypnales	Brachytheciaceae/Symphyodontaceae	Camptothecium/Brachythecium/Homalothecium/Cirriphyllum/Brachythecium/Bryhnia-angliae/Brachythecium/Brachythecium/Bryhnia/Brachythecium/Brachythecium/Homalothecium/Eurhynchiopsis/Kindbergia/Rhynchostegium/Kindbergia/Kindbergia/Pseudoscleropodium/Homalothecium/Kindbergia./Brachythecium/Brachythecium/Brachythecium/Eurhynchium./Brachythecium/Brachythecium/Scorpiurium/Microeurhynchium/Scleropodium/Bra…	Camptothecium lutescens/Brachythecium garovaglioides/Homalothecium laevisetum/Cirriphyllum cirrosum/Brachythecium rivulare/Bryhnia novae-angliae/Brachythecium formosanum/Brachythecium erythrorrhizon/Bryhnia serricuspis/Brachythecium helminthocladum/Brachythecium buchananii/Homalothecium leucodonticaule/Eurhynchiopsis eustegium/Kindbergia praelonga/Rhynchostegium fauriei/Kindbergia arbuscula/Kindb…	0	1	1	6705	1	1	2	0	0	0	0	1	0	1	0	2	0	1	4	1	10531	14344	13380	0	2	0	4	2	0	0	3	0	0	8748	1	0	1	13680	4	7595	0	2
BryoTrnL	Viridiplantae	Streptophyta	Bryopsida	Hypnales	Amblystegiaceae	Amblystegium	Amblystegium riparium	0	2	0	0	0	0	0	0	0	0	0	0	0	0	0	11	0	0	0	0	0	0	0	0	3	0	0	0	0	0	0	0	0	0	0	0	0	0	0	0	5	0
BryoTrnL	Viridiplantae	Streptophyta	Bryopsida	Hypnales	Brachytheciaceae/Symphyodontaceae	Camptothecium/Brachythecium/Homalothecium/Cirriphyllum/Brachythecium/Bryhnia-angliae/Brachythecium/Brachythecium/Bryhnia/Brachythecium/Brachythecium/Homalothecium/Eurhynchiopsis/Kindbergia/Rhynchostegium/Kindbergia/Kindbergia/Pseudoscleropodium/Homalothecium/Kindbergia./Brachythecium/Brachythecium/Brachythecium/Eurhynchium./Brachythecium/Brachythecium/Scorpiurium/Microeurhynchium/Scleropodium/Bra…	Camptothecium lutescens/Brachythecium garovaglioides/Homalothecium laevisetum/Cirriphyllum cirrosum/Brachythecium rivulare/Bryhnia novae-angliae/Brachythecium formosanum/Brachythecium erythrorrhizon/Bryhnia serricuspis/Brachythecium helminthocladum/Brachythecium buchananii/Homalothecium leucodonticaule/Eurhynchiopsis eustegium/Kindbergia praelonga/Rhynchostegium fauriei/Kindbergia arbuscula/Kindb…	0	0	0	6	0	0	0	0	0	0	0	0	0	0	0	0	0	0	0	0	7	24	35	0	0	0	0	0	0	0	0	0	0	10	0	0	0	19	0	8	0	0
BryoTrnL	Viridiplantae	Streptophyta	Bryopsida	Hypnales	Brachytheciaceae/Symphyodontaceae	Camptothecium/Brachythecium/Homalothecium/Cirriphyllum/Brachythecium/Bryhnia-angliae/Brachythecium/Brachythecium/Bryhnia/Brachythecium/Brachythecium/Homalothecium/Eurhynchiopsis/Kindbergia/Rhynchostegium/Kindbergia/Kindbergia/Pseudoscleropodium/Homalothecium/Kindbergia./Brachythecium/Brachythecium/Brachythecium/Eurhynchium./Brachythecium/Brachythecium/Scorpiurium/Microeurhynchium/Scleropodium/Bra…	Camptothecium lutescens/Brachythecium garovaglioides/Homalothecium laevisetum/Cirriphyllum cirrosum/Brachythecium rivulare/Bryhnia novae-angliae/Brachythecium formosanum/Brachythecium erythrorrhizon/Bryhnia serricuspis/Brachythecium helminthocladum/Brachythecium buchananii/Homalothecium leucodonticaule/Eurhynchiopsis eustegium/Kindbergia praelonga/Rhynchostegium fauriei/Kindbergia arbuscula/Kindb…	0	0	0	2	0	0	0	0	0	0	0	0	0	0	0	0	0	0	0	0	0	4	2	0	0	0	0	0	0	0	0	0	0	1	0	0	0	0	0	0	0	0
BryoTrnL	Viridiplantae	Streptophyta	Bryopsida	Hypnales	Brachytheciaceae/Hypnaceae/Symphyodontaceae	Camptothecium/Brachythecium/Homalothecium/Cirriphyllum/Brachythecium/Bryhnia-angliae/Brachythecium/Brachythecium/Bryhnia/Brachythecium/Brachythecium/Homalothecium/Eurhynchiopsis/Kindbergia/Rhynchostegium/Kindbergia/Kindbergia/Pseudoscleropodium/Homalothecium/Kindbergia./Brachythecium/Brachythecium/Brachythecium/Eurhynchium./Brachythecium/Brachythecium/Scorpiurium/Microeurhynchium/Scleropodium/Bra…	Camptothecium lutescens/Brachythecium garovaglioides/Homalothecium laevisetum/Cirriphyllum cirrosum/Brachythecium rivulare/Bryhnia novae-angliae/Brachythecium formosanum/Brachythecium erythrorrhizon/Bryhnia serricuspis/Brachythecium helminthocladum/Brachythecium buchananii/Homalothecium leucodonticaule/Eurhynchiopsis eustegium/Kindbergia praelonga/Rhynchostegium fauriei/Kindbergia arbuscula/Kindb…	0	0	0	3	0	0	0	0	0	0	0	0	0	0	0	0	0	0	0	0	6	9	15	0	0	0	0	0	0	0	0	0	0	6	0	0	0	2	0	6	0	0
BryoTrnL	Viridiplantae	Streptophyta	Bryopsida	Hypnales	Brachytheciaceae/Symphyodontaceae	Camptothecium/Brachythecium/Homalothecium/Cirriphyllum/Brachythecium/Bryhnia-angliae/Brachythecium/Brachythecium/Bryhnia/Brachythecium/Brachythecium/Homalothecium/Eurhynchiopsis/Kindbergia/Rhynchostegium/Kindbergia/Kindbergia/Pseudoscleropodium/Homalothecium/Kindbergia./Brachythecium/Brachythecium/Brachythecium/Eurhynchium./Brachythecium/Brachythecium/Scorpiurium/Microeurhynchium/Scleropodium/Bra…	Camptothecium lutescens/Brachythecium garovaglioides/Homalothecium laevisetum/Cirriphyllum cirrosum/Brachythecium rivulare/Bryhnia novae-angliae/Brachythecium formosanum/Brachythecium erythrorrhizon/Bryhnia serricuspis/Brachythecium helminthocladum/Brachythecium buchananii/Homalothecium leucodonticaule/Eurhynchiopsis eustegium/Kindbergia praelonga/Rhynchostegium fauriei/Kindbergia arbuscula/Kindb…	0	0	0	1	0	0	0	0	0	0	0	0	0	0	0	0	0	0	0	0	0	5	1	0	0	0	0	0	0	0	0	0	0	2	0	0	0	0	0	0	0	0
BryoTrnL	Viridiplantae	Streptophyta	Bryopsida	Hypnales	Brachytheciaceae/Symphyodontaceae	Camptothecium/Brachythecium/Homalothecium/Cirriphyllum/Brachythecium/Bryhnia-angliae/Brachythecium/Brachythecium/Bryhnia/Brachythecium/Brachythecium/Homalothecium/Eurhynchiopsis/Kindbergia/Rhynchostegium/Kindbergia/Kindbergia/Pseudoscleropodium/Homalothecium/Kindbergia./Brachythecium/Brachythecium/Brachythecium/Eurhynchium./Brachythecium/Brachythecium/Scorpiurium/Microeurhynchium/Scleropodium/Bra…	Camptothecium lutescens/Brachythecium garovaglioides/Homalothecium laevisetum/Cirriphyllum cirrosum/Brachythecium rivulare/Bryhnia novae-angliae/Brachythecium formosanum/Brachythecium erythrorrhizon/Bryhnia serricuspis/Brachythecium helminthocladum/Brachythecium buchananii/Homalothecium leucodonticaule/Eurhynchiopsis eustegium/Kindbergia praelonga/Rhynchostegium fauriei/Kindbergia arbuscula/Kindb…	0	0	0	6	0	0	0	0	0	0	0	0	0	0	0	0	0	0	0	0	6	12	11	0	0	0	0	0	0	0	0	0	0	7	0	0	0	8	0	1	0	0
BryoTrnL	Viridiplantae	Streptophyta	Bryopsida	Hypnales	Brachytheciaceae/Symphyodontaceae	Camptothecium/Brachythecium/Homalothecium/Cirriphyllum/Brachythecium/Bryhnia-angliae/Brachythecium/Brachythecium/Bryhnia/Brachythecium/Brachythecium/Homalothecium/Eurhynchiopsis/Kindbergia/Rhynchostegium/Kindbergia/Kindbergia/Pseudoscleropodium/Homalothecium/Kindbergia./Brachythecium/Brachythecium/Brachythecium/Eurhynchium./Brachythecium/Brachythecium/Scorpiurium/Microeurhynchium/Scleropodium/Bra…	Camptothecium lutescens/Brachythecium garovaglioides/Homalothecium laevisetum/Cirriphyllum cirrosum/Brachythecium rivulare/Bryhnia novae-angliae/Brachythecium formosanum/Brachythecium erythrorrhizon/Bryhnia serricuspis/Brachythecium helminthocladum/Brachythecium buchananii/Homalothecium leucodonticaule/Eurhynchiopsis eustegium/Kindbergia praelonga/Rhynchostegium fauriei/Kindbergia arbuscula/Kindb…	0	0	0	13	0	0	0	0	0	0	0	0	0	0	0	0	0	0	0	0	26	30	46	0	0	0	0	0	0	0	0	0	0	25	0	0	0	21	0	19	0	0
BryoTrnL	Viridiplantae	Streptophyta	Bryopsida	Hypnales	Brachytheciaceae/Symphyodontaceae	Camptothecium/Brachythecium/Homalothecium/Cirriphyllum/Brachythecium/Bryhnia-angliae/Brachythecium/Brachythecium/Bryhnia/Brachythecium/Brachythecium/Homalothecium/Eurhynchiopsis/Kindbergia/Rhynchostegium/Kindbergia/Kindbergia/Pseudoscleropodium/Homalothecium/Kindbergia./Brachythecium/Brachythecium/Brachythecium/Eurhynchium./Brachythecium/Brachythecium/Scorpiurium/Microeurhynchium/Scleropodium/Bra…	Camptothecium lutescens/Brachythecium garovaglioides/Homalothecium laevisetum/Cirriphyllum cirrosum/Brachythecium rivulare/Bryhnia novae-angliae/Brachythecium formosanum/Brachythecium erythrorrhizon/Bryhnia serricuspis/Brachythecium helminthocladum/Brachythecium buchananii/Homalothecium leucodonticaule/Eurhynchiopsis eustegium/Kindbergia praelonga/Rhynchostegium fauriei/Kindbergia arbuscula/Kindb…	0	0	0	2	0	0	0	0	0	0	0	0	0	0	0	0	0	0	0	0	0	0	2	0	0	0	0	0	0	0	0	0	0	0	0	0	0	2	0	0	0	0
BryoTrnL	Viridiplantae	Streptophyta	Bryopsida	Hypnales	Brachytheciaceae/Symphyodontaceae	Camptothecium/Brachythecium/Homalothecium/Cirriphyllum/Brachythecium/Bryhnia-angliae/Brachythecium/Brachythecium/Bryhnia/Brachythecium/Brachythecium/Homalothecium/Eurhynchiopsis/Kindbergia/Rhynchostegium/Kindbergia/Kindbergia/Pseudoscleropodium/Homalothecium/Kindbergia./Brachythecium/Brachythecium/Brachythecium/Eurhynchium./Brachythecium/Brachythecium/Scorpiurium/Microeurhynchium/Scleropodium/Bra…	Camptothecium lutescens/Brachythecium garovaglioides/Homalothecium laevisetum/Cirriphyllum cirrosum/Brachythecium rivulare/Bryhnia novae-angliae/Brachythecium formosanum/Brachythecium erythrorrhizon/Bryhnia serricuspis/Brachythecium helminthocladum/Brachythecium buchananii/Homalothecium leucodonticaule/Eurhynchiopsis eustegium/Kindbergia praelonga/Rhynchostegium fauriei/Kindbergia arbuscula/Kindb…	0	0	0	12	0	0	0	0	0	0	0	0	0	0	0	0	0	0	0	0	29	27	60	0	0	0	0	0	0	0	0	0	0	15	0	0	0	28	0	21	0	0
BryoTrnL	Viridiplantae	Streptophyta	Bryopsida	Hypnales	Amblystegiaceae	Amblystegium	Amblystegium riparium	0	19	0	0	0	0	0	0	0	0	0	0	0	0	0	35	0	0	0	0	0	0	0	0	16	0	0	0	0	0	0	0	0	0	0	0	0	0	0	0	18	0
BryoTrnL	Viridiplantae	Streptophyta	Bryopsida	Hypnales	Amblystegiaceae	Amblystegium	Amblystegium riparium	0	13	0	0	0	0	0	0	0	0	0	0	0	0	0	9	0	0	0	0	0	0	0	0	15	0	0	0	0	0	0	0	0	0	0	0	0	0	0	0	21	0
BryoTrnL	Viridiplantae	Streptophyta	Bryopsida	Hypnales	Brachytheciaceae/Symphyodontaceae	Camptothecium/Brachythecium/Homalothecium/Cirriphyllum/Brachythecium/Bryhnia-angliae/Brachythecium/Brachythecium/Bryhnia/Brachythecium/Brachythecium/Homalothecium/Eurhynchiopsis/Kindbergia/Rhynchostegium/Kindbergia/Kindbergia/Pseudoscleropodium/Homalothecium/Kindbergia./Brachythecium/Brachythecium/Brachythecium/Eurhynchium./Brachythecium/Brachythecium/Scorpiurium/Microeurhynchium/Scleropodium/Bra…	Camptothecium lutescens/Brachythecium garovaglioides/Homalothecium laevisetum/Cirriphyllum cirrosum/Brachythecium rivulare/Bryhnia novae-angliae/Brachythecium formosanum/Brachythecium erythrorrhizon/Bryhnia serricuspis/Brachythecium helminthocladum/Brachythecium buchananii/Homalothecium leucodonticaule/Eurhynchiopsis eustegium/Kindbergia praelonga/Rhynchostegium fauriei/Kindbergia arbuscula/Kindb…	0	0	0	10	0	0	0	0	0	0	0	0	0	0	0	0	0	0	0	1	19	27	138	0	0	0	0	0	0	0	0	0	0	16	0	0	0	26	0	9	0	0
BryoTrnL	Viridiplantae	Streptophyta	Bryopsida	Hypnales	Brachytheciaceae/Symphyodontaceae	Camptothecium/Brachythecium/Homalothecium/Cirriphyllum/Brachythecium/Bryhnia-angliae/Brachythecium/Brachythecium/Bryhnia/Brachythecium/Brachythecium/Homalothecium/Eurhynchiopsis/Kindbergia/Rhynchostegium/Kindbergia/Kindbergia/Pseudoscleropodium/Homalothecium/Kindbergia./Brachythecium/Brachythecium/Brachythecium/Eurhynchium./Brachythecium/Brachythecium/Scorpiurium/Microeurhynchium/Scleropodium/Bra…	Camptothecium lutescens/Brachythecium garovaglioides/Homalothecium laevisetum/Cirriphyllum cirrosum/Brachythecium rivulare/Bryhnia novae-angliae/Brachythecium formosanum/Brachythecium erythrorrhizon/Bryhnia serricuspis/Brachythecium helminthocladum/Brachythecium buchananii/Homalothecium leucodonticaule/Eurhynchiopsis eustegium/Kindbergia praelonga/Rhynchostegium fauriei/Kindbergia arbuscula/Kindb…	0	0	0	1	0	0	0	0	0	0	0	0	0	0	0	0	0	0	0	0	5	3	3	0	0	0	0	0	0	0	0	0	0	6	0	0	0	7	0	2	0	0
BryoTrnL	Viridiplantae	Streptophyta	Bryopsida	Hypnales	Brachytheciaceae/Symphyodontaceae	Camptothecium/Brachythecium/Homalothecium/Cirriphyllum/Brachythecium/Bryhnia-angliae/Brachythecium/Brachythecium/Bryhnia/Brachythecium/Brachythecium/Homalothecium/Eurhynchiopsis/Kindbergia/Rhynchostegium/Kindbergia/Kindbergia/Pseudoscleropodium/Homalothecium/Kindbergia./Brachythecium/Brachythecium/Brachythecium/Eurhynchium./Brachythecium/Brachythecium/Scorpiurium/Microeurhynchium/Scleropodium/Bra…	Camptothecium lutescens/Brachythecium garovaglioides/Homalothecium laevisetum/Cirriphyllum cirrosum/Brachythecium rivulare/Bryhnia novae-angliae/Brachythecium formosanum/Brachythecium erythrorrhizon/Bryhnia serricuspis/Brachythecium helminthocladum/Brachythecium buchananii/Homalothecium leucodonticaule/Eurhynchiopsis eustegium/Kindbergia praelonga/Rhynchostegium fauriei/Kindbergia arbuscula/Kindb…	0	0	0	5	0	0	0	0	0	0	0	0	0	0	0	0	0	0	1	0	8	9	8	0	0	0	0	0	0	0	0	0	0	4	0	0	0	9	0	7	0	0
BryoTrnL	Viridiplantae	Streptophyta	Bryopsida	Hypnales	Brachytheciaceae/Symphyodontaceae	Camptothecium/Brachythecium/Homalothecium/Cirriphyllum/Brachythecium/Bryhnia-angliae/Brachythecium/Brachythecium/Bryhnia/Brachythecium/Brachythecium/Homalothecium/Eurhynchiopsis/Kindbergia/Rhynchostegium/Kindbergia/Kindbergia/Pseudoscleropodium/Homalothecium/Kindbergia./Brachythecium/Brachythecium/Brachythecium/Eurhynchium./Brachythecium/Brachythecium/Scorpiurium/Microeurhynchium/Scleropodium/Bra…	Camptothecium lutescens/Brachythecium garovaglioides/Homalothecium laevisetum/Cirriphyllum cirrosum/Brachythecium rivulare/Bryhnia novae-angliae/Brachythecium formosanum/Brachythecium erythrorrhizon/Bryhnia serricuspis/Brachythecium helminthocladum/Brachythecium buchananii/Homalothecium leucodonticaule/Eurhynchiopsis eustegium/Kindbergia praelonga/Rhynchostegium fauriei/Kindbergia arbuscula/Kindb…	0	0	0	19	0	0	0	0	0	0	0	0	0	0	0	0	0	0	0	0	43	38	53	0	0	0	0	0	0	0	0	0	0	29	0	0	0	54	0	27	0	0
BryoTrnL	Viridiplantae	Streptophyta	Bryopsida	Hypnales	Amblystegiaceae	Amblystegium	Amblystegium riparium	0	1	0	0	0	0	0	0	0	0	0	0	0	0	0	4	0	0	0	0	0	0	0	0	7	0	0	0	0	0	0	0	0	0	0	0	0	0	0	0	3	0
BryoTrnL	Viridiplantae	Streptophyta	Bryopsida	Hypnales	Amblystegiaceae	Amblystegium	Amblystegium riparium	0	6	0	0	0	0	0	0	0	0	0	0	0	0	0	11	0	0	0	0	0	0	0	0	4	0	0	0	0	0	0	0	0	0	0	0	0	0	0	0	5	0
BryoTrnL	Viridiplantae	Streptophyta	Bryopsida	Hypnales	Amblystegiaceae	Amblystegium	Amblystegium riparium	0	7	0	0	0	0	0	0	0	0	0	0	0	0	0	22	0	0	0	0	0	0	0	0	20	0	0	0	0	0	0	0	0	0	0	0	0	0	0	0	36	0
BryoTrnL	Viridiplantae	Streptophyta	Bryopsida	Hypnales	Brachytheciaceae/Hypnaceae/Symphyodontaceae	Camptothecium/Brachythecium/Homalothecium/Cirriphyllum/Brachythecium/Bryhnia-angliae/Brachythecium/Brachythecium/Bryhnia/Brachythecium/Brachythecium/Homalothecium/Eurhynchiopsis/Kindbergia/Rhynchostegium/Kindbergia/Kindbergia/Pseudoscleropodium/Homalothecium/Kindbergia./Brachythecium/Brachythecium/Brachythecium/Eurhynchium./Brachythecium/Brachythecium/Scorpiurium/Microeurhynchium/Scleropodium/Bra…	Camptothecium lutescens/Brachythecium garovaglioides/Homalothecium laevisetum/Cirriphyllum cirrosum/Brachythecium rivulare/Bryhnia novae-angliae/Brachythecium formosanum/Brachythecium erythrorrhizon/Bryhnia serricuspis/Brachythecium helminthocladum/Brachythecium buchananii/Homalothecium leucodonticaule/Eurhynchiopsis eustegium/Kindbergia praelonga/Rhynchostegium fauriei/Kindbergia arbuscula/Kindb…	0	0	0	23	0	0	0	0	0	0	0	0	0	0	0	0	0	0	0	0	27	47	63	0	0	0	0	0	0	0	0	0	0	70	0	0	0	32	0	24	0	0
BryoTrnL	Viridiplantae	Streptophyta	Bryopsida	Hypnales	Brachytheciaceae/Symphyodontaceae	Camptothecium/Brachythecium/Homalothecium/Cirriphyllum/Brachythecium/Bryhnia-angliae/Brachythecium/Brachythecium/Bryhnia/Brachythecium/Brachythecium/Homalothecium/Eurhynchiopsis/Kindbergia/Rhynchostegium/Kindbergia/Kindbergia/Pseudoscleropodium/Homalothecium/Kindbergia./Brachythecium/Brachythecium/Brachythecium/Eurhynchium./Brachythecium/Brachythecium/Scorpiurium/Microeurhynchium/Scleropodium/Bra…	Camptothecium lutescens/Brachythecium garovaglioides/Homalothecium laevisetum/Cirriphyllum cirrosum/Brachythecium rivulare/Bryhnia novae-angliae/Brachythecium formosanum/Brachythecium erythrorrhizon/Bryhnia serricuspis/Brachythecium helminthocladum/Brachythecium buchananii/Homalothecium leucodonticaule/Eurhynchiopsis eustegium/Kindbergia praelonga/Rhynchostegium fauriei/Kindbergia arbuscula/Kindb…	0	0	0	0	0	0	0	0	0	0	0	0	0	0	0	0	0	0	0	0	1	2	1	0	0	0	0	0	0	0	0	0	0	0	0	0	0	3	0	1	0	0
BryoTrnL	Viridiplantae	Streptophyta	Bryopsida	Hypnales	Amblystegiaceae	Amblystegium	Amblystegium riparium	0	12	0	0	0	0	0	0	0	0	0	0	0	0	0	34	0	0	0	0	0	0	0	0	17	0	0	0	0	0	0	0	0	0	0	0	0	0	0	0	30	0
BryoTrnL	Viridiplantae	Streptophyta	Bryopsida	Hypnales	Amblystegiaceae	Amblystegium	Amblystegium riparium	0	16	0	0	0	0	0	0	0	0	0	0	0	0	0	30	0	0	0	0	0	0	0	0	28	0	0	0	0	0	0	0	0	0	0	0	0	0	0	0	34	0
BryoTrnL	Viridiplantae	Streptophyta	Bryopsida	Hypnales	Amblystegiaceae	Amblystegium	Amblystegium riparium	0	66	0	0	0	0	0	0	0	0	0	0	0	0	0	34	0	0	0	0	0	0	0	0	15	0	0	0	0	0	0	0	0	0	0	0	0	0	0	0	74	0
BryoTrnL	Viridiplantae	Streptophyta	Bryopsida	Hypnales	Brachytheciaceae/Symphyodontaceae	Camptothecium/Brachythecium/Homalothecium/Cirriphyllum/Brachythecium/Bryhnia-angliae/Brachythecium/Brachythecium/Bryhnia/Brachythecium/Brachythecium/Homalothecium/Eurhynchiopsis/Kindbergia/Rhynchostegium/Kindbergia/Kindbergia/Pseudoscleropodium/Homalothecium/Kindbergia./Brachythecium/Brachythecium/Brachythecium/Eurhynchium./Brachythecium/Brachythecium/Scorpiurium/Microeurhynchium/Scleropodium/Bra…	Camptothecium lutescens/Brachythecium garovaglioides/Homalothecium laevisetum/Cirriphyllum cirrosum/Brachythecium rivulare/Bryhnia novae-angliae/Brachythecium formosanum/Brachythecium erythrorrhizon/Bryhnia serricuspis/Brachythecium helminthocladum/Brachythecium buchananii/Homalothecium leucodonticaule/Eurhynchiopsis eustegium/Kindbergia praelonga/Rhynchostegium fauriei/Kindbergia arbuscula/Kindb…	0	0	0	19	0	0	0	0	0	0	0	0	0	0	0	0	0	0	0	0	58	37	61	0	0	0	0	0	0	0	0	0	0	22	0	0	0	41	0	23	0	0
BryoTrnL	Viridiplantae	Streptophyta	Bryopsida	Hypnales	Brachytheciaceae/Symphyodontaceae	Camptothecium/Brachythecium/Homalothecium/Cirriphyllum/Brachythecium/Bryhnia-angliae/Brachythecium/Brachythecium/Bryhnia/Brachythecium/Brachythecium/Homalothecium/Eurhynchiopsis/Kindbergia/Rhynchostegium/Kindbergia/Kindbergia/Pseudoscleropodium/Homalothecium/Kindbergia./Brachythecium/Brachythecium/Brachythecium/Eurhynchium./Brachythecium/Brachythecium/Scorpiurium/Microeurhynchium/Scleropodium/Bra…	Camptothecium lutescens/Brachythecium garovaglioides/Homalothecium laevisetum/Cirriphyllum cirrosum/Brachythecium rivulare/Bryhnia novae-angliae/Brachythecium formosanum/Brachythecium erythrorrhizon/Bryhnia serricuspis/Brachythecium helminthocladum/Brachythecium buchananii/Homalothecium leucodonticaule/Eurhynchiopsis eustegium/Kindbergia praelonga/Rhynchostegium fauriei/Kindbergia arbuscula/Kindb…	0	0	0	0	0	0	0	0	0	0	0	0	0	0	0	0	0	0	0	0	2	2	2	0	0	0	0	0	0	0	0	0	0	1	0	0	0	4	0	1	0	0
BryoTrnL	Viridiplantae	Streptophyta	Bryopsida	Hypnales	Climaciaceae/Cryphaeaceae/Hypnaceae/Amblystegiaceae/Entodontaceae	Climacium/Pilotrichopsis/Hypnum/Calliergonella/Hygrohypnum/Calliergonella/Hygrohypnum/Entodon	Climacium dendroides/Pilotrichopsis dentata/Hypnum lindbergii/Calliergonella cuspidata/Hygrohypnum subeugyrium/Calliergonella lindbergii/Hygrohypnum eugyrium/Entodon brevisetus	0	0	33	0	0	0	0	0	0	0	0	0	0	0	0	0	0	0	0	0	0	0	0	0	0	0	0	0	0	0	0	0	0	0	0	0	0	0	0	0	0	0
BryoTrnL	Viridiplantae	Streptophyta	Bryopsida	Hypnales	Brachytheciaceae/Hypnaceae/Lembophyllaceae/Symphyodontaceae	Camptothecium/Brachythecium/Homalothecium/Cirriphyllum/Brachythecium/Bryhnia-angliae/Brachythecium/Brachythecium/Bryhnia/Brachythecium/Brachythecium/Homalothecium/Eurhynchiopsis/Kindbergia/Rhynchostegium/Kindbergia/Kindbergia/Hypnum/Pseudoscleropodium/Lembophyllum/Homalothecium/Kindbergia./Brachythecium/Brachythecium/Brachythecium/Eurhynchium./Brachythecium/Brachythecium/Scorpiurium/Microeurhynch…	Camptothecium lutescens/Brachythecium garovaglioides/Homalothecium laevisetum/Cirriphyllum cirrosum/Brachythecium rivulare/Bryhnia novae-angliae/Brachythecium formosanum/Brachythecium erythrorrhizon/Bryhnia serricuspis/Brachythecium helminthocladum/Brachythecium buchananii/Homalothecium leucodonticaule/Eurhynchiopsis eustegium/Kindbergia praelonga/Rhynchostegium fauriei/Kindbergia arbuscula/Kindb…	0	0	0	5	0	0	0	0	0	0	0	0	0	0	0	0	0	0	0	0	12	9	12	0	0	0	0	0	0	0	0	0	0	6	0	0	0	5	0	2	0	0
BryoTrnL	Viridiplantae	Streptophyta	Bryopsida	Hypnales	Amblystegiaceae	Amblystegium	Amblystegium riparium	0	15	0	0	0	0	0	0	0	0	0	0	0	0	0	17	0	0	0	0	0	0	0	0	13	0	0	0	0	0	0	0	0	0	0	0	0	0	0	0	18	0
BryoTrnL	Viridiplantae	Streptophyta	Bryopsida	Hypnales	Amblystegiaceae	Amblystegium	Amblystegium riparium	0	14	0	0	0	0	0	0	0	0	0	0	0	0	0	19	0	0	0	0	0	0	0	0	11	0	0	0	0	0	0	0	0	0	0	0	0	0	0	0	28	0
BryoTrnL	Viridiplantae	Streptophyta	Bryopsida	Hypnales	Brachytheciaceae/Symphyodontaceae	Camptothecium/Brachythecium/Homalothecium/Cirriphyllum/Brachythecium/Bryhnia-angliae/Brachythecium/Brachythecium/Bryhnia/Brachythecium/Brachythecium/Homalothecium/Eurhynchiopsis/Kindbergia/Rhynchostegium/Kindbergia/Kindbergia/Pseudoscleropodium/Homalothecium/Kindbergia./Brachythecium/Brachythecium/Brachythecium/Eurhynchium./Brachythecium/Brachythecium/Scorpiurium/Microeurhynchium/Scleropodium/Bra…	Camptothecium lutescens/Brachythecium garovaglioides/Homalothecium laevisetum/Cirriphyllum cirrosum/Brachythecium rivulare/Bryhnia novae-angliae/Brachythecium formosanum/Brachythecium erythrorrhizon/Bryhnia serricuspis/Brachythecium helminthocladum/Brachythecium buchananii/Homalothecium leucodonticaule/Eurhynchiopsis eustegium/Kindbergia praelonga/Rhynchostegium fauriei/Kindbergia arbuscula/Kindb…	0	0	0	0	0	0	0	0	0	0	0	0	0	0	0	0	0	0	0	0	1	2	0	0	0	0	0	0	0	0	0	0	0	3	0	0	0	0	0	2	0	0
BryoTrnL	Viridiplantae	Streptophyta	Bryopsida	Hypnales	Brachytheciaceae/Symphyodontaceae	Camptothecium/Brachythecium/Homalothecium/Cirriphyllum/Brachythecium/Bryhnia-angliae/Brachythecium/Brachythecium/Bryhnia/Brachythecium/Brachythecium/Homalothecium/Eurhynchiopsis/Kindbergia/Rhynchostegium/Kindbergia/Kindbergia/Pseudoscleropodium/Homalothecium/Kindbergia./Brachythecium/Brachythecium/Brachythecium/Eurhynchium./Brachythecium/Brachythecium/Scorpiurium/Microeurhynchium/Scleropodium/Bra…	Camptothecium lutescens/Brachythecium garovaglioides/Homalothecium laevisetum/Cirriphyllum cirrosum/Brachythecium rivulare/Bryhnia novae-angliae/Brachythecium formosanum/Brachythecium erythrorrhizon/Bryhnia serricuspis/Brachythecium helminthocladum/Brachythecium buchananii/Homalothecium leucodonticaule/Eurhynchiopsis eustegium/Kindbergia praelonga/Rhynchostegium fauriei/Kindbergia arbuscula/Kindb…	0	0	0	0	0	0	0	0	0	0	0	0	0	0	0	0	0	0	0	0	1	0	2	0	0	0	0	0	0	0	0	0	0	1	0	0	0	1	0	1	0	0
BryoTrnL	Viridiplantae	Streptophyta	Bryopsida	Hypnales	Brachytheciaceae/Symphyodontaceae	Camptothecium/Brachythecium/Homalothecium/Cirriphyllum/Brachythecium/Bryhnia-angliae/Brachythecium/Brachythecium/Bryhnia/Brachythecium/Brachythecium/Homalothecium/Eurhynchiopsis/Kindbergia/Rhynchostegium/Kindbergia/Kindbergia/Pseudoscleropodium/Homalothecium/Kindbergia./Brachythecium/Brachythecium/Brachythecium/Eurhynchium./Brachythecium/Brachythecium/Scorpiurium/Microeurhynchium/Scleropodium/Bra…	Camptothecium lutescens/Brachythecium garovaglioides/Homalothecium laevisetum/Cirriphyllum cirrosum/Brachythecium rivulare/Bryhnia novae-angliae/Brachythecium formosanum/Brachythecium erythrorrhizon/Bryhnia serricuspis/Brachythecium helminthocladum/Brachythecium buchananii/Homalothecium leucodonticaule/Eurhynchiopsis eustegium/Kindbergia praelonga/Rhynchostegium fauriei/Kindbergia arbuscula/Kindb…	0	0	0	1	0	0	0	0	0	0	0	0	0	0	0	0	0	0	0	0	0	2	1	0	0	0	0	0	0	0	0	0	0	0	0	0	0	3	0	1	0	0
BryoTrnL	Viridiplantae	Streptophyta	Bryopsida	Hypnales	Brachytheciaceae/Plagiotheciaceae	Sciuro-hypnum/Herzogiella/Brachythecium/Sciuro-hypnum/Brachythecium/Sciuro-hypnum/Sciuro-hypnum	Sciuro-hypnum starkei/Herzogiella seligeri/Brachythecium hylotapetum/Sciuro-hypnum reflexum/Brachythecium ornellanum/Sciuro-hypnum oedipodium/Sciuro-hypnum brotheri	0	0	0	9	0	0	0	0	0	0	0	0	0	0	0	0	0	0	0	0	3	15	24	0	0	0	0	0	0	0	0	0	0	6	0	0	0	10	0	4	0	0
BryoTrnL	Viridiplantae	Streptophyta	Bryopsida	Hypnales	Brachytheciaceae/Symphyodontaceae	Camptothecium/Brachythecium/Homalothecium/Cirriphyllum/Brachythecium/Bryhnia-angliae/Brachythecium/Brachythecium/Bryhnia/Brachythecium/Brachythecium/Homalothecium/Eurhynchiopsis/Kindbergia/Rhynchostegium/Kindbergia/Kindbergia/Pseudoscleropodium/Homalothecium/Kindbergia./Brachythecium/Brachythecium/Brachythecium/Eurhynchium./Brachythecium/Brachythecium/Scorpiurium/Microeurhynchium/Scleropodium/Bra…	Camptothecium lutescens/Brachythecium garovaglioides/Homalothecium laevisetum/Cirriphyllum cirrosum/Brachythecium rivulare/Bryhnia novae-angliae/Brachythecium formosanum/Brachythecium erythrorrhizon/Bryhnia serricuspis/Brachythecium helminthocladum/Brachythecium buchananii/Homalothecium leucodonticaule/Eurhynchiopsis eustegium/Kindbergia praelonga/Rhynchostegium fauriei/Kindbergia arbuscula/Kindb…	0	0	0	0	0	0	0	0	0	0	0	0	0	0	0	0	0	0	0	0	3	2	1	0	0	0	0	0	0	0	0	0	0	2	0	0	0	0	0	1	0	0
BryoTrnL	Viridiplantae	Streptophyta	Bryopsida	Hypnales	Brachytheciaceae/Symphyodontaceae	Camptothecium/Brachythecium/Homalothecium/Cirriphyllum/Brachythecium/Bryhnia-angliae/Brachythecium/Brachythecium/Bryhnia/Brachythecium/Brachythecium/Homalothecium/Eurhynchiopsis/Kindbergia/Rhynchostegium/Kindbergia/Kindbergia/Pseudoscleropodium/Homalothecium/Kindbergia./Brachythecium/Brachythecium/Brachythecium/Eurhynchium./Brachythecium/Brachythecium/Scorpiurium/Microeurhynchium/Scleropodium/Bra…	Camptothecium lutescens/Brachythecium garovaglioides/Homalothecium laevisetum/Cirriphyllum cirrosum/Brachythecium rivulare/Bryhnia novae-angliae/Brachythecium formosanum/Brachythecium erythrorrhizon/Bryhnia serricuspis/Brachythecium helminthocladum/Brachythecium buchananii/Homalothecium leucodonticaule/Eurhynchiopsis eustegium/Kindbergia praelonga/Rhynchostegium fauriei/Kindbergia arbuscula/Kindb…	0	0	0	3	0	0	0	0	0	0	0	0	0	0	0	0	0	0	0	0	4	5	8	0	0	0	0	0	0	0	0	0	0	0	0	0	0	1	0	4	0	0
BryoTrnL	Viridiplantae	Streptophyta	Bryopsida	Hypnales	Brachytheciaceae/Symphyodontaceae	Camptothecium/Brachythecium/Homalothecium/Cirriphyllum/Brachythecium/Bryhnia/Bryhnia-angliae/Brachythecium/Brachythecium/Bryhnia/Brachythecium/Brachythecium/Homalothecium/Eurhynchiopsis/Kindbergia/Rhynchostegium/Kindbergia/Kindbergia/Rhynchostegium/Pseudoscleropodium/Homalothecium/Kindbergia./Brachythecium/Brachythecium/Brachythecium/Eurhynchium./Brachythecium/Brachythecium/Scorpiurium/Microeurhy…	Camptothecium lutescens/Brachythecium garovaglioides/Homalothecium laevisetum/Cirriphyllum cirrosum/Brachythecium rivulare/Bryhnia hultenii/Bryhnia novae-angliae/Brachythecium formosanum/Brachythecium erythrorrhizon/Bryhnia serricuspis/Brachythecium helminthocladum/Brachythecium buchananii/Homalothecium leucodonticaule/Eurhynchiopsis eustegium/Kindbergia praelonga/Rhynchostegium fauriei/Kindbergi…	0	0	0	1	0	0	0	0	0	0	0	0	0	0	0	0	0	0	0	0	1	3	0	0	0	0	0	0	0	0	0	0	0	2	0	0	0	1	0	1	0	0
BryoTrnL	Viridiplantae	Streptophyta	Bryopsida	Hypnales	Brachytheciaceae/Symphyodontaceae	Camptothecium/Brachythecium/Homalothecium/Cirriphyllum/Brachythecium/Bryhnia-angliae/Brachythecium/Brachythecium/Bryhnia/Brachythecium/Brachythecium/Homalothecium/Eurhynchiopsis/Kindbergia/Rhynchostegium/Kindbergia/Kindbergia/Pseudoscleropodium/Homalothecium/Kindbergia./Brachythecium/Brachythecium/Brachythecium/Eurhynchium./Brachythecium/Brachythecium/Scorpiurium/Microeurhynchium/Scleropodium/Bra…	Camptothecium lutescens/Brachythecium garovaglioides/Homalothecium laevisetum/Cirriphyllum cirrosum/Brachythecium rivulare/Bryhnia novae-angliae/Brachythecium formosanum/Brachythecium erythrorrhizon/Bryhnia serricuspis/Brachythecium helminthocladum/Brachythecium buchananii/Homalothecium leucodonticaule/Eurhynchiopsis eustegium/Kindbergia praelonga/Rhynchostegium fauriei/Kindbergia arbuscula/Kindb…	0	0	0	13	0	0	0	0	0	0	0	0	0	0	0	0	0	0	0	0	24	27	31	0	0	0	0	0	0	0	0	0	0	27	0	0	0	26	0	9	0	0
BryoTrnL	Viridiplantae	Streptophyta	Bryopsida	Hypnales	Amblystegiaceae	Amblystegium	Amblystegium riparium	0	12	0	0	0	0	0	0	0	0	0	0	0	0	0	14	0	0	0	0	0	0	0	0	10	0	0	0	0	0	0	0	0	0	0	0	0	0	0	0	19	0
BryoTrnL	Viridiplantae	Streptophyta	Bryopsida	Hypnales	Amblystegiaceae	Amblystegium	Amblystegium riparium	0	3	0	0	0	0	0	0	0	0	0	0	0	0	0	7	0	0	0	0	0	0	0	0	1	0	0	0	0	0	0	0	0	0	0	0	0	0	0	0	8	0
BryoTrnL	Viridiplantae	Streptophyta	Bryopsida	Hypnales	Amblystegiaceae	Amblystegium	Amblystegium riparium	0	26	0	0	0	0	0	0	0	0	0	0	0	0	0	13	0	0	0	0	0	0	0	0	19	0	0	0	0	0	0	0	0	0	0	0	0	0	0	0	30	0
BryoTrnL	Viridiplantae	Streptophyta	Bryopsida	Hypnales	Brachytheciaceae/Entodontaceae/Hypnaceae	Bryhnia/Entodon/Pylaisia/Pylaisia/Erythrodontium/Entodon/Erythrodontium/Mesonodon/Erythrodontium	Bryhnia brachycladula/Entodon dregeanus/Pylaisia selwynii/Pylaisia polyantha/Erythrodontium squarrulosum/Entodon seductrix/Erythrodontium longisetum/Mesonodon flavescens/Erythrodontium barteri	0	0	16	0	0	0	0	0	0	0	0	0	0	0	0	0	0	0	0	0	2	3	2	0	0	0	0	0	0	0	0	0	0	5	0	0	0	1	0	1	0	0
BryoTrnL	Viridiplantae	Streptophyta	Bryopsida	Hypnales	Amblystegiaceae	Amblystegium	Amblystegium riparium	0	3	0	0	0	0	0	0	0	0	0	0	0	0	0	5	0	0	0	0	0	0	0	0	6	0	0	0	0	0	0	0	0	0	0	0	0	0	0	0	10	0
BryoTrnL	Viridiplantae	Streptophyta	Bryopsida	Hypnales	Amblystegiaceae	Amblystegium	Amblystegium riparium	0	7	0	0	0	0	0	0	0	0	0	0	0	0	0	20	0	0	0	0	0	0	0	0	8	0	0	0	0	0	0	0	0	0	0	0	0	0	0	0	32	0
BryoTrnL	Viridiplantae	Streptophyta	Bryopsida	Hypnales	Brachytheciaceae/Symphyodontaceae	Camptothecium/Brachythecium/Homalothecium/Cirriphyllum/Brachythecium/Bryhnia-angliae/Brachythecium/Brachythecium/Bryhnia/Brachythecium/Brachythecium/Homalothecium/Eurhynchiopsis/Kindbergia/Rhynchostegium/Kindbergia/Kindbergia/Pseudoscleropodium/Homalothecium/Kindbergia./Brachythecium/Brachythecium/Brachythecium/Eurhynchium./Brachythecium/Brachythecium/Scorpiurium/Microeurhynchium/Scleropodium/Bra…	Camptothecium lutescens/Brachythecium garovaglioides/Homalothecium laevisetum/Cirriphyllum cirrosum/Brachythecium rivulare/Bryhnia novae-angliae/Brachythecium formosanum/Brachythecium erythrorrhizon/Bryhnia serricuspis/Brachythecium helminthocladum/Brachythecium buchananii/Homalothecium leucodonticaule/Eurhynchiopsis eustegium/Kindbergia praelonga/Rhynchostegium fauriei/Kindbergia arbuscula/Kindb…	0	0	0	1	0	0	0	0	0	0	0	0	0	0	0	0	0	0	0	0	1	0	2	0	0	0	0	0	0	0	0	0	0	1	0	0	0	1	0	0	0	0
BryoTrnL	Viridiplantae	Streptophyta	Bryopsida	Hypnales	Amblystegiaceae	Amblystegium	Amblystegium riparium	0	13	0	0	0	0	0	0	0	0	0	0	0	0	0	18	0	0	0	0	0	0	0	0	13	0	0	0	0	0	0	0	0	0	0	0	0	0	0	0	19	0
BryoTrnL	Viridiplantae	Streptophyta	Bryopsida	Hypnales	Brachytheciaceae/Symphyodontaceae	Camptothecium/Brachythecium/Homalothecium/Cirriphyllum/Brachythecium/Bryhnia-angliae/Brachythecium/Brachythecium/Bryhnia/Brachythecium/Brachythecium/Homalothecium/Eurhynchiopsis/Kindbergia/Rhynchostegium/Kindbergia/Kindbergia/Pseudoscleropodium/Homalothecium/Kindbergia./Brachythecium/Brachythecium/Brachythecium/Eurhynchium./Brachythecium/Brachythecium/Scorpiurium/Microeurhynchium/Scleropodium/Bra…	Camptothecium lutescens/Brachythecium garovaglioides/Homalothecium laevisetum/Cirriphyllum cirrosum/Brachythecium rivulare/Bryhnia novae-angliae/Brachythecium formosanum/Brachythecium erythrorrhizon/Bryhnia serricuspis/Brachythecium helminthocladum/Brachythecium buchananii/Homalothecium leucodonticaule/Eurhynchiopsis eustegium/Kindbergia praelonga/Rhynchostegium fauriei/Kindbergia arbuscula/Kindb…	0	0	0	8	0	0	0	0	0	0	0	0	0	0	0	0	0	0	0	0	9	22	22	0	0	0	0	0	0	0	0	0	0	11	0	0	0	13	0	9	0	0
BryoTrnL	Viridiplantae	Streptophyta	Bryopsida	Hypnales	Brachytheciaceae/Symphyodontaceae	Camptothecium/Brachythecium/Homalothecium/Cirriphyllum/Brachythecium/Bryhnia-angliae/Brachythecium/Brachythecium/Bryhnia/Brachythecium/Brachythecium/Homalothecium/Eurhynchiopsis/Kindbergia/Rhynchostegium/Kindbergia/Kindbergia/Pseudoscleropodium/Homalothecium/Kindbergia./Brachythecium/Brachythecium/Brachythecium/Eurhynchium./Brachythecium/Brachythecium/Scorpiurium/Microeurhynchium/Scleropodium/Bra…	Camptothecium lutescens/Brachythecium garovaglioides/Homalothecium laevisetum/Cirriphyllum cirrosum/Brachythecium rivulare/Bryhnia novae-angliae/Brachythecium formosanum/Brachythecium erythrorrhizon/Bryhnia serricuspis/Brachythecium helminthocladum/Brachythecium buchananii/Homalothecium leucodonticaule/Eurhynchiopsis eustegium/Kindbergia praelonga/Rhynchostegium fauriei/Kindbergia arbuscula/Kindb…	0	0	0	2	0	0	0	0	0	0	0	0	0	0	0	0	0	0	0	0	1	2	6	0	0	0	0	0	0	0	0	0	0	0	0	0	0	1	0	0	0	0
BryoTrnL	Viridiplantae	Streptophyta	Bryopsida	Hypnales	Brachytheciaceae/Symphyodontaceae	Camptothecium/Brachythecium/Homalothecium/Cirriphyllum/Brachythecium/Bryhnia-angliae/Brachythecium/Brachythecium/Bryhnia/Brachythecium/Brachythecium/Homalothecium/Eurhynchiopsis/Kindbergia/Rhynchostegium/Kindbergia/Kindbergia/Pseudoscleropodium/Homalothecium/Kindbergia./Brachythecium/Brachythecium/Brachythecium/Eurhynchium./Brachythecium/Brachythecium/Scorpiurium/Microeurhynchium/Scleropodium/Bra…	Camptothecium lutescens/Brachythecium garovaglioides/Homalothecium laevisetum/Cirriphyllum cirrosum/Brachythecium rivulare/Bryhnia novae-angliae/Brachythecium formosanum/Brachythecium erythrorrhizon/Bryhnia serricuspis/Brachythecium helminthocladum/Brachythecium buchananii/Homalothecium leucodonticaule/Eurhynchiopsis eustegium/Kindbergia praelonga/Rhynchostegium fauriei/Kindbergia arbuscula/Kindb…	0	0	0	25	0	0	0	0	0	0	0	0	0	0	0	0	0	0	0	0	34	51	59	0	0	0	0	0	0	0	0	0	0	46	0	0	0	43	0	24	0	0
BryoTrnL	Viridiplantae	Streptophyta	Bryopsida	Hypnales	Brachytheciaceae/Symphyodontaceae	Camptothecium/Brachythecium/Homalothecium/Cirriphyllum/Brachythecium/Bryhnia-angliae/Brachythecium/Brachythecium/Bryhnia/Brachythecium/Brachythecium/Homalothecium/Eurhynchiopsis/Kindbergia/Rhynchostegium/Kindbergia/Kindbergia/Pseudoscleropodium/Homalothecium/Kindbergia./Brachythecium/Brachythecium/Brachythecium/Eurhynchium./Brachythecium/Brachythecium/Scorpiurium/Microeurhynchium/Scleropodium/Bra…	Camptothecium lutescens/Brachythecium garovaglioides/Homalothecium laevisetum/Cirriphyllum cirrosum/Brachythecium rivulare/Bryhnia novae-angliae/Brachythecium formosanum/Brachythecium erythrorrhizon/Bryhnia serricuspis/Brachythecium helminthocladum/Brachythecium buchananii/Homalothecium leucodonticaule/Eurhynchiopsis eustegium/Kindbergia praelonga/Rhynchostegium fauriei/Kindbergia arbuscula/Kindb…	0	0	0	15	0	0	0	0	0	0	0	0	0	0	0	0	0	0	0	0	82	33	69	0	0	0	0	0	0	0	0	0	0	24	0	0	0	65	0	18	0	0
BryoTrnL	Viridiplantae	Streptophyta	Bryopsida	Hypnales	Brachytheciaceae/Symphyodontaceae	Camptothecium/Brachythecium/Homalothecium/Cirriphyllum/Brachythecium/Bryhnia-angliae/Brachythecium/Brachythecium/Bryhnia/Brachythecium/Brachythecium/Homalothecium/Eurhynchiopsis/Kindbergia/Rhynchostegium/Kindbergia/Kindbergia/Pseudoscleropodium/Homalothecium/Kindbergia./Brachythecium/Brachythecium/Brachythecium/Eurhynchium./Brachythecium/Brachythecium/Scorpiurium/Microeurhynchium/Scleropodium/Bra…	Camptothecium lutescens/Brachythecium garovaglioides/Homalothecium laevisetum/Cirriphyllum cirrosum/Brachythecium rivulare/Bryhnia novae-angliae/Brachythecium formosanum/Brachythecium erythrorrhizon/Bryhnia serricuspis/Brachythecium helminthocladum/Brachythecium buchananii/Homalothecium leucodonticaule/Eurhynchiopsis eustegium/Kindbergia praelonga/Rhynchostegium fauriei/Kindbergia arbuscula/Kindb…	0	0	0	25	0	0	0	0	0	0	0	0	0	0	0	0	0	0	0	0	28	42	57	0	0	0	0	0	0	0	0	0	0	28	0	0	0	37	0	26	0	0
BryoTrnL	Viridiplantae	Streptophyta	Bryopsida	Hypnales	Brachytheciaceae/Symphyodontaceae	Camptothecium/Brachythecium/Homalothecium/Cirriphyllum/Brachythecium/Bryhnia-angliae/Brachythecium/Brachythecium/Bryhnia/Brachythecium/Brachythecium/Homalothecium/Eurhynchiopsis/Kindbergia/Rhynchostegium/Kindbergia/Kindbergia/Pseudoscleropodium/Homalothecium/Kindbergia./Brachythecium/Brachythecium/Brachythecium/Eurhynchium./Brachythecium/Brachythecium/Scorpiurium/Microeurhynchium/Scleropodium/Bra…	Camptothecium lutescens/Brachythecium garovaglioides/Homalothecium laevisetum/Cirriphyllum cirrosum/Brachythecium rivulare/Bryhnia novae-angliae/Brachythecium formosanum/Brachythecium erythrorrhizon/Bryhnia serricuspis/Brachythecium helminthocladum/Brachythecium buchananii/Homalothecium leucodonticaule/Eurhynchiopsis eustegium/Kindbergia praelonga/Rhynchostegium fauriei/Kindbergia arbuscula/Kindb…	0	0	0	17	0	0	0	0	0	0	0	0	0	0	0	0	0	0	0	0	12	19	27	0	0	0	0	0	0	0	0	0	0	7	0	0	0	18	0	10	0	0
BryoTrnL	Viridiplantae	Streptophyta	Bryopsida	Hypnales	Amblystegiaceae	Amblystegium	Amblystegium riparium	0	8	0	0	0	0	0	0	0	0	0	0	0	0	0	14	0	0	0	0	0	0	0	0	9	0	0	0	0	0	0	0	0	0	0	0	0	0	0	0	23	0
BryoTrnL	Viridiplantae	Streptophyta	Bryopsida	Hypnales	Brachytheciaceae/Symphyodontaceae	Camptothecium/Brachythecium/Homalothecium/Cirriphyllum/Brachythecium/Bryhnia-angliae/Brachythecium/Brachythecium/Bryhnia/Brachythecium/Brachythecium/Homalothecium/Eurhynchiopsis/Kindbergia/Rhynchostegium/Kindbergia/Kindbergia/Pseudoscleropodium/Homalothecium/Kindbergia./Brachythecium/Brachythecium/Brachythecium/Eurhynchium./Brachythecium/Brachythecium/Scorpiurium/Microeurhynchium/Scleropodium/Bra…	Camptothecium lutescens/Brachythecium garovaglioides/Homalothecium laevisetum/Cirriphyllum cirrosum/Brachythecium rivulare/Bryhnia novae-angliae/Brachythecium formosanum/Brachythecium erythrorrhizon/Bryhnia serricuspis/Brachythecium helminthocladum/Brachythecium buchananii/Homalothecium leucodonticaule/Eurhynchiopsis eustegium/Kindbergia praelonga/Rhynchostegium fauriei/Kindbergia arbuscula/Kindb…	0	0	0	29	0	0	0	0	0	0	0	0	0	0	0	0	0	0	0	0	35	43	41	0	0	0	0	0	0	0	0	0	0	26	0	0	0	40	0	21	0	0
BryoTrnL	Viridiplantae	Streptophyta	Bryopsida	Hypnales	Brachytheciaceae	Bryhnia/Rhynchostegium/Brachythecium/Bryhnia-angliae	Bryhnia hultenii/Rhynchostegium duthiei/Brachythecium rutabulum/Bryhnia novae-angliae	0	0	0	19	0	0	0	0	0	0	0	0	0	0	0	0	0	0	0	0	23	43	34	0	0	0	0	0	0	0	0	0	0	21	0	0	0	30	0	15	0	0
BryoTrnL	Viridiplantae	Streptophyta	Bryopsida	Hypnales	Amblystegiaceae	Amblystegium	Amblystegium riparium	0	4	0	0	0	0	0	0	0	0	0	0	0	0	0	4	0	0	0	0	0	0	0	0	7	0	0	0	0	0	0	0	0	0	0	0	0	0	0	0	9	0
BryoTrnL	Viridiplantae	Streptophyta	Bryopsida	Hypnales	Plagiotheciaceae	Isopterygiopsis/Isopterygiopsis	Isopterygiopsis alpicola/Isopterygiopsis pulchella	0	0	0	2	0	0	0	0	0	0	0	0	0	0	0	0	0	0	0	0	8	2	13	0	0	0	0	0	0	0	0	0	0	6	0	0	0	6	0	4	0	0
BryoTrnL	Viridiplantae	Streptophyta	Bryopsida	Hypnales	Brachytheciaceae/Symphyodontaceae	Camptothecium/Rhynchostegiella/Brachythecium/Homalothecium/Cirriphyllum/Brachythecium/Bryhnia-angliae/Brachythecium/Brachythecium/Bryhnia/Brachythecium/Brachythecium/Homalothecium/Eurhynchiopsis/Kindbergia/Rhynchostegium/Rhynchostegium/Kindbergia/Kindbergia/Pseudoscleropodium/Homalothecium/Kindbergia./Brachythecium/Brachythecium/Brachythecium/Eurhynchium./Brachythecium/Brachythecium/Scorpiurium/M…	Camptothecium lutescens/Rhynchostegiella japonica/Brachythecium garovaglioides/Homalothecium laevisetum/Cirriphyllum cirrosum/Brachythecium rivulare/Bryhnia novae-angliae/Brachythecium formosanum/Brachythecium erythrorrhizon/Bryhnia serricuspis/Brachythecium helminthocladum/Brachythecium buchananii/Homalothecium leucodonticaule/Eurhynchiopsis eustegium/Kindbergia praelonga/Rhynchostegium pallenti…	0	0	0	17	0	0	0	0	0	0	0	0	0	0	0	0	0	0	0	0	21	30	33	0	0	0	0	0	0	0	0	0	0	30	0	0	0	29	0	16	0	0
BryoTrnL	Viridiplantae	Streptophyta	Bryopsida	Hypnales	Brachytheciaceae/Symphyodontaceae	Camptothecium/Brachythecium/Homalothecium/Cirriphyllum/Brachythecium/Bryhnia-angliae/Brachythecium/Brachythecium/Bryhnia/Brachythecium/Brachythecium/Homalothecium/Eurhynchiopsis/Kindbergia/Rhynchostegium/Kindbergia/Kindbergia/Pseudoscleropodium/Homalothecium/Kindbergia./Brachythecium/Brachythecium/Brachythecium/Eurhynchium./Brachythecium/Brachythecium/Scorpiurium/Microeurhynchium/Scleropodium/Bra…	Camptothecium lutescens/Brachythecium garovaglioides/Homalothecium laevisetum/Cirriphyllum cirrosum/Brachythecium rivulare/Bryhnia novae-angliae/Brachythecium formosanum/Brachythecium erythrorrhizon/Bryhnia serricuspis/Brachythecium helminthocladum/Brachythecium buchananii/Homalothecium leucodonticaule/Eurhynchiopsis eustegium/Kindbergia praelonga/Rhynchostegium fauriei/Kindbergia arbuscula/Kindb…	0	0	0	2	0	0	0	0	0	0	0	0	0	0	0	0	0	0	0	0	8	4	7	0	0	0	0	0	0	0	0	0	0	4	0	0	0	10	0	3	0	0
BryoTrnL	Viridiplantae	Streptophyta	Bryopsida	Hypnales	Brachytheciaceae/Symphyodontaceae	Camptothecium/Brachythecium/Homalothecium/Cirriphyllum/Brachythecium/Bryhnia-angliae/Brachythecium/Brachythecium/Bryhnia/Brachythecium/Brachythecium/Homalothecium/Eurhynchiopsis/Kindbergia/Rhynchostegium/Kindbergia/Kindbergia/Pseudoscleropodium/Homalothecium/Kindbergia./Brachythecium/Brachythecium/Brachythecium/Eurhynchium./Brachythecium/Brachythecium/Scorpiurium/Microeurhynchium/Scleropodium/Bra…	Camptothecium lutescens/Brachythecium garovaglioides/Homalothecium laevisetum/Cirriphyllum cirrosum/Brachythecium rivulare/Bryhnia novae-angliae/Brachythecium formosanum/Brachythecium erythrorrhizon/Bryhnia serricuspis/Brachythecium helminthocladum/Brachythecium buchananii/Homalothecium leucodonticaule/Eurhynchiopsis eustegium/Kindbergia praelonga/Rhynchostegium fauriei/Kindbergia arbuscula/Kindb…	0	0	0	0	0	0	0	0	0	0	0	0	0	0	0	0	0	0	0	0	0	1	6	0	0	0	0	0	0	0	0	0	0	1	0	0	0	2	0	0	0	0
BryoTrnL	Viridiplantae	Streptophyta	Bryopsida	Hypnales	Amblystegiaceae	Amblystegium	Amblystegium riparium	0	3	0	0	0	0	0	0	0	0	0	0	0	0	0	2	0	0	0	0	0	0	0	0	3	0	0	0	0	0	0	0	0	0	0	0	0	0	0	0	8	0
BryoTrnL	Viridiplantae	Streptophyta	Bryopsida	Hypnales	Amblystegiaceae	Amblystegium	Amblystegium riparium	0	7	0	0	0	0	0	0	0	0	0	0	0	0	0	1	0	0	0	0	0	0	0	0	5	0	0	0	0	0	0	0	0	0	0	0	0	0	0	0	10	0
BryoTrnL	Viridiplantae	Streptophyta	Bryopsida	Hypnales	Amblystegiaceae	Amblystegium	Amblystegium riparium	0	8	0	0	0	0	0	0	0	0	0	0	0	0	0	10	0	0	0	0	0	0	0	0	10	0	0	0	0	0	0	0	0	0	0	0	0	0	0	0	12	0
BryoTrnL	Viridiplantae	Streptophyta	Bryopsida	Hypnales	Brachytheciaceae/Symphyodontaceae	Camptothecium/Brachythecium/Homalothecium/Cirriphyllum/Brachythecium/Bryhnia-angliae/Brachythecium/Brachythecium/Bryhnia/Brachythecium/Brachythecium/Homalothecium/Eurhynchiopsis/Kindbergia/Rhynchostegium/Kindbergia/Kindbergia/Pseudoscleropodium/Homalothecium/Kindbergia./Brachythecium/Brachythecium/Brachythecium/Eurhynchium./Brachythecium/Brachythecium/Scorpiurium/Microeurhynchium/Scleropodium/Bra…	Camptothecium lutescens/Brachythecium garovaglioides/Homalothecium laevisetum/Cirriphyllum cirrosum/Brachythecium rivulare/Bryhnia novae-angliae/Brachythecium formosanum/Brachythecium erythrorrhizon/Bryhnia serricuspis/Brachythecium helminthocladum/Brachythecium buchananii/Homalothecium leucodonticaule/Eurhynchiopsis eustegium/Kindbergia praelonga/Rhynchostegium fauriei/Kindbergia arbuscula/Kindb…	0	0	0	26	0	0	0	0	0	0	0	0	0	0	0	0	0	0	0	0	27	35	71	0	0	0	0	0	0	0	0	0	0	33	0	0	0	37	0	24	0	0
BryoTrnL	Viridiplantae	Streptophyta	Bryopsida	Hypnales	Pterobryaceae/Brachytheciaceae/Fontinalaceae/Phyllogoniaceae	Spiridentopsis/Orthostichopsis/Pterobryopsis/Squamidium/Squamidium/Squamidium/Hildebrandtiella/Hildebrandtiella/Hildebrandtiella/Fontinalis/Zelometeorium/Brachythecium/Phyllogonium/Rhynchostegium	Spiridentopsis longissima/Orthostichopsis tetragona/Pterobryopsis hoehnelii/Squamidium nigricans/Squamidium macrocarpum/Squamidium leucotrichum/Hildebrandtiella pachyclada/Hildebrandtiella endotrichelloides/Hildebrandtiella cuspidans/Fontinalis antipyretica/Zelometeorium patulum/Brachythecium oxycladon/Phyllogonium viride/Rhynchostegium murale	0	0	1	1	0	0	0	0	0	0	0	0	0	0	0	0	0	0	0	0	2	6	8	0	0	0	0	0	0	0	0	0	0	6	0	0	0	6	0	4	0	0
BryoTrnL	Viridiplantae	Streptophyta	Bryopsida	Hypnales	Brachytheciaceae/Symphyodontaceae	Camptothecium/Brachythecium/Homalothecium/Cirriphyllum/Brachythecium/Bryhnia-angliae/Brachythecium/Brachythecium/Bryhnia/Brachythecium/Brachythecium/Homalothecium/Eurhynchiopsis/Kindbergia/Rhynchostegium/Kindbergia/Kindbergia/Pseudoscleropodium/Homalothecium/Kindbergia./Brachythecium/Brachythecium/Brachythecium/Eurhynchium./Brachythecium/Brachythecium/Scorpiurium/Microeurhynchium/Scleropodium/Bra…	Camptothecium lutescens/Brachythecium garovaglioides/Homalothecium laevisetum/Cirriphyllum cirrosum/Brachythecium rivulare/Bryhnia novae-angliae/Brachythecium formosanum/Brachythecium erythrorrhizon/Bryhnia serricuspis/Brachythecium helminthocladum/Brachythecium buchananii/Homalothecium leucodonticaule/Eurhynchiopsis eustegium/Kindbergia praelonga/Rhynchostegium fauriei/Kindbergia arbuscula/Kindb…	0	0	0	3	0	0	0	0	0	0	0	0	0	0	0	0	0	0	0	0	4	1	6	0	0	0	0	0	0	0	0	0	0	1	0	0	0	2	0	3	0	0
BryoTrnL	Viridiplantae	Streptophyta	Bryopsida	Hypnales	Brachytheciaceae/Symphyodontaceae	Camptothecium/Brachythecium/Homalothecium/Cirriphyllum/Brachythecium/Bryhnia-angliae/Brachythecium/Brachythecium/Bryhnia/Brachythecium/Brachythecium/Homalothecium/Eurhynchiopsis/Kindbergia/Rhynchostegium/Kindbergia/Kindbergia/Pseudoscleropodium/Homalothecium/Kindbergia./Brachythecium/Brachythecium/Brachythecium/Eurhynchium./Brachythecium/Brachythecium/Scorpiurium/Microeurhynchium/Scleropodium/Bra…	Camptothecium lutescens/Brachythecium garovaglioides/Homalothecium laevisetum/Cirriphyllum cirrosum/Brachythecium rivulare/Bryhnia novae-angliae/Brachythecium formosanum/Brachythecium erythrorrhizon/Bryhnia serricuspis/Brachythecium helminthocladum/Brachythecium buchananii/Homalothecium leucodonticaule/Eurhynchiopsis eustegium/Kindbergia praelonga/Rhynchostegium fauriei/Kindbergia arbuscula/Kindb…	0	0	0	1	0	0	0	0	0	0	0	0	0	0	0	0	0	0	0	0	2	1	3	0	0	0	0	0	0	0	0	0	0	3	0	0	0	3	0	2	0	0
BryoTrnL	Viridiplantae	Streptophyta	Bryopsida	Hypnales	Amblystegiaceae	Amblystegium	Amblystegium riparium	0	2	0	0	0	0	0	0	0	0	0	0	0	0	0	3	0	0	0	0	0	0	0	0	5	0	0	0	0	0	0	0	0	0	0	0	0	0	0	0	7	0
BryoTrnL	Viridiplantae	Streptophyta	Bryopsida	Hypnales	Brachytheciaceae/Symphyodontaceae	Camptothecium/Brachythecium/Homalothecium/Cirriphyllum/Brachythecium/Bryhnia-angliae/Brachythecium/Brachythecium/Bryhnia/Brachythecium/Brachythecium/Homalothecium/Eurhynchiopsis/Kindbergia/Rhynchostegium/Kindbergia/Kindbergia/Pseudoscleropodium/Homalothecium/Kindbergia./Brachythecium/Brachythecium/Brachythecium/Eurhynchium./Brachythecium/Brachythecium/Scorpiurium/Microeurhynchium/Scleropodium/Bra…	Camptothecium lutescens/Brachythecium garovaglioides/Homalothecium laevisetum/Cirriphyllum cirrosum/Brachythecium rivulare/Bryhnia novae-angliae/Brachythecium formosanum/Brachythecium erythrorrhizon/Bryhnia serricuspis/Brachythecium helminthocladum/Brachythecium buchananii/Homalothecium leucodonticaule/Eurhynchiopsis eustegium/Kindbergia praelonga/Rhynchostegium fauriei/Kindbergia arbuscula/Kindb…	0	0	0	0	0	0	0	0	0	0	0	0	0	0	0	0	0	0	0	0	1	0	1	0	0	0	0	0	0	0	0	0	0	2	0	0	0	0	0	0	0	0
BryoTrnL	Viridiplantae	Streptophyta	Bryopsida	Hypnales	Brachytheciaceae/Symphyodontaceae	Camptothecium/Brachythecium/Homalothecium/Cirriphyllum/Brachythecium/Bryhnia-angliae/Brachythecium/Brachythecium/Bryhnia/Brachythecium/Brachythecium/Homalothecium/Eurhynchiopsis/Kindbergia/Rhynchostegium/Kindbergia/Kindbergia/Pseudoscleropodium/Homalothecium/Kindbergia./Brachythecium/Brachythecium/Brachythecium/Eurhynchium./Brachythecium/Brachythecium/Scorpiurium/Microeurhynchium/Scleropodium/Bra…	Camptothecium lutescens/Brachythecium garovaglioides/Homalothecium laevisetum/Cirriphyllum cirrosum/Brachythecium rivulare/Bryhnia novae-angliae/Brachythecium formosanum/Brachythecium erythrorrhizon/Bryhnia serricuspis/Brachythecium helminthocladum/Brachythecium buchananii/Homalothecium leucodonticaule/Eurhynchiopsis eustegium/Kindbergia praelonga/Rhynchostegium fauriei/Kindbergia arbuscula/Kindb…	0	0	0	9	0	0	0	0	0	0	0	0	0	0	0	0	0	0	0	0	22	28	27	0	0	0	0	0	0	0	0	0	0	15	0	0	0	30	0	9	0	0
BryoTrnL	Viridiplantae	Streptophyta	Bryopsida	Hypnales	Climaciaceae/Cryphaeaceae/Hypnaceae/Amblystegiaceae/Entodontaceae	Climacium/Pilotrichopsis/Hypnum/Calliergonella/Hygrohypnum/Calliergonella/Hygrohypnum/Entodon	Climacium dendroides/Pilotrichopsis dentata/Hypnum lindbergii/Calliergonella cuspidata/Hygrohypnum subeugyrium/Calliergonella lindbergii/Hygrohypnum eugyrium/Entodon brevisetus	0	0	13791	0	0	0	0	0	0	0	0	0	0	0	0	0	1	0	0	0	0	1	0	0	0	1	0	0	0	0	0	0	0	0	0	0	0	1	0	1	1	0
BryoTrnL	Viridiplantae	Streptophyta	Bryopsida	Hypnales	Brachytheciaceae/Symphyodontaceae	Camptothecium/Brachythecium/Homalothecium/Cirriphyllum/Brachythecium/Bryhnia-angliae/Brachythecium/Brachythecium/Bryhnia/Brachythecium/Brachythecium/Homalothecium/Eurhynchiopsis/Kindbergia/Rhynchostegium/Kindbergia/Kindbergia/Pseudoscleropodium/Homalothecium/Kindbergia./Brachythecium/Brachythecium/Brachythecium/Eurhynchium./Brachythecium/Brachythecium/Scorpiurium/Microeurhynchium/Scleropodium/Bra…	Camptothecium lutescens/Brachythecium garovaglioides/Homalothecium laevisetum/Cirriphyllum cirrosum/Brachythecium rivulare/Bryhnia novae-angliae/Brachythecium formosanum/Brachythecium erythrorrhizon/Bryhnia serricuspis/Brachythecium helminthocladum/Brachythecium buchananii/Homalothecium leucodonticaule/Eurhynchiopsis eustegium/Kindbergia praelonga/Rhynchostegium fauriei/Kindbergia arbuscula/Kindb…	0	0	0	0	0	0	0	0	0	0	0	0	0	0	0	0	0	0	0	0	0	2	2	0	0	0	0	0	0	0	0	0	0	1	0	0	0	0	0	0	0	0
BryoTrnL	Viridiplantae	Streptophyta	Bryopsida	Hypnales	Brachytheciaceae/Symphyodontaceae	Camptothecium/Brachythecium/Homalothecium/Cirriphyllum/Brachythecium/Bryhnia-angliae/Brachythecium/Brachythecium/Bryhnia/Brachythecium/Brachythecium/Homalothecium/Eurhynchiopsis/Kindbergia/Rhynchostegium/Kindbergia/Kindbergia/Pseudoscleropodium/Homalothecium/Kindbergia./Brachythecium/Brachythecium/Brachythecium/Eurhynchium./Brachythecium/Brachythecium/Scorpiurium/Microeurhynchium/Scleropodium/Bra…	Camptothecium lutescens/Brachythecium garovaglioides/Homalothecium laevisetum/Cirriphyllum cirrosum/Brachythecium rivulare/Bryhnia novae-angliae/Brachythecium formosanum/Brachythecium erythrorrhizon/Bryhnia serricuspis/Brachythecium helminthocladum/Brachythecium buchananii/Homalothecium leucodonticaule/Eurhynchiopsis eustegium/Kindbergia praelonga/Rhynchostegium fauriei/Kindbergia arbuscula/Kindb…	0	0	0	4	0	0	0	0	0	0	0	0	0	0	0	0	0	0	0	0	9	9	4	0	0	0	0	0	0	0	0	0	0	7	0	0	0	4	0	4	0	0
BryoTrnL	Viridiplantae	Streptophyta	Bryopsida	Hypnales	Amblystegiaceae	Amblystegium	Amblystegium riparium	0	8	0	0	0	0	0	0	0	0	0	0	0	0	0	11	0	0	0	0	0	0	0	0	13	0	0	0	0	0	0	0	0	0	0	0	0	0	0	0	13	0
BryoTrnL	Viridiplantae	Streptophyta	Bryopsida	Hypnales	Brachytheciaceae/Symphyodontaceae	Camptothecium/Brachythecium/Homalothecium/Cirriphyllum/Brachythecium/Bryhnia-angliae/Brachythecium/Brachythecium/Bryhnia/Brachythecium/Brachythecium/Homalothecium/Eurhynchiopsis/Kindbergia/Rhynchostegium/Kindbergia/Kindbergia/Pseudoscleropodium/Homalothecium/Kindbergia./Brachythecium/Brachythecium/Brachythecium/Eurhynchium./Brachythecium/Brachythecium/Scorpiurium/Microeurhynchium/Scleropodium/Bra…	Camptothecium lutescens/Brachythecium garovaglioides/Homalothecium laevisetum/Cirriphyllum cirrosum/Brachythecium rivulare/Bryhnia novae-angliae/Brachythecium formosanum/Brachythecium erythrorrhizon/Bryhnia serricuspis/Brachythecium helminthocladum/Brachythecium buchananii/Homalothecium leucodonticaule/Eurhynchiopsis eustegium/Kindbergia praelonga/Rhynchostegium fauriei/Kindbergia arbuscula/Kindb…	0	0	0	0	0	0	0	0	0	0	0	0	0	0	0	0	0	0	0	0	2	4	3	0	0	0	0	0	0	0	0	0	0	3	0	0	0	2	0	0	0	0
BryoTrnL	Viridiplantae	Streptophyta	Bryopsida	Hypnales	Amblystegiaceae	Amblystegium	Amblystegium riparium	0	18	0	0	0	0	0	0	0	0	0	0	0	0	0	23	0	0	0	0	0	0	0	0	16	0	0	0	0	0	0	0	0	0	0	0	0	0	0	0	25	0
BryoTrnL	Viridiplantae	Streptophyta	Bryopsida	Hypnales	Brachytheciaceae/Symphyodontaceae	Camptothecium/Brachythecium/Homalothecium/Cirriphyllum/Brachythecium/Bryhnia-angliae/Brachythecium/Brachythecium/Bryhnia/Brachythecium/Brachythecium/Homalothecium/Eurhynchiopsis/Kindbergia/Rhynchostegium/Kindbergia/Kindbergia/Pseudoscleropodium/Homalothecium/Kindbergia./Brachythecium/Brachythecium/Brachythecium/Eurhynchium./Brachythecium/Brachythecium/Scorpiurium/Microeurhynchium/Scleropodium/Bra…	Camptothecium lutescens/Brachythecium garovaglioides/Homalothecium laevisetum/Cirriphyllum cirrosum/Brachythecium rivulare/Bryhnia novae-angliae/Brachythecium formosanum/Brachythecium erythrorrhizon/Bryhnia serricuspis/Brachythecium helminthocladum/Brachythecium buchananii/Homalothecium leucodonticaule/Eurhynchiopsis eustegium/Kindbergia praelonga/Rhynchostegium fauriei/Kindbergia arbuscula/Kindb…	0	0	0	3	0	0	0	0	0	0	0	0	0	0	0	0	0	0	0	0	12	6	10	0	0	0	0	0	0	0	0	0	0	11	0	0	0	9	0	8	0	0
BryoTrnL	Viridiplantae	Streptophyta	Bryopsida	Hypnales	Brachytheciaceae/Symphyodontaceae	Camptothecium/Brachythecium/Homalothecium/Cirriphyllum/Brachythecium/Bryhnia-angliae/Brachythecium/Brachythecium/Bryhnia/Brachythecium/Brachythecium/Homalothecium/Eurhynchiopsis/Kindbergia/Rhynchostegium/Kindbergia/Kindbergia/Pseudoscleropodium/Homalothecium/Kindbergia./Brachythecium/Brachythecium/Brachythecium/Eurhynchium./Brachythecium/Brachythecium/Scorpiurium/Microeurhynchium/Scleropodium/Bra…	Camptothecium lutescens/Brachythecium garovaglioides/Homalothecium laevisetum/Cirriphyllum cirrosum/Brachythecium rivulare/Bryhnia novae-angliae/Brachythecium formosanum/Brachythecium erythrorrhizon/Bryhnia serricuspis/Brachythecium helminthocladum/Brachythecium buchananii/Homalothecium leucodonticaule/Eurhynchiopsis eustegium/Kindbergia praelonga/Rhynchostegium fauriei/Kindbergia arbuscula/Kindb…	0	0	0	0	0	0	0	0	0	0	0	0	0	0	0	0	0	0	0	0	0	3	5	0	0	0	0	0	0	0	0	0	0	3	0	0	0	4	0	2	0	0
BryoTrnL	Viridiplantae	Streptophyta	Bryopsida	Hypnales	Amblystegiaceae	Amblystegium	Amblystegium riparium	0	21	0	0	0	0	0	0	0	0	0	0	0	0	0	38	0	0	0	0	0	0	0	0	37	0	0	0	0	0	0	0	0	0	0	0	0	0	0	0	50	0
BryoTrnL	Viridiplantae	Streptophyta	Bryopsida	Hypnales	Brachytheciaceae/Symphyodontaceae	Camptothecium/Brachythecium/Homalothecium/Cirriphyllum/Brachythecium/Bryhnia-angliae/Brachythecium/Brachythecium/Bryhnia/Brachythecium/Brachythecium/Homalothecium/Eurhynchiopsis/Kindbergia/Rhynchostegium/Kindbergia/Kindbergia/Pseudoscleropodium/Homalothecium/Kindbergia./Brachythecium/Brachythecium/Brachythecium/Eurhynchium./Brachythecium/Brachythecium/Scorpiurium/Microeurhynchium/Scleropodium/Bra…	Camptothecium lutescens/Brachythecium garovaglioides/Homalothecium laevisetum/Cirriphyllum cirrosum/Brachythecium rivulare/Bryhnia novae-angliae/Brachythecium formosanum/Brachythecium erythrorrhizon/Bryhnia serricuspis/Brachythecium helminthocladum/Brachythecium buchananii/Homalothecium leucodonticaule/Eurhynchiopsis eustegium/Kindbergia praelonga/Rhynchostegium fauriei/Kindbergia arbuscula/Kindb…	0	0	0	2	0	0	0	0	0	0	0	0	0	0	0	0	0	0	0	0	5	1	2	0	0	0	0	0	0	0	0	0	0	4	0	0	0	9	0	0	0	0
BryoTrnL	Viridiplantae	Streptophyta	Bryopsida	Hypnales	Amblystegiaceae	Amblystegium	Amblystegium riparium	0	20	0	0	0	0	0	0	0	0	0	0	0	0	0	30	0	0	0	0	0	0	0	0	22	0	0	0	0	0	0	0	0	0	0	0	0	0	0	0	37	0
BryoTrnL	Viridiplantae	Streptophyta	Bryopsida	Hypnales	Amblystegiaceae	Amblystegium	Amblystegium riparium	0	7521	0	0	1	0	0	0	0	0	1	0	0	0	0	10082	0	0	1	0	0	0	0	0	7542	0	0	0	0	0	0	0	0	0	0	0	0	0	0	0	14312	0
BryoTrnL	Viridiplantae	Streptophyta	Bryopsida	Hypnales	Amblystegiaceae	Amblystegium	Amblystegium riparium	0	8	0	0	0	0	0	0	0	0	0	0	0	0	0	18	0	0	0	0	0	0	0	0	10	0	0	0	0	0	0	0	0	0	0	0	0	0	0	0	15	0
BryoTrnL	Viridiplantae	Streptophyta	Bryopsida	Hypnales	Brachytheciaceae/Symphyodontaceae	Camptothecium/Brachythecium/Homalothecium/Cirriphyllum/Brachythecium/Bryhnia-angliae/Brachythecium/Brachythecium/Bryhnia/Brachythecium/Brachythecium/Homalothecium/Eurhynchiopsis/Kindbergia/Rhynchostegium/Kindbergia/Kindbergia/Pseudoscleropodium/Homalothecium/Kindbergia./Brachythecium/Brachythecium/Brachythecium/Eurhynchium./Brachythecium/Brachythecium/Scorpiurium/Microeurhynchium/Scleropodium/Bra…	Camptothecium lutescens/Brachythecium garovaglioides/Homalothecium laevisetum/Cirriphyllum cirrosum/Brachythecium rivulare/Bryhnia novae-angliae/Brachythecium formosanum/Brachythecium erythrorrhizon/Bryhnia serricuspis/Brachythecium helminthocladum/Brachythecium buchananii/Homalothecium leucodonticaule/Eurhynchiopsis eustegium/Kindbergia praelonga/Rhynchostegium fauriei/Kindbergia arbuscula/Kindb…	0	0	0	12	0	0	0	0	0	0	0	0	0	0	0	0	0	0	0	0	16	22	36	0	0	0	0	0	0	0	0	0	0	13	0	0	0	17	0	9	0	0
BryoTrnL	Viridiplantae	Streptophyta	Bryopsida	Hypnales	Amblystegiaceae	Amblystegium	Amblystegium riparium	0	8	0	0	0	0	0	0	0	0	0	0	0	0	0	8	0	0	0	0	0	0	0	0	3	0	0	0	0	0	0	0	0	0	0	0	0	0	0	0	11	0
BryoTrnL	Viridiplantae	Streptophyta	Bryopsida	Hypnales	Brachytheciaceae/Symphyodontaceae	Camptothecium/Brachythecium/Homalothecium/Cirriphyllum/Brachythecium/Bryhnia-angliae/Brachythecium/Brachythecium/Bryhnia/Brachythecium/Brachythecium/Homalothecium/Eurhynchiopsis/Kindbergia/Rhynchostegium/Kindbergia/Kindbergia/Pseudoscleropodium/Homalothecium/Kindbergia./Brachythecium/Brachythecium/Brachythecium/Eurhynchium./Brachythecium/Brachythecium/Scorpiurium/Microeurhynchium/Scleropodium/Bra…	Camptothecium lutescens/Brachythecium garovaglioides/Homalothecium laevisetum/Cirriphyllum cirrosum/Brachythecium rivulare/Bryhnia novae-angliae/Brachythecium formosanum/Brachythecium erythrorrhizon/Bryhnia serricuspis/Brachythecium helminthocladum/Brachythecium buchananii/Homalothecium leucodonticaule/Eurhynchiopsis eustegium/Kindbergia praelonga/Rhynchostegium fauriei/Kindbergia arbuscula/Kindb…	0	0	0	14	0	0	0	0	0	0	0	1	0	0	0	0	0	0	0	0	17	31	41	0	0	0	0	0	0	0	0	0	0	25	0	0	0	24	0	23	0	0
BryoTrnL	Viridiplantae	Streptophyta	Bryopsida	Hypnales	Brachytheciaceae/Symphyodontaceae	Camptothecium/Brachythecium/Homalothecium/Cirriphyllum/Brachythecium/Bryhnia-angliae/Brachythecium/Brachythecium/Bryhnia/Brachythecium/Brachythecium/Homalothecium/Eurhynchiopsis/Kindbergia/Rhynchostegium/Kindbergia/Kindbergia/Pseudoscleropodium/Homalothecium/Kindbergia./Brachythecium/Brachythecium/Brachythecium/Eurhynchium./Brachythecium/Brachythecium/Scorpiurium/Microeurhynchium/Scleropodium/Bra…	Camptothecium lutescens/Brachythecium garovaglioides/Homalothecium laevisetum/Cirriphyllum cirrosum/Brachythecium rivulare/Bryhnia novae-angliae/Brachythecium formosanum/Brachythecium erythrorrhizon/Bryhnia serricuspis/Brachythecium helminthocladum/Brachythecium buchananii/Homalothecium leucodonticaule/Eurhynchiopsis eustegium/Kindbergia praelonga/Rhynchostegium fauriei/Kindbergia arbuscula/Kindb…	0	0	0	9	0	0	0	0	0	0	0	0	0	0	0	0	0	0	0	0	18	12	30	0	0	0	0	0	0	0	0	0	0	12	0	0	0	17	0	14	0	0
BryoTrnL	Viridiplantae	Streptophyta	Bryopsida	Hypnales	Brachytheciaceae/Symphyodontaceae	Camptothecium/Brachythecium/Homalothecium/Cirriphyllum/Brachythecium/Bryhnia-angliae/Brachythecium/Brachythecium/Bryhnia/Brachythecium/Brachythecium/Homalothecium/Eurhynchiopsis/Kindbergia/Rhynchostegium/Kindbergia/Kindbergia/Pseudoscleropodium/Homalothecium/Kindbergia./Brachythecium/Brachythecium/Brachythecium/Eurhynchium./Brachythecium/Brachythecium/Scorpiurium/Microeurhynchium/Scleropodium/Bra…	Camptothecium lutescens/Brachythecium garovaglioides/Homalothecium laevisetum/Cirriphyllum cirrosum/Brachythecium rivulare/Bryhnia novae-angliae/Brachythecium formosanum/Brachythecium erythrorrhizon/Bryhnia serricuspis/Brachythecium helminthocladum/Brachythecium buchananii/Homalothecium leucodonticaule/Eurhynchiopsis eustegium/Kindbergia praelonga/Rhynchostegium fauriei/Kindbergia arbuscula/Kindb…	0	0	0	0	0	0	0	0	0	0	0	0	0	0	0	0	0	0	0	0	0	1	4	0	0	0	0	0	0	0	0	0	0	3	0	0	0	2	0	0	0	0
BryoTrnL	Viridiplantae	Streptophyta	Bryopsida	Hypnales	Brachytheciaceae/Meteoriaceae	Cirriphyllum/Bryhnia/Eurhynchium/Eurhynchium/Eurhynchium/Rhynchostegium/Donrichardsia/Duthiella/Oxyrrhynchium/Oxyrrhynchium	Cirriphyllum cirrosum/Bryhnia brachycladula/Eurhynchium latifolium/Eurhynchium hians/Eurhynchium savatieri/Rhynchostegium selaginellifolium/Donrichardsia patulifolia/Duthiella declinata/Oxyrrhynchium vagans/Oxyrrhynchium hians	0	0	0	0	0	0	0	0	0	0	0	0	0	0	0	0	0	0	0	0	0	0	0	0	0	0	0	0	0	0	0	0	0	0	0	0	0	0	0	0	0	0
BryoTrnL	Viridiplantae	Streptophyta	Bryopsida	Hypnales	Brachytheciaceae/Symphyodontaceae	Camptothecium/Brachythecium/Homalothecium/Cirriphyllum/Brachythecium/Bryhnia-angliae/Brachythecium/Brachythecium/Bryhnia/Brachythecium/Brachythecium/Homalothecium/Eurhynchiopsis/Kindbergia/Rhynchostegium/Kindbergia/Kindbergia/Pseudoscleropodium/Homalothecium/Kindbergia./Brachythecium/Brachythecium/Brachythecium/Eurhynchium./Brachythecium/Brachythecium/Scorpiurium/Microeurhynchium/Scleropodium/Bra…	Camptothecium lutescens/Brachythecium garovaglioides/Homalothecium laevisetum/Cirriphyllum cirrosum/Brachythecium rivulare/Bryhnia novae-angliae/Brachythecium formosanum/Brachythecium erythrorrhizon/Bryhnia serricuspis/Brachythecium helminthocladum/Brachythecium buchananii/Homalothecium leucodonticaule/Eurhynchiopsis eustegium/Kindbergia praelonga/Rhynchostegium fauriei/Kindbergia arbuscula/Kindb…	0	0	0	0	0	0	0	0	0	0	0	0	0	0	0	0	0	0	0	0	0	2	0	0	0	0	0	0	0	0	0	0	0	0	0	0	0	0	0	1	0	0
BryoTrnL	Viridiplantae	Streptophyta	Bryopsida	Hypnales	Climaciaceae/Cryphaeaceae/Hypnaceae/Amblystegiaceae/Entodontaceae	Climacium/Pilotrichopsis/Hypnum/Calliergonella/Hygrohypnum/Calliergonella/Hygrohypnum/Entodon	Climacium dendroides/Pilotrichopsis dentata/Hypnum lindbergii/Calliergonella cuspidata/Hygrohypnum subeugyrium/Calliergonella lindbergii/Hygrohypnum eugyrium/Entodon brevisetus	0	0	17	0	0	0	0	0	0	0	0	0	0	0	0	0	0	0	0	0	0	0	0	0	0	0	0	0	0	0	0	0	0	0	0	0	0	0	0	0	0	0
BryoTrnL	Viridiplantae	Streptophyta	Bryopsida	Hypnales	Brachytheciaceae/Fontinalaceae/Symphyodontaceae	Camptothecium/Brachythecium/Homalothecium/Cirriphyllum/Brachythecium/Bryhnia-angliae/Brachythecium/Brachythecium/Bryhnia/Brachythecium/Brachythecium/Homalothecium/Eurhynchiopsis/Kindbergia/Rhynchostegium/Kindbergia/Kindbergia/Pseudoscleropodium/Homalothecium/Kindbergia./Brachythecium/Brachythecium/Brachythecium/Eurhynchium./Brachythecium/Brachythecium/Scorpiurium/Microeurhynchium/Scleropodium/Bra…	Camptothecium lutescens/Brachythecium garovaglioides/Homalothecium laevisetum/Cirriphyllum cirrosum/Brachythecium rivulare/Bryhnia novae-angliae/Brachythecium formosanum/Brachythecium erythrorrhizon/Bryhnia serricuspis/Brachythecium helminthocladum/Brachythecium buchananii/Homalothecium leucodonticaule/Eurhynchiopsis eustegium/Kindbergia praelonga/Rhynchostegium fauriei/Kindbergia arbuscula/Kindb…	0	0	0	7	0	0	0	0	0	0	0	0	0	0	0	0	0	0	0	0	8	18	31	0	0	0	0	0	0	0	0	0	0	12	0	0	0	12	0	3	0	0
BryoTrnL	Viridiplantae	Streptophyta	Bryopsida	Hypnales	Brachytheciaceae/Symphyodontaceae	Camptothecium/Brachythecium/Homalothecium/Cirriphyllum/Brachythecium/Bryhnia-angliae/Brachythecium/Brachythecium/Bryhnia/Brachythecium/Brachythecium/Homalothecium/Eurhynchiopsis/Kindbergia/Rhynchostegium/Kindbergia/Kindbergia/Pseudoscleropodium/Homalothecium/Kindbergia./Brachythecium/Brachythecium/Brachythecium/Eurhynchium./Brachythecium/Brachythecium/Scorpiurium/Microeurhynchium/Scleropodium/Bra…	Camptothecium lutescens/Brachythecium garovaglioides/Homalothecium laevisetum/Cirriphyllum cirrosum/Brachythecium rivulare/Bryhnia novae-angliae/Brachythecium formosanum/Brachythecium erythrorrhizon/Bryhnia serricuspis/Brachythecium helminthocladum/Brachythecium buchananii/Homalothecium leucodonticaule/Eurhynchiopsis eustegium/Kindbergia praelonga/Rhynchostegium fauriei/Kindbergia arbuscula/Kindb…	0	0	0	0	0	0	0	0	0	0	0	0	0	0	0	0	0	0	0	0	2	1	4	0	0	0	0	0	0	0	0	0	0	2	0	0	0	1	0	0	0	0
BryoTrnL	Viridiplantae	Streptophyta	Bryopsida	Hypnales	Brachytheciaceae/Symphyodontaceae	Camptothecium/Brachythecium/Homalothecium/Cirriphyllum/Brachythecium/Bryhnia-angliae/Brachythecium/Brachythecium/Bryhnia/Brachythecium/Brachythecium/Homalothecium/Eurhynchiopsis/Kindbergia/Rhynchostegium/Kindbergia/Kindbergia/Pseudoscleropodium/Homalothecium/Kindbergia./Brachythecium/Brachythecium/Brachythecium/Eurhynchium./Brachythecium/Brachythecium/Scorpiurium/Microeurhynchium/Scleropodium/Bra…	Camptothecium lutescens/Brachythecium garovaglioides/Homalothecium laevisetum/Cirriphyllum cirrosum/Brachythecium rivulare/Bryhnia novae-angliae/Brachythecium formosanum/Brachythecium erythrorrhizon/Bryhnia serricuspis/Brachythecium helminthocladum/Brachythecium buchananii/Homalothecium leucodonticaule/Eurhynchiopsis eustegium/Kindbergia praelonga/Rhynchostegium fauriei/Kindbergia arbuscula/Kindb…	0	0	0	0	0	0	0	0	0	0	0	0	0	0	0	0	0	0	0	0	2	2	3	0	0	0	0	0	0	0	0	0	0	0	0	0	0	0	0	3	0	0
BryoTrnL	Viridiplantae	Streptophyta	Bryopsida	Hypnales	Brachytheciaceae/Symphyodontaceae	Camptothecium/Brachythecium/Homalothecium/Cirriphyllum/Brachythecium/Bryhnia-angliae/Brachythecium/Brachythecium/Bryhnia/Brachythecium/Brachythecium/Homalothecium/Eurhynchiopsis/Kindbergia/Rhynchostegium/Kindbergia/Kindbergia/Pseudoscleropodium/Homalothecium/Kindbergia./Brachythecium/Brachythecium/Brachythecium/Eurhynchium./Brachythecium/Brachythecium/Scorpiurium/Microeurhynchium/Scleropodium/Bra…	Camptothecium lutescens/Brachythecium garovaglioides/Homalothecium laevisetum/Cirriphyllum cirrosum/Brachythecium rivulare/Bryhnia novae-angliae/Brachythecium formosanum/Brachythecium erythrorrhizon/Bryhnia serricuspis/Brachythecium helminthocladum/Brachythecium buchananii/Homalothecium leucodonticaule/Eurhynchiopsis eustegium/Kindbergia praelonga/Rhynchostegium fauriei/Kindbergia arbuscula/Kindb…	0	0	0	0	0	0	0	0	0	0	0	0	0	0	0	0	0	0	0	0	0	2	4	0	0	0	0	0	0	0	0	0	0	1	0	0	0	1	0	0	0	0
BryoTrnL	Viridiplantae	Streptophyta	Bryopsida	Hypnales	Brachytheciaceae/Symphyodontaceae	Camptothecium/Brachythecium/Homalothecium/Cirriphyllum/Brachythecium/Bryhnia-angliae/Brachythecium/Brachythecium/Bryhnia/Brachythecium/Brachythecium/Homalothecium/Eurhynchiopsis/Kindbergia/Rhynchostegium/Kindbergia/Kindbergia/Pseudoscleropodium/Homalothecium/Kindbergia./Brachythecium/Brachythecium/Brachythecium/Eurhynchium./Brachythecium/Brachythecium/Scorpiurium/Microeurhynchium/Scleropodium/Bra…	Camptothecium lutescens/Brachythecium garovaglioides/Homalothecium laevisetum/Cirriphyllum cirrosum/Brachythecium rivulare/Bryhnia novae-angliae/Brachythecium formosanum/Brachythecium erythrorrhizon/Bryhnia serricuspis/Brachythecium helminthocladum/Brachythecium buchananii/Homalothecium leucodonticaule/Eurhynchiopsis eustegium/Kindbergia praelonga/Rhynchostegium fauriei/Kindbergia arbuscula/Kindb…	0	0	0	2	0	0	0	0	0	0	0	0	0	0	0	0	0	0	0	0	6	9	11	0	0	0	0	0	0	0	0	0	0	2	0	0	0	4	0	3	0	0
BryoTrnL	Viridiplantae	Streptophyta	Bryopsida	Hypnales	Brachytheciaceae/Symphyodontaceae	Camptothecium/Brachythecium/Homalothecium/Cirriphyllum/Brachythecium/Bryhnia-angliae/Brachythecium/Brachythecium/Bryhnia/Brachythecium/Brachythecium/Homalothecium/Eurhynchiopsis/Kindbergia/Rhynchostegium/Kindbergia/Kindbergia/Pseudoscleropodium/Homalothecium/Kindbergia./Brachythecium/Brachythecium/Brachythecium/Eurhynchium./Brachythecium/Brachythecium/Scorpiurium/Microeurhynchium/Scleropodium/Bra…	Camptothecium lutescens/Brachythecium garovaglioides/Homalothecium laevisetum/Cirriphyllum cirrosum/Brachythecium rivulare/Bryhnia novae-angliae/Brachythecium formosanum/Brachythecium erythrorrhizon/Bryhnia serricuspis/Brachythecium helminthocladum/Brachythecium buchananii/Homalothecium leucodonticaule/Eurhynchiopsis eustegium/Kindbergia praelonga/Rhynchostegium fauriei/Kindbergia arbuscula/Kindb…	0	0	0	12	0	0	0	0	0	0	0	0	0	0	0	0	0	0	0	0	19	55	41	0	0	0	0	0	0	0	0	0	0	27	0	0	0	33	0	217	0	0
BryoTrnL	Viridiplantae	Streptophyta	Bryopsida	Hypnales	Brachytheciaceae/Symphyodontaceae	Camptothecium/Brachythecium/Homalothecium/Cirriphyllum/Brachythecium/Bryhnia-angliae/Brachythecium/Brachythecium/Bryhnia/Brachythecium/Brachythecium/Homalothecium/Eurhynchiopsis/Kindbergia/Rhynchostegium/Kindbergia/Kindbergia/Pseudoscleropodium/Homalothecium/Kindbergia./Brachythecium/Brachythecium/Brachythecium/Eurhynchium./Brachythecium/Brachythecium/Scorpiurium/Microeurhynchium/Scleropodium/Bra…	Camptothecium lutescens/Brachythecium garovaglioides/Homalothecium laevisetum/Cirriphyllum cirrosum/Brachythecium rivulare/Bryhnia novae-angliae/Brachythecium formosanum/Brachythecium erythrorrhizon/Bryhnia serricuspis/Brachythecium helminthocladum/Brachythecium buchananii/Homalothecium leucodonticaule/Eurhynchiopsis eustegium/Kindbergia praelonga/Rhynchostegium fauriei/Kindbergia arbuscula/Kindb…	0	0	0	22	0	0	0	0	0	0	0	0	0	0	0	0	0	0	0	0	23	30	36	0	0	0	0	0	0	0	0	0	0	26	0	0	0	48	0	22	0	0
BryoTrnL	Viridiplantae	Streptophyta	Bryopsida	Hypnales	Lembophyllaceae/Brachytheciaceae/Amblystegiaceae/Plagiotheciaceae	Isothecium/Rhynchostegium/Platyhypnidium/Palamocladium/Eurhynchium/Eurhynchium/Rhynchostegium/Rhynchostegium/Rhynchostegium/Rhynchostegium/Rhynchostegium/Rhynchostegium/Palamocladium/Rhynchostegium/Eurhynchiella/Hygrohypnum/Platyhypnidium./Rhynchostegium/Rhynchostegium/Pseudotaxiphyllum/Plasteurhynchium/Eurhynchium/Steerecleus/Palamocladium	Isothecium holtii/Rhynchostegium riparioides/Platyhypnidium lusitanicum/Palamocladium nilgheriense/Eurhynchium angustirete/Eurhynchium longirameum/Rhynchostegium megapolitanum/Rhynchostegium distratum/Rhynchostegium brachypterum/Rhynchostegium assumptionis/Rhynchostegium alopecuroides/Rhynchostegium aquaticum/Palamocladium leskeoides/Rhynchostegium psilopodium/Eurhynchiella zeyheri/Hygrohypnum mo…	0	0	0	9	0	0	0	0	0	0	0	0	0	0	0	0	0	0	0	0	18	12	21	0	0	0	0	0	0	0	0	0	0	27	0	0	0	17	0	9	0	0
BryoTrnL	Viridiplantae	Streptophyta	Bryopsida	Hypnales	Amblystegiaceae	Amblystegium	Amblystegium riparium	0	2	0	0	0	0	0	0	0	0	0	0	0	0	0	5	0	0	0	0	0	0	0	0	6	0	0	0	0	0	0	0	1	0	0	0	0	0	0	0	11	0
BryoTrnL	Viridiplantae	Streptophyta	Bryopsida	Hypnales	Brachytheciaceae/Symphyodontaceae	Camptothecium/Brachythecium/Homalothecium/Cirriphyllum/Brachythecium/Bryhnia-angliae/Brachythecium/Brachythecium/Bryhnia/Brachythecium/Brachythecium/Homalothecium/Eurhynchiopsis/Kindbergia/Rhynchostegium/Kindbergia/Kindbergia/Pseudoscleropodium/Homalothecium/Kindbergia./Brachythecium/Brachythecium/Brachythecium/Eurhynchium./Brachythecium/Brachythecium/Scorpiurium/Microeurhynchium/Scleropodium/Bra…	Camptothecium lutescens/Brachythecium garovaglioides/Homalothecium laevisetum/Cirriphyllum cirrosum/Brachythecium rivulare/Bryhnia novae-angliae/Brachythecium formosanum/Brachythecium erythrorrhizon/Bryhnia serricuspis/Brachythecium helminthocladum/Brachythecium buchananii/Homalothecium leucodonticaule/Eurhynchiopsis eustegium/Kindbergia praelonga/Rhynchostegium fauriei/Kindbergia arbuscula/Kindb…	0	0	0	2	0	0	0	0	0	0	0	0	0	0	0	0	0	0	0	0	1	2	2	0	0	0	0	0	0	0	0	0	0	0	0	0	0	1	0	1	0	0
BryoTrnL	Viridiplantae	Streptophyta	Bryopsida	Hypnales	Brachytheciaceae/Symphyodontaceae	Camptothecium/Brachythecium/Homalothecium/Cirriphyllum/Brachythecium/Bryhnia-angliae/Brachythecium/Brachythecium/Bryhnia/Brachythecium/Brachythecium/Homalothecium/Eurhynchiopsis/Kindbergia/Rhynchostegium/Kindbergia/Kindbergia/Pseudoscleropodium/Homalothecium/Kindbergia./Brachythecium/Brachythecium/Brachythecium/Eurhynchium./Brachythecium/Brachythecium/Scorpiurium/Microeurhynchium/Scleropodium/Bra…	Camptothecium lutescens/Brachythecium garovaglioides/Homalothecium laevisetum/Cirriphyllum cirrosum/Brachythecium rivulare/Bryhnia novae-angliae/Brachythecium formosanum/Brachythecium erythrorrhizon/Bryhnia serricuspis/Brachythecium helminthocladum/Brachythecium buchananii/Homalothecium leucodonticaule/Eurhynchiopsis eustegium/Kindbergia praelonga/Rhynchostegium fauriei/Kindbergia arbuscula/Kindb…	0	0	0	4	0	0	0	0	0	0	0	0	0	0	0	0	0	0	0	0	4	8	27	0	0	0	0	0	0	0	0	0	0	6	0	0	0	11	0	1	0	0
BryoTrnL	Viridiplantae	Streptophyta	Bryopsida	Hypnales	Amblystegiaceae	Amblystegium	Amblystegium riparium	0	19	0	0	0	0	0	0	0	0	0	0	0	0	0	21	0	0	0	0	0	0	0	0	18	0	0	0	0	0	0	0	0	0	0	0	0	0	0	0	39	0
BryoTrnL	Viridiplantae	Streptophyta	Bryopsida	Hypnales	Brachytheciaceae/Meteoriaceae	Cirriphyllum/Bryhnia/Eurhynchium/Eurhynchium/Eurhynchium/Rhynchostegium/Donrichardsia/Duthiella/Oxyrrhynchium/Oxyrrhynchium	Cirriphyllum cirrosum/Bryhnia brachycladula/Eurhynchium latifolium/Eurhynchium hians/Eurhynchium savatieri/Rhynchostegium selaginellifolium/Donrichardsia patulifolia/Duthiella declinata/Oxyrrhynchium vagans/Oxyrrhynchium hians	0	0	0	0	0	0	0	0	0	0	0	0	0	0	0	0	0	0	0	0	0	0	0	0	0	0	0	0	0	0	0	0	0	0	0	0	0	0	0	0	0	0
BryoTrnL	Viridiplantae	Streptophyta	Bryopsida	Hypnales	Amblystegiaceae	Amblystegium	Amblystegium riparium	0	0	0	0	0	0	0	0	0	0	0	0	0	0	0	4	0	0	0	0	0	0	0	0	5	0	0	0	0	0	0	0	0	0	0	0	0	0	0	0	4	0
BryoTrnL	Viridiplantae	Streptophyta	Bryopsida	Hypnales	Brachytheciaceae/Symphyodontaceae	Camptothecium/Brachythecium/Homalothecium/Cirriphyllum/Brachythecium/Bryhnia-angliae/Brachythecium/Brachythecium/Bryhnia/Brachythecium/Brachythecium/Homalothecium/Eurhynchiopsis/Kindbergia/Rhynchostegium/Kindbergia/Kindbergia/Pseudoscleropodium/Homalothecium/Kindbergia./Brachythecium/Brachythecium/Brachythecium/Eurhynchium./Brachythecium/Brachythecium/Scorpiurium/Microeurhynchium/Scleropodium/Bra…	Camptothecium lutescens/Brachythecium garovaglioides/Homalothecium laevisetum/Cirriphyllum cirrosum/Brachythecium rivulare/Bryhnia novae-angliae/Brachythecium formosanum/Brachythecium erythrorrhizon/Bryhnia serricuspis/Brachythecium helminthocladum/Brachythecium buchananii/Homalothecium leucodonticaule/Eurhynchiopsis eustegium/Kindbergia praelonga/Rhynchostegium fauriei/Kindbergia arbuscula/Kindb…	0	0	0	0	0	0	0	0	0	0	0	0	0	0	0	0	0	0	0	0	4	2	2	0	0	0	0	0	0	0	0	0	0	0	0	0	0	1	0	2	0	0
BryoTrnL	Viridiplantae	Streptophyta	Bryopsida	Hypnales	Amblystegiaceae	Amblystegium	Amblystegium riparium	0	24	0	0	0	0	0	0	0	0	0	0	0	0	0	34	0	0	0	0	0	0	0	0	29	0	0	0	0	0	0	0	0	0	0	0	0	0	0	0	41	0
BryoTrnL	Viridiplantae	Streptophyta	Bryopsida	Hypnales	Amblystegiaceae	Amblystegium	Amblystegium riparium	0	19	0	0	0	0	0	0	0	0	0	0	0	0	0	17	0	0	0	0	0	0	0	0	23	0	0	0	0	0	0	0	0	0	0	0	0	0	0	0	29	0
BryoTrnL	Viridiplantae	Streptophyta	Bryopsida	Hypnales	Brachytheciaceae/Meteoriaceae	Cirriphyllum/Bryhnia/Eurhynchium/Eurhynchium/Eurhynchium/Rhynchostegium/Donrichardsia/Duthiella/Oxyrrhynchium/Oxyrrhynchium	Cirriphyllum cirrosum/Bryhnia brachycladula/Eurhynchium latifolium/Eurhynchium hians/Eurhynchium savatieri/Rhynchostegium selaginellifolium/Donrichardsia patulifolia/Duthiella declinata/Oxyrrhynchium vagans/Oxyrrhynchium hians	0	0	0	0	0	0	0	0	0	0	0	0	0	0	0	0	0	0	0	0	0	0	0	0	0	0	0	0	0	0	0	0	0	0	0	0	0	0	0	0	0	0
BryoTrnL	Viridiplantae	Streptophyta	Bryopsida	Hypnales	Brachytheciaceae/Symphyodontaceae	Camptothecium/Brachythecium/Homalothecium/Cirriphyllum/Brachythecium/Bryhnia-angliae/Brachythecium/Brachythecium/Bryhnia/Brachythecium/Brachythecium/Homalothecium/Eurhynchiopsis/Kindbergia/Rhynchostegium/Kindbergia/Kindbergia/Pseudoscleropodium/Homalothecium/Kindbergia./Brachythecium/Brachythecium/Brachythecium/Eurhynchium./Brachythecium/Brachythecium/Scorpiurium/Microeurhynchium/Scleropodium/Bra…	Camptothecium lutescens/Brachythecium garovaglioides/Homalothecium laevisetum/Cirriphyllum cirrosum/Brachythecium rivulare/Bryhnia novae-angliae/Brachythecium formosanum/Brachythecium erythrorrhizon/Bryhnia serricuspis/Brachythecium helminthocladum/Brachythecium buchananii/Homalothecium leucodonticaule/Eurhynchiopsis eustegium/Kindbergia praelonga/Rhynchostegium fauriei/Kindbergia arbuscula/Kindb…	0	0	0	1	0	0	0	0	0	0	0	0	0	0	0	0	0	0	0	0	0	1	5	0	0	0	0	0	0	0	0	0	0	0	0	0	0	0	0	1	0	0
BryoTrnL	Viridiplantae	Streptophyta	Bryopsida	Hypnales	Brachytheciaceae/Symphyodontaceae	Camptothecium/Brachythecium/Homalothecium/Cirriphyllum/Brachythecium/Bryhnia-angliae/Brachythecium/Brachythecium/Bryhnia/Brachythecium/Brachythecium/Homalothecium/Eurhynchiopsis/Kindbergia/Rhynchostegium/Kindbergia/Kindbergia/Pseudoscleropodium/Homalothecium/Kindbergia./Brachythecium/Brachythecium/Brachythecium/Eurhynchium./Brachythecium/Brachythecium/Scorpiurium/Microeurhynchium/Scleropodium/Bra…	Camptothecium lutescens/Brachythecium garovaglioides/Homalothecium laevisetum/Cirriphyllum cirrosum/Brachythecium rivulare/Bryhnia novae-angliae/Brachythecium formosanum/Brachythecium erythrorrhizon/Bryhnia serricuspis/Brachythecium helminthocladum/Brachythecium buchananii/Homalothecium leucodonticaule/Eurhynchiopsis eustegium/Kindbergia praelonga/Rhynchostegium fauriei/Kindbergia arbuscula/Kindb…	0	0	0	0	0	0	0	0	0	0	0	0	0	0	0	0	0	0	0	0	3	2	2	0	0	0	0	0	0	0	0	0	0	1	0	0	0	7	0	1	0	0
BryoTrnL	Viridiplantae	Streptophyta	Bryopsida	Hypnales	Plagiotheciaceae/Climaciaceae/Cryphaeaceae/Rutenbergiaceae/Hypnaceae/Brachytheciaceae/Amblystegiaceae/Entodontaceae/Pterobryaceae	Plagiothecium/Climacium/Pilotrichopsis/Pseudocryphaea/Hypnum/Calliergonella/Pseudorhynchostegiella/Aerolindigia/Hygrohypnum/Hygrohypnum/Calliergonella/Entodon/Hedenaesia/Microeurhynchium/Pterobryon/Entodon/Rutenbergia/Neorutenbergia	Plagiothecium argentatum/Climacium dendroides/Pilotrichopsis dentata/Pseudocryphaea domingensis/Hypnum lindbergii/Calliergonella cuspidata/Pseudorhynchostegiella duriaei/Aerolindigia capillacea/Hygrohypnum subeugyrium/Hygrohypnum eugyrium/Calliergonella lindbergii/Entodon beyrichii/Hedenaesia austrina/Microeurhynchium pumilum/Pterobryon densum/Entodon brevisetus/Rutenbergia madagassa/Neorutenberg…	0	0	50	0	0	0	0	0	0	0	0	0	0	0	0	0	0	0	0	0	0	0	0	0	0	0	0	0	0	0	0	0	0	0	0	0	0	0	0	0	0	0
BryoTrnL	Viridiplantae	Streptophyta	Bryopsida	Hypnales	Brachytheciaceae/Symphyodontaceae	Camptothecium/Brachythecium/Homalothecium/Cirriphyllum/Brachythecium/Bryhnia-angliae/Brachythecium/Brachythecium/Bryhnia/Brachythecium/Brachythecium/Homalothecium/Eurhynchiopsis/Kindbergia/Rhynchostegium/Kindbergia/Kindbergia/Pseudoscleropodium/Homalothecium/Kindbergia./Brachythecium/Brachythecium/Brachythecium/Eurhynchium./Brachythecium/Brachythecium/Scorpiurium/Microeurhynchium/Scleropodium/Bra…	Camptothecium lutescens/Brachythecium garovaglioides/Homalothecium laevisetum/Cirriphyllum cirrosum/Brachythecium rivulare/Bryhnia novae-angliae/Brachythecium formosanum/Brachythecium erythrorrhizon/Bryhnia serricuspis/Brachythecium helminthocladum/Brachythecium buchananii/Homalothecium leucodonticaule/Eurhynchiopsis eustegium/Kindbergia praelonga/Rhynchostegium fauriei/Kindbergia arbuscula/Kindb…	0	0	0	3	0	0	0	0	0	0	0	0	0	0	0	0	0	0	0	0	2	3	4	0	0	0	0	0	0	0	0	0	0	2	0	0	0	4	0	1	0	0
BryoTrnL	Viridiplantae	Streptophyta	Bryopsida	Hypnales	Brachytheciaceae/Symphyodontaceae	Camptothecium/Brachythecium/Homalothecium/Cirriphyllum/Brachythecium/Bryhnia-angliae/Brachythecium/Brachythecium/Bryhnia/Brachythecium/Brachythecium/Homalothecium/Eurhynchiopsis/Kindbergia/Rhynchostegium/Kindbergia/Kindbergia/Pseudoscleropodium/Homalothecium/Kindbergia./Brachythecium/Brachythecium/Brachythecium/Eurhynchium./Brachythecium/Brachythecium/Scorpiurium/Microeurhynchium/Scleropodium/Bra…	Camptothecium lutescens/Brachythecium garovaglioides/Homalothecium laevisetum/Cirriphyllum cirrosum/Brachythecium rivulare/Bryhnia novae-angliae/Brachythecium formosanum/Brachythecium erythrorrhizon/Bryhnia serricuspis/Brachythecium helminthocladum/Brachythecium buchananii/Homalothecium leucodonticaule/Eurhynchiopsis eustegium/Kindbergia praelonga/Rhynchostegium fauriei/Kindbergia arbuscula/Kindb…	0	0	0	1	0	0	0	0	0	0	0	0	0	0	0	0	0	0	0	0	0	1	3	0	0	0	0	0	0	0	0	0	0	0	0	0	0	1	0	1	0	0
BryoTrnL	Viridiplantae	Streptophyta	Bryopsida	Hypnales	Amblystegiaceae	Amblystegium	Amblystegium riparium	0	25	0	0	0	0	0	0	0	0	0	0	0	0	0	21	0	0	0	0	0	0	0	0	21	0	0	0	0	0	0	0	0	0	0	0	0	0	0	0	39	0
BryoTrnL	Viridiplantae	Streptophyta	Bryopsida	Hypnales	Brachytheciaceae/Symphyodontaceae	Camptothecium/Brachythecium/Homalothecium/Cirriphyllum/Brachythecium/Bryhnia-angliae/Brachythecium/Brachythecium/Bryhnia/Brachythecium/Brachythecium/Homalothecium/Eurhynchiopsis/Kindbergia/Rhynchostegium/Kindbergia/Kindbergia/Pseudoscleropodium/Homalothecium/Kindbergia./Brachythecium/Brachythecium/Brachythecium/Eurhynchium./Brachythecium/Brachythecium/Scorpiurium/Microeurhynchium/Scleropodium/Bra…	Camptothecium lutescens/Brachythecium garovaglioides/Homalothecium laevisetum/Cirriphyllum cirrosum/Brachythecium rivulare/Bryhnia novae-angliae/Brachythecium formosanum/Brachythecium erythrorrhizon/Bryhnia serricuspis/Brachythecium helminthocladum/Brachythecium buchananii/Homalothecium leucodonticaule/Eurhynchiopsis eustegium/Kindbergia praelonga/Rhynchostegium fauriei/Kindbergia arbuscula/Kindb…	0	0	0	6	0	0	0	0	0	0	0	0	0	0	0	0	0	0	0	0	7	12	18	0	0	0	0	0	0	0	0	0	0	1	0	0	0	4	0	7	0	0
BryoTrnL	Viridiplantae	Streptophyta	Bryopsida	Hypnales	Amblystegiaceae	Amblystegium	Amblystegium riparium	0	10	0	0	0	0	0	0	0	0	0	0	0	0	0	3	0	0	0	0	0	0	0	0	9	0	0	0	0	0	0	0	0	0	0	0	0	0	0	0	22	0
BryoTrnL	Viridiplantae	Streptophyta	Bryopsida	Hypnales	Brachytheciaceae/Symphyodontaceae	Camptothecium/Brachythecium/Homalothecium/Cirriphyllum/Brachythecium/Bryhnia-angliae/Brachythecium/Brachythecium/Bryhnia/Brachythecium/Brachythecium/Homalothecium/Eurhynchiopsis/Kindbergia/Rhynchostegium/Kindbergia/Kindbergia/Pseudoscleropodium/Homalothecium/Kindbergia./Brachythecium/Brachythecium/Brachythecium/Eurhynchium./Brachythecium/Brachythecium/Scorpiurium/Microeurhynchium/Scleropodium/Bra…	Camptothecium lutescens/Brachythecium garovaglioides/Homalothecium laevisetum/Cirriphyllum cirrosum/Brachythecium rivulare/Bryhnia novae-angliae/Brachythecium formosanum/Brachythecium erythrorrhizon/Bryhnia serricuspis/Brachythecium helminthocladum/Brachythecium buchananii/Homalothecium leucodonticaule/Eurhynchiopsis eustegium/Kindbergia praelonga/Rhynchostegium fauriei/Kindbergia arbuscula/Kindb…	0	0	0	0	0	0	0	0	0	0	0	0	0	0	0	0	0	0	0	0	1	0	2	0	0	0	0	0	0	0	0	0	0	1	0	0	0	1	0	0	0	0
BryoTrnL	Viridiplantae	Streptophyta	Bryopsida	Hypnales	Amblystegiaceae	Amblystegium	Amblystegium riparium	0	11	0	0	0	0	0	0	0	0	0	0	0	0	0	16	0	0	0	0	0	0	0	0	15	0	0	0	0	0	0	0	0	0	0	0	0	0	0	0	27	0
BryoTrnL	Viridiplantae	Streptophyta	Bryopsida	Hypnales	Amblystegiaceae	Amblystegium	Amblystegium riparium	0	24	0	0	0	0	0	0	0	0	0	0	0	0	0	25	0	0	0	0	0	0	0	0	32	0	0	0	0	0	0	0	0	0	0	0	0	0	0	0	22	0
BryoTrnL	Viridiplantae	Streptophyta	Bryopsida	Hypnales	Brachytheciaceae	Eurhynchiastrum/Squamidium/Kindbergia/Brachythecium/Brachytheciastrum/Brachytheciastrum/Brachytheciastrum	Eurhynchiastrum pulchellum/Squamidium brasiliense/Kindbergia praelonga/Brachythecium velutinum/Brachytheciastrum falcatulum/Brachytheciastrum trachypodium/Brachytheciastrum collinum	0	0	0	6	0	0	0	0	0	0	0	0	0	0	0	0	0	0	0	0	13	14	23	0	0	0	0	0	0	0	0	0	0	12	0	0	0	13	0	10	0	0
BryoTrnL	Viridiplantae	Streptophyta	Bryopsida	Hypnales	Brachytheciaceae/Symphyodontaceae	Camptothecium/Brachythecium/Homalothecium/Cirriphyllum/Brachythecium/Bryhnia-angliae/Brachythecium/Brachythecium/Bryhnia/Brachythecium/Brachythecium/Homalothecium/Eurhynchiopsis/Kindbergia/Rhynchostegium/Kindbergia/Kindbergia/Pseudoscleropodium/Homalothecium/Kindbergia./Brachythecium/Brachythecium/Brachythecium/Eurhynchium./Brachythecium/Brachythecium/Scorpiurium/Microeurhynchium/Scleropodium/Bra…	Camptothecium lutescens/Brachythecium garovaglioides/Homalothecium laevisetum/Cirriphyllum cirrosum/Brachythecium rivulare/Bryhnia novae-angliae/Brachythecium formosanum/Brachythecium erythrorrhizon/Bryhnia serricuspis/Brachythecium helminthocladum/Brachythecium buchananii/Homalothecium leucodonticaule/Eurhynchiopsis eustegium/Kindbergia praelonga/Rhynchostegium fauriei/Kindbergia arbuscula/Kindb…	0	0	0	8	0	0	0	0	0	0	0	0	0	0	0	0	0	0	0	0	10	12	10	0	0	0	0	0	0	0	0	0	0	8	0	0	0	12	0	10	0	0
BryoTrnL	Viridiplantae	Streptophyta	Bryopsida	Hypnales	Brachytheciaceae/Symphyodontaceae	Camptothecium/Brachythecium/Homalothecium/Cirriphyllum/Brachythecium/Bryhnia-angliae/Brachythecium/Brachythecium/Bryhnia/Brachythecium/Brachythecium/Homalothecium/Eurhynchiopsis/Kindbergia/Rhynchostegium/Kindbergia/Kindbergia/Pseudoscleropodium/Homalothecium/Kindbergia./Brachythecium/Brachythecium/Brachythecium/Eurhynchium./Brachythecium/Brachythecium/Scorpiurium/Microeurhynchium/Scleropodium/Bra…	Camptothecium lutescens/Brachythecium garovaglioides/Homalothecium laevisetum/Cirriphyllum cirrosum/Brachythecium rivulare/Bryhnia novae-angliae/Brachythecium formosanum/Brachythecium erythrorrhizon/Bryhnia serricuspis/Brachythecium helminthocladum/Brachythecium buchananii/Homalothecium leucodonticaule/Eurhynchiopsis eustegium/Kindbergia praelonga/Rhynchostegium fauriei/Kindbergia arbuscula/Kindb…	0	0	0	2	0	0	0	0	0	0	0	0	0	0	0	0	0	0	0	0	2	2	3	0	0	0	0	0	0	0	0	0	0	2	0	0	0	1	0	5	0	0
BryoTrnL	Viridiplantae	Streptophyta	Bryopsida	Hypnales	Brachytheciaceae/Symphyodontaceae	Camptothecium/Brachythecium/Homalothecium/Cirriphyllum/Brachythecium/Bryhnia-angliae/Brachythecium/Brachythecium/Bryhnia/Brachythecium/Brachythecium/Homalothecium/Eurhynchiopsis/Kindbergia/Rhynchostegium/Kindbergia/Kindbergia/Pseudoscleropodium/Homalothecium/Kindbergia./Brachythecium/Brachythecium/Brachythecium/Eurhynchium./Brachythecium/Brachythecium/Scorpiurium/Microeurhynchium/Scleropodium/Bra…	Camptothecium lutescens/Brachythecium garovaglioides/Homalothecium laevisetum/Cirriphyllum cirrosum/Brachythecium rivulare/Bryhnia novae-angliae/Brachythecium formosanum/Brachythecium erythrorrhizon/Bryhnia serricuspis/Brachythecium helminthocladum/Brachythecium buchananii/Homalothecium leucodonticaule/Eurhynchiopsis eustegium/Kindbergia praelonga/Rhynchostegium fauriei/Kindbergia arbuscula/Kindb…	0	0	0	6	0	0	0	0	0	0	0	0	0	0	0	0	0	0	0	0	12	13	28	0	0	0	0	0	0	0	0	0	0	19	0	0	0	10	0	3	0	0
BryoTrnL	Viridiplantae	Streptophyta	Bryopsida	Hypnales	Climaciaceae/Cryphaeaceae/Hypnaceae/Amblystegiaceae/Entodontaceae	Climacium/Pilotrichopsis/Hypnum/Calliergonella/Hygrohypnum/Calliergonella/Hygrohypnum/Entodon	Climacium dendroides/Pilotrichopsis dentata/Hypnum lindbergii/Calliergonella cuspidata/Hygrohypnum subeugyrium/Calliergonella lindbergii/Hygrohypnum eugyrium/Entodon brevisetus	0	0	20	0	0	0	0	0	0	0	0	0	0	0	0	0	0	0	0	0	0	0	0	0	0	0	0	0	0	0	0	0	0	0	0	0	0	0	0	0	0	0
BryoTrnL	Viridiplantae	Streptophyta	Bryopsida	Hypnales	Climaciaceae/Cryphaeaceae/Hypnaceae/Amblystegiaceae/Entodontaceae	Climacium/Pilotrichopsis/Hypnum/Calliergonella/Hygrohypnum/Calliergonella/Hygrohypnum/Entodon	Climacium dendroides/Pilotrichopsis dentata/Hypnum lindbergii/Calliergonella cuspidata/Hygrohypnum subeugyrium/Calliergonella lindbergii/Hygrohypnum eugyrium/Entodon brevisetus	0	0	47	0	0	0	0	0	0	0	0	0	0	0	0	0	0	0	0	0	0	0	0	0	0	0	0	0	0	0	0	0	0	0	0	0	0	0	0	0	0	0
BryoTrnL	Viridiplantae	Streptophyta	Bryopsida	Hypnales	Brachytheciaceae/Symphyodontaceae	Camptothecium/Brachythecium/Homalothecium/Cirriphyllum/Brachythecium/Bryhnia-angliae/Brachythecium/Brachythecium/Bryhnia/Brachythecium/Brachythecium/Homalothecium/Eurhynchiopsis/Kindbergia/Rhynchostegium/Kindbergia/Kindbergia/Pseudoscleropodium/Homalothecium/Kindbergia./Brachythecium/Brachythecium/Brachythecium/Eurhynchium./Brachythecium/Brachythecium/Scorpiurium/Microeurhynchium/Scleropodium/Bra…	Camptothecium lutescens/Brachythecium garovaglioides/Homalothecium laevisetum/Cirriphyllum cirrosum/Brachythecium rivulare/Bryhnia novae-angliae/Brachythecium formosanum/Brachythecium erythrorrhizon/Bryhnia serricuspis/Brachythecium helminthocladum/Brachythecium buchananii/Homalothecium leucodonticaule/Eurhynchiopsis eustegium/Kindbergia praelonga/Rhynchostegium fauriei/Kindbergia arbuscula/Kindb…	0	0	0	0	0	0	0	0	0	0	0	0	0	0	0	0	0	0	0	0	1	4	1	0	0	0	0	0	0	0	0	0	0	0	0	0	0	2	0	0	0	0
BryoTrnL	Viridiplantae	Streptophyta	Bryopsida	Hypnales	Climaciaceae/Cryphaeaceae/Hypnaceae/Leucodontaceae/Amblystegiaceae/Entodontaceae	Climacium/Climacium/Pilotrichopsis/Mittenothamnium/Hypnum/Leucodon/Calliergonella/Hygrohypnum/Calliergonella/Hygrohypnum/Entodon/Leucodon	Climacium dendroides/Climacium japonicum/Pilotrichopsis dentata/Mittenothamnium reptans/Hypnum lindbergii/Leucodon sciuroides/Calliergonella cuspidata/Hygrohypnum subeugyrium/Calliergonella lindbergii/Hygrohypnum eugyrium/Entodon brevisetus/Leucodon andrewsianus	0	0	30	0	0	0	0	0	0	0	0	0	0	0	0	0	0	0	0	0	0	0	0	0	0	0	0	0	0	0	0	0	0	0	0	0	0	0	0	0	0	0
BryoTrnL	Viridiplantae	Streptophyta	Bryopsida	Hypnales	Brachytheciaceae/Meteoriaceae	Cirriphyllum/Bryhnia/Eurhynchium/Eurhynchium/Eurhynchium/Rhynchostegium/Donrichardsia/Duthiella/Oxyrrhynchium/Oxyrrhynchium	Cirriphyllum cirrosum/Bryhnia brachycladula/Eurhynchium latifolium/Eurhynchium hians/Eurhynchium savatieri/Rhynchostegium selaginellifolium/Donrichardsia patulifolia/Duthiella declinata/Oxyrrhynchium vagans/Oxyrrhynchium hians	0	0	0	0	0	0	0	0	0	0	0	0	0	0	0	0	0	0	0	0	0	0	0	0	0	0	0	0	0	0	0	0	0	0	0	0	0	0	0	0	0	0
BryoTrnL	Viridiplantae	Streptophyta	Bryopsida	Hypnales	Amblystegiaceae	Amblystegium	Amblystegium riparium	0	3	0	0	0	0	0	0	0	0	0	0	0	0	0	2	0	0	0	0	0	0	0	0	3	0	0	0	0	0	0	0	0	0	0	0	0	0	0	0	9	0
BryoTrnL	Viridiplantae	Streptophyta	Bryopsida	Hypnales	Brachytheciaceae/Symphyodontaceae	Camptothecium/Brachythecium/Homalothecium/Cirriphyllum/Brachythecium/Bryhnia-angliae/Brachythecium/Brachythecium/Bryhnia/Brachythecium/Brachythecium/Homalothecium/Eurhynchiopsis/Kindbergia/Rhynchostegium/Kindbergia/Kindbergia/Pseudoscleropodium/Homalothecium/Kindbergia./Brachythecium/Brachythecium/Brachythecium/Eurhynchium./Brachythecium/Brachythecium/Scorpiurium/Microeurhynchium/Scleropodium/Bra…	Camptothecium lutescens/Brachythecium garovaglioides/Homalothecium laevisetum/Cirriphyllum cirrosum/Brachythecium rivulare/Bryhnia novae-angliae/Brachythecium formosanum/Brachythecium erythrorrhizon/Bryhnia serricuspis/Brachythecium helminthocladum/Brachythecium buchananii/Homalothecium leucodonticaule/Eurhynchiopsis eustegium/Kindbergia praelonga/Rhynchostegium fauriei/Kindbergia arbuscula/Kindb…	0	0	0	3	0	0	0	0	0	0	0	0	0	0	0	0	0	0	0	0	1	1	2	0	0	0	0	0	0	0	0	0	0	2	0	0	0	1	0	2	0	0
BryoTrnL	Viridiplantae	Streptophyta	Bryopsida	Hypnales	Thuidiaceae/Climaciaceae/Cryphaeaceae/Hypnaceae/Leskeaceae/Amblystegiaceae/Entodontaceae	Abietinella/Abietinella/Climacium/Pilotrichopsis/Hypnum/Calliergonella/Haplocladium/Hygrohypnum/Hygrohypnum/Calliergonella/Hygrohypnum/Hypnum/Hypnum/Entodon	Abietinella hystricosa/Abietinella abietina/Climacium dendroides/Pilotrichopsis dentata/Hypnum lindbergii/Calliergonella cuspidata/Haplocladium microphyllum/Hygrohypnum subeugyrium/Hygrohypnum smithii/Calliergonella lindbergii/Hygrohypnum eugyrium/Hypnum plicatulum/Hypnum recurvatum/Entodon brevisetus	0	0	41	0	0	0	0	0	0	0	0	0	0	0	0	0	0	0	0	0	0	0	0	0	0	0	0	0	0	0	0	0	0	0	0	0	0	0	0	0	0	0
BryoTrnL	Viridiplantae	Streptophyta	Bryopsida	Hypnales	Brachytheciaceae/Meteoriaceae	Cirriphyllum/Bryhnia/Eurhynchium/Eurhynchium/Eurhynchium/Eurhynchium/Donrichardsia/Rhynchostegium/Donrichardsia/Donrichardsia/Duthiella/Oxyrrhynchium/Oxyrrhynchium/Donrichardsia.	Cirriphyllum cirrosum/Bryhnia brachycladula/Eurhynchium latifolium/Eurhynchium hians/Eurhynchium savatieri/Eurhynchium laxirete/Donrichardsia patulifolia/Rhynchostegium selaginellifolium/Donrichardsia macroneuron/Donrichardsia pringlei/Duthiella declinata/Oxyrrhynchium vagans/Oxyrrhynchium hians/Donrichardsia sp.	0	0	0	0	0	0	0	0	0	0	0	0	0	0	0	0	0	0	0	0	0	0	0	0	0	0	0	0	0	0	0	0	0	0	0	0	0	0	0	0	0	0
BryoTrnL	Viridiplantae	Streptophyta	Bryopsida	Hypnales	Amblystegiaceae	Amblystegium	Amblystegium riparium	0	5	0	0	0	0	0	0	0	0	0	0	0	0	0	8	0	0	0	0	0	0	0	0	2	0	0	0	0	0	0	0	0	0	0	0	0	0	0	0	12	0
BryoTrnL	Viridiplantae	Streptophyta	Bryopsida	Hypnales	Amblystegiaceae	Amblystegium	Amblystegium riparium	0	1	0	0	0	0	0	0	0	0	0	0	0	0	0	5	0	0	0	0	0	0	0	0	2	0	0	0	0	0	0	0	0	0	0	0	0	0	0	0	4	0
BryoTrnL	Viridiplantae	Streptophyta	Bryopsida	Hypnales	Amblystegiaceae	Amblystegium	Amblystegium riparium	0	23	0	0	0	0	0	0	0	0	0	0	0	0	0	34	0	0	0	0	0	0	0	0	27	0	0	0	0	0	0	0	0	0	0	0	0	0	0	0	61	0
BryoTrnL	Viridiplantae	Streptophyta	Bryopsida	Hypnales	Hypnaceae	Hypnum/Hypnum	Hypnum revolutum/Hypnum procerrimum	0	0	34	0	0	0	0	0	0	0	0	0	0	0	0	0	0	0	0	0	0	0	0	0	0	0	0	0	0	0	0	0	0	0	0	0	0	0	0	0	0	0
BryoTrnL	Viridiplantae	Streptophyta	Bryopsida	Hypnales	Climaciaceae/Cryphaeaceae/Hypnaceae/Amblystegiaceae/Entodontaceae	Climacium/Pilotrichopsis/Hypnum/Calliergonella/Hygrohypnum/Calliergonella/Hygrohypnum/Entodon	Climacium dendroides/Pilotrichopsis dentata/Hypnum lindbergii/Calliergonella cuspidata/Hygrohypnum subeugyrium/Calliergonella lindbergii/Hygrohypnum eugyrium/Entodon brevisetus	0	0	33	0	0	0	0	0	0	0	0	0	0	0	0	0	0	0	0	0	0	0	0	0	0	0	0	0	0	0	0	0	0	0	0	0	0	0	0	0	0	0
BryoTrnL	Viridiplantae	Streptophyta	Bryopsida	Hypnales	Amblystegiaceae	Amblystegium	Amblystegium riparium	0	22	0	0	0	0	0	0	0	0	0	0	0	0	0	23	0	0	0	0	0	0	0	0	15	0	0	0	0	0	0	0	0	0	0	0	0	0	0	0	30	0
BryoTrnL	Viridiplantae	Streptophyta	Bryopsida	Hypnales	Brachytheciaceae/Symphyodontaceae	Camptothecium/Brachythecium/Homalothecium/Cirriphyllum/Brachythecium/Bryhnia-angliae/Brachythecium/Brachythecium/Bryhnia/Brachythecium/Brachythecium/Homalothecium/Eurhynchiopsis/Kindbergia/Rhynchostegium/Kindbergia/Kindbergia/Pseudoscleropodium/Homalothecium/Kindbergia./Brachythecium/Brachythecium/Brachythecium/Eurhynchium./Brachythecium/Brachythecium/Scorpiurium/Microeurhynchium/Scleropodium/Bra…	Camptothecium lutescens/Brachythecium garovaglioides/Homalothecium laevisetum/Cirriphyllum cirrosum/Brachythecium rivulare/Bryhnia novae-angliae/Brachythecium formosanum/Brachythecium erythrorrhizon/Bryhnia serricuspis/Brachythecium helminthocladum/Brachythecium buchananii/Homalothecium leucodonticaule/Eurhynchiopsis eustegium/Kindbergia praelonga/Rhynchostegium fauriei/Kindbergia arbuscula/Kindb…	0	0	0	11	0	0	0	0	0	0	0	0	0	0	0	0	0	0	0	0	15	24	27	0	0	0	0	0	0	0	0	0	0	24	0	0	0	19	0	12	0	0
BryoTrnL	Viridiplantae	Streptophyta	Bryopsida	Hypnales	Climaciaceae/Cryphaeaceae/Hypnaceae/Amblystegiaceae/Entodontaceae	Climacium/Pilotrichopsis/Hypnum/Calliergonella/Hygrohypnum/Calliergonella/Hygrohypnum/Entodon	Climacium dendroides/Pilotrichopsis dentata/Hypnum lindbergii/Calliergonella cuspidata/Hygrohypnum subeugyrium/Calliergonella lindbergii/Hygrohypnum eugyrium/Entodon brevisetus	0	0	29	0	0	0	0	0	0	0	0	0	0	0	0	0	0	0	0	0	0	0	0	0	0	0	0	0	0	0	0	0	0	0	0	0	0	0	0	0	0	0
BryoTrnL	Viridiplantae	Streptophyta	Bryopsida	Hypnales	Climaciaceae/Cryphaeaceae/Hypnaceae/Amblystegiaceae/Calliergonaceae/Entodontaceae	Climacium/Pilotrichopsis/Hypnum/Calliergonella/Hygrohypnum/Hamatocaulis/Calliergonella/Hygrohypnum/Entodon	Climacium dendroides/Pilotrichopsis dentata/Hypnum lindbergii/Calliergonella cuspidata/Hygrohypnum subeugyrium/Hamatocaulis lapponicus/Calliergonella lindbergii/Hygrohypnum eugyrium/Entodon brevisetus	0	0	27	0	0	0	0	0	0	0	0	0	0	0	0	0	0	0	0	0	0	0	0	0	0	0	0	0	0	0	0	0	0	0	0	0	0	0	0	0	0	0
BryoTrnL	Viridiplantae	Streptophyta	Bryopsida	Hypnales	Brachytheciaceae/Symphyodontaceae	Camptothecium/Brachythecium/Homalothecium/Cirriphyllum/Brachythecium/Bryhnia-angliae/Brachythecium/Brachythecium/Bryhnia/Brachythecium/Brachythecium/Homalothecium/Eurhynchiopsis/Kindbergia/Rhynchostegium/Kindbergia/Kindbergia/Pseudoscleropodium/Homalothecium/Kindbergia./Brachythecium/Brachythecium/Brachythecium/Eurhynchium./Brachythecium/Brachythecium/Scorpiurium/Microeurhynchium/Scleropodium/Bra…	Camptothecium lutescens/Brachythecium garovaglioides/Homalothecium laevisetum/Cirriphyllum cirrosum/Brachythecium rivulare/Bryhnia novae-angliae/Brachythecium formosanum/Brachythecium erythrorrhizon/Bryhnia serricuspis/Brachythecium helminthocladum/Brachythecium buchananii/Homalothecium leucodonticaule/Eurhynchiopsis eustegium/Kindbergia praelonga/Rhynchostegium fauriei/Kindbergia arbuscula/Kindb…	0	0	0	0	0	0	0	0	0	0	0	0	0	0	0	0	0	0	0	0	1	0	0	0	0	0	0	0	0	0	0	0	0	2	0	0	0	0	0	1	0	0
BryoTrnL	Viridiplantae	Streptophyta	Bryopsida	Hypnales	Amblystegiaceae	Amblystegium	Amblystegium riparium	0	14	0	0	0	0	0	0	0	0	0	0	0	0	0	14	0	0	0	0	0	0	0	0	23	0	0	0	0	0	0	0	0	0	0	0	0	0	0	0	34	0
BryoTrnL	Viridiplantae	Streptophyta	Bryopsida	Hypnales	Brachytheciaceae	Eurhynchium	Eurhynchium laxirete	0	0	0	0	0	0	0	0	0	0	0	0	0	0	0	0	0	0	0	0	0	0	0	0	0	0	0	0	0	0	0	0	0	0	0	0	0	0	0	0	0	0
BryoTrnL	Viridiplantae	Streptophyta	Bryopsida	Hypnales	Plagiotheciaceae/Amblystegiaceae/Climaciaceae/Phyllogoniaceae/Calliergonaceae/Fontinalaceae/Cryphaeaceae/Pterobryaceae/Brachytheciaceae/Pterigynandraceae/Leucodontaceae/Myriniaceae/Anomodontaceae/Leskeaceae	Pseudotaxiphyllum/Herzogiella/Sarmentypnum/Sarmentypnum/Pleuroziopsis/Climacium/Climacium/Climacium/Climacium/Platydictya/Myurella/Phyllogonium/Straminergon/Warnstorfia/Sarmentypnum/Sarmentypnum/Sarmentypnum/Warnstorfia/Warnstorfia/Sarmentypnum/Sarmentypnum/Fontinalis./Pseudotaxiphyllum/Limbella/Dendroalsia/Cryphaea/Calyptothecium/Pterobryopsis/Tomentypnum/Iwatsukiella/Leucodon/Fontinalis/Callier…	Pseudotaxiphyllum pohliicarpum/Herzogiella perrobusta/Sarmentypnum exannulatum/Sarmentypnum tundrae/Pleuroziopsis ruthenica/Climacium dendroides/Climacium kindbergii/Climacium americanum/Climacium japonicum/Platydictya jungermannioides/Myurella acuminata/Phyllogonium fulgens/Straminergon stramineum/Warnstorfia fluitans/Sarmentypnum trichophyllum/Sarmentypnum procerum/Sarmentypnum sarmentosum/Warn…	0	0	25	0	0	0	0	0	0	0	0	0	0	0	0	0	0	0	0	0	0	0	0	0	0	0	0	0	0	0	0	0	0	0	0	0	0	0	0	0	0	0
BryoTrnL	Viridiplantae	Streptophyta	Bryopsida	Hypnales	Amblystegiaceae	Amblystegium	Amblystegium riparium	0	7	0	0	0	0	0	0	0	0	0	0	0	0	0	4	0	0	0	0	0	0	0	0	2	0	0	0	0	0	0	0	0	0	0	0	0	0	0	0	6	0
BryoTrnL	Viridiplantae	Streptophyta	Bryopsida	Hypnales	Climaciaceae/Cryphaeaceae/Hypnaceae/Amblystegiaceae/Entodontaceae	Climacium/Pilotrichopsis/Hypnum/Calliergonella/Hygrohypnum/Calliergonella/Hygrohypnum/Entodon	Climacium dendroides/Pilotrichopsis dentata/Hypnum lindbergii/Calliergonella cuspidata/Hygrohypnum subeugyrium/Calliergonella lindbergii/Hygrohypnum eugyrium/Entodon brevisetus	0	0	31	0	0	0	0	0	0	0	0	0	0	0	0	0	0	0	0	0	0	0	0	0	0	0	0	0	0	0	0	0	0	0	0	0	0	0	0	0	0	0
BryoTrnL	Viridiplantae	Streptophyta	Bryopsida	Hypnales	Plagiotheciaceae/Lembophyllaceae	Plagiothecium/Plagiothecium/Plagiothecium/Camptochaete/Plagiothecium	Plagiothecium shevockii/Plagiothecium denticulatum/Plagiothecium conostegium/Camptochaete arbuscula/Plagiothecium laetum	0	0	29	0	0	0	0	0	0	0	0	0	0	0	0	0	0	0	0	0	0	0	0	0	0	0	0	0	0	0	0	0	0	0	0	0	0	0	0	0	0	0
BryoTrnL	Viridiplantae	Streptophyta	Bryopsida	Hypnales	Climaciaceae/Cryphaeaceae/Hypnaceae/Calliergonaceae/Amblystegiaceae/Entodontaceae	Climacium/Pilotrichopsis/Hypnum/Calliergonella/Straminergon/Hygrohypnum/Calliergonella/Hygrohypnum/Entodon	Climacium dendroides/Pilotrichopsis dentata/Hypnum lindbergii/Calliergonella cuspidata/Straminergon stramineum/Hygrohypnum subeugyrium/Calliergonella lindbergii/Hygrohypnum eugyrium/Entodon brevisetus	0	0	31	0	0	0	0	0	0	0	0	0	0	0	0	0	0	0	0	0	0	0	0	0	0	0	0	0	0	0	0	0	0	0	0	0	0	0	0	0	0	0
BryoTrnL	Viridiplantae	Streptophyta	Bryopsida	Hypnales	Amblystegiaceae	Amblystegium	Amblystegium riparium	0	13	0	0	0	0	0	0	0	0	0	0	0	0	0	19	0	0	0	0	0	0	0	0	13	0	0	0	0	0	0	0	0	0	0	0	0	0	0	0	11	0
BryoTrnL	Viridiplantae	Streptophyta	Bryopsida	Hypnales	Climaciaceae/Cryphaeaceae/Hypnaceae/Amblystegiaceae/Entodontaceae	Climacium/Pilotrichopsis/Hypnum/Calliergonella/Hygrohypnum/Calliergonella/Hygrohypnum/Entodon	Climacium dendroides/Pilotrichopsis dentata/Hypnum lindbergii/Calliergonella cuspidata/Hygrohypnum subeugyrium/Calliergonella lindbergii/Hygrohypnum eugyrium/Entodon brevisetus	0	0	18	0	0	0	0	0	0	0	0	0	0	0	0	0	0	0	0	0	0	0	0	0	0	0	0	0	0	0	0	0	0	0	0	0	0	0	0	0	0	0
BryoTrnL	Viridiplantae	Streptophyta	Bryopsida	Hypnales	Climaciaceae/Cryphaeaceae/Hypnaceae/Amblystegiaceae/Entodontaceae	Climacium/Pilotrichopsis/Hypnum/Calliergonella/Hygrohypnum/Calliergonella/Hygrohypnum/Entodon	Climacium dendroides/Pilotrichopsis dentata/Hypnum lindbergii/Calliergonella cuspidata/Hygrohypnum subeugyrium/Calliergonella lindbergii/Hygrohypnum eugyrium/Entodon brevisetus	0	0	12	0	0	0	0	0	0	0	0	0	0	0	0	0	0	0	0	0	0	0	0	0	0	0	0	0	0	0	0	0	0	0	0	0	0	0	0	0	0	0
BryoTrnL	Viridiplantae	Streptophyta	Bryopsida	Hypnales	Plagiotheciaceae/Climaciaceae/Cryphaeaceae/Hypnaceae/Amblystegiaceae/Entodontaceae	Plagiothecium/Climacium/Pilotrichopsis/Hypnum/Calliergonella/Hygrohypnum/Calliergonella/Hygrohypnum/Entodon	Plagiothecium argentatum/Climacium dendroides/Pilotrichopsis dentata/Hypnum lindbergii/Calliergonella cuspidata/Hygrohypnum subeugyrium/Calliergonella lindbergii/Hygrohypnum eugyrium/Entodon brevisetus	0	0	23	0	0	0	0	0	0	0	0	0	0	0	0	0	0	0	0	0	0	0	0	0	0	0	0	0	0	0	0	0	0	0	0	0	0	0	0	0	0	0
BryoTrnL	Viridiplantae	Streptophyta	Bryopsida	Hypnales	Amblystegiaceae	Amblystegium	Amblystegium riparium	0	23	0	0	0	0	0	0	0	0	0	0	0	0	0	28	0	0	0	0	0	0	0	0	19	0	0	0	0	0	0	0	0	0	0	0	0	0	0	0	50	0
BryoTrnL	Viridiplantae	Streptophyta	Bryopsida	Hypnales	Amblystegiaceae	Amblystegium	Amblystegium riparium	0	2	0	0	0	0	0	0	0	0	0	0	0	0	0	2	0	0	0	0	0	0	0	0	0	0	0	0	0	0	0	0	0	0	0	0	0	0	0	0	8	0
BryoTrnL	Viridiplantae	Streptophyta	Bryopsida	Hypnales	Climaciaceae/Cryphaeaceae/Hypnaceae/Amblystegiaceae/Entodontaceae	Climacium/Pilotrichopsis/Hypnum/Calliergonella/Hygrohypnum/Calliergonella/Hygrohypnum/Entodon	Climacium dendroides/Pilotrichopsis dentata/Hypnum lindbergii/Calliergonella cuspidata/Hygrohypnum subeugyrium/Calliergonella lindbergii/Hygrohypnum eugyrium/Entodon brevisetus	0	0	15	0	0	0	0	0	0	0	0	0	0	0	0	0	0	0	0	0	0	0	0	0	0	0	0	0	0	0	0	0	0	0	0	0	0	0	0	0	0	0
BryoTrnL	Viridiplantae	Streptophyta	Bryopsida	Hypnales	Climaciaceae/Cryphaeaceae/Hypnaceae/Amblystegiaceae/Entodontaceae	Climacium/Pilotrichopsis/Hypnum/Calliergonella/Hygrohypnum/Calliergonella/Hygrohypnum/Entodon	Climacium dendroides/Pilotrichopsis dentata/Hypnum lindbergii/Calliergonella cuspidata/Hygrohypnum subeugyrium/Calliergonella lindbergii/Hygrohypnum eugyrium/Entodon brevisetus	0	0	21	0	0	0	0	0	0	0	0	0	0	0	0	0	0	0	0	0	0	0	0	0	0	0	0	0	0	0	0	0	0	0	0	0	0	0	0	0	0	0
BryoTrnL	Viridiplantae	Streptophyta	Bryopsida	Hypnales	Amblystegiaceae	Amblystegium	Amblystegium riparium	0	13	0	0	0	0	0	0	0	0	0	0	0	0	0	17	0	0	0	0	0	0	0	0	6	0	0	0	0	0	0	0	0	0	0	0	0	0	0	0	27	0
BryoTrnL	Viridiplantae	Streptophyta	Bryopsida	Hypnales	Amblystegiaceae	Amblystegium	Amblystegium riparium	0	3	0	0	0	0	0	0	0	0	0	0	0	0	0	5	0	0	0	0	0	0	0	0	3	0	0	0	0	0	0	0	0	0	0	0	0	0	0	0	4	0
BryoTrnL	Viridiplantae	Streptophyta	Bryopsida	Hypnales	Climaciaceae/Cryphaeaceae/Hypnaceae/Amblystegiaceae/Entodontaceae	Climacium/Pilotrichopsis/Hypnum/Calliergonella/Hygrohypnum/Calliergonella/Hygrohypnum/Entodon	Climacium dendroides/Pilotrichopsis dentata/Hypnum lindbergii/Calliergonella cuspidata/Hygrohypnum subeugyrium/Calliergonella lindbergii/Hygrohypnum eugyrium/Entodon brevisetus	0	0	31	0	0	0	0	0	0	0	0	0	0	0	0	0	0	0	0	0	0	0	0	0	0	0	0	0	0	0	0	0	0	0	0	0	0	0	0	0	0	0
BryoTrnL	Viridiplantae	Streptophyta	Bryopsida	Hypnales	Amblystegiaceae	Amblystegium	Amblystegium riparium	0	15	0	0	0	0	0	0	0	0	0	0	0	0	0	55	0	0	0	0	0	0	0	0	20	0	0	0	0	0	0	0	0	0	0	0	0	0	0	0	112	0
BryoTrnL	Viridiplantae	Streptophyta	Bryopsida	Hypnales	Amblystegiaceae	Amblystegium	Amblystegium riparium	0	20	0	0	0	0	0	0	0	0	0	0	0	0	0	25	0	0	0	0	0	0	0	0	15	0	0	0	0	0	0	0	0	0	0	0	0	0	0	0	32	0
BryoTrnL	Viridiplantae	Streptophyta	Bryopsida	Hypnales	Climaciaceae/Cryphaeaceae/Hypnaceae/Amblystegiaceae/Entodontaceae	Climacium/Pilotrichopsis/Hypnum/Calliergonella/Hygrohypnum/Calliergonella/Hygrohypnum/Entodon	Climacium dendroides/Pilotrichopsis dentata/Hypnum lindbergii/Calliergonella cuspidata/Hygrohypnum subeugyrium/Calliergonella lindbergii/Hygrohypnum eugyrium/Entodon brevisetus	0	0	32	0	0	0	0	0	0	0	0	0	0	0	0	0	0	0	0	0	0	0	0	0	0	0	0	0	0	0	0	0	0	0	0	0	0	0	0	0	0	0
BryoTrnL	Viridiplantae	Streptophyta	Bryopsida	Hypnales	Climaciaceae/Cryphaeaceae/Hypnaceae/Amblystegiaceae/Leskeaceae/Entodontaceae	Climacium/Pilotrichopsis/Hypnum/Calliergonella/Hygrohypnum/Platylomella/Sciaromium/Calliergonella/Hygrohypnum/Entodon	Climacium dendroides/Pilotrichopsis dentata/Hypnum lindbergii/Calliergonella cuspidata/Hygrohypnum subeugyrium/Platylomella lescurii/Sciaromium lescurii/Calliergonella lindbergii/Hygrohypnum eugyrium/Entodon brevisetus	0	0	15	0	0	0	0	0	0	0	0	0	0	0	0	0	0	0	0	0	0	0	0	0	0	0	0	0	0	0	0	0	0	0	0	0	0	0	0	0	0	0
BryoTrnL	Viridiplantae	Streptophyta	Bryopsida	Hypnales	Brachytheciaceae/Meteoriaceae	Cirriphyllum/Bryhnia/Eurhynchium/Eurhynchium/Eurhynchium/Rhynchostegium/Donrichardsia/Duthiella/Oxyrrhynchium/Oxyrrhynchium	Cirriphyllum cirrosum/Bryhnia brachycladula/Eurhynchium latifolium/Eurhynchium hians/Eurhynchium savatieri/Rhynchostegium selaginellifolium/Donrichardsia patulifolia/Duthiella declinata/Oxyrrhynchium vagans/Oxyrrhynchium hians	0	0	0	0	0	0	0	0	0	0	0	0	0	0	0	0	0	0	0	0	0	0	0	0	0	0	0	0	0	0	0	0	0	0	0	0	0	0	0	0	0	0
BryoTrnL	Viridiplantae	Streptophyta	Bryopsida	Hypnales	Brachytheciaceae	Brachythecium	Brachythecium pinnirameum	0	0	0	0	0	0	0	0	0	0	0	0	0	0	0	0	0	0	0	0	0	1	0	0	0	0	0	0	0	0	0	0	0	0	0	0	0	0	0	0	0	0
BryoTrnL	Viridiplantae	Streptophyta	Bryopsida	Hypnales	Brachytheciaceae/Meteoriaceae	Cirriphyllum/Bryhnia/Eurhynchium/Eurhynchium/Eurhynchium/Rhynchostegium/Donrichardsia/Duthiella/Oxyrrhynchium/Oxyrrhynchium	Cirriphyllum cirrosum/Bryhnia brachycladula/Eurhynchium latifolium/Eurhynchium hians/Eurhynchium savatieri/Rhynchostegium selaginellifolium/Donrichardsia patulifolia/Duthiella declinata/Oxyrrhynchium vagans/Oxyrrhynchium hians	0	0	0	0	0	0	0	0	0	0	0	0	0	0	0	0	0	0	0	0	0	0	0	0	0	0	0	0	0	0	0	0	0	0	0	0	0	0	0	0	0	0
BryoTrnL	Viridiplantae	Streptophyta	Bryopsida	Hypnales	Brachytheciaceae/Meteoriaceae	Cirriphyllum/Bryhnia/Eurhynchium/Eurhynchium/Eurhynchium/Rhynchostegium/Donrichardsia/Duthiella/Oxyrrhynchium/Oxyrrhynchium	Cirriphyllum cirrosum/Bryhnia brachycladula/Eurhynchium latifolium/Eurhynchium hians/Eurhynchium savatieri/Rhynchostegium selaginellifolium/Donrichardsia patulifolia/Duthiella declinata/Oxyrrhynchium vagans/Oxyrrhynchium hians	0	0	0	0	0	0	0	0	0	0	0	0	0	0	0	0	0	0	0	0	0	0	0	0	0	0	0	0	0	0	0	0	0	0	0	0	0	0	0	0	0	0
BryoTrnL	Viridiplantae	Streptophyta	Bryopsida	Hypnales	Climaciaceae/Cryphaeaceae/Hypnaceae/Amblystegiaceae/Entodontaceae	Climacium/Pilotrichopsis/Hypnum/Calliergonella/Hygrohypnum/Calliergonella/Hygrohypnum/Entodon	Climacium dendroides/Pilotrichopsis dentata/Hypnum lindbergii/Calliergonella cuspidata/Hygrohypnum subeugyrium/Calliergonella lindbergii/Hygrohypnum eugyrium/Entodon brevisetus	0	0	33	0	0	0	0	0	0	0	0	0	0	0	0	0	0	0	0	0	0	0	0	0	0	0	0	0	0	0	0	0	0	0	0	0	0	0	0	0	0	0
BryoTrnL	Viridiplantae	Streptophyta	Bryopsida	Hypnales	Climaciaceae/Cryphaeaceae/Hypnaceae/Amblystegiaceae/Entodontaceae	Climacium/Pilotrichopsis/Hypnum/Calliergonella/Hygrohypnum/Calliergonella/Hygrohypnum/Entodon	Climacium dendroides/Pilotrichopsis dentata/Hypnum lindbergii/Calliergonella cuspidata/Hygrohypnum subeugyrium/Calliergonella lindbergii/Hygrohypnum eugyrium/Entodon brevisetus	0	0	20	0	0	0	0	0	0	0	0	0	0	0	0	0	0	0	0	0	0	0	0	0	0	0	0	0	0	0	0	0	0	0	0	0	0	0	0	0	0	0
BryoTrnL	Viridiplantae	Streptophyta	Bryopsida	Hypnales	Brachytheciaceae/Meteoriaceae	Cirriphyllum/Bryhnia/Eurhynchium/Eurhynchium/Eurhynchium/Rhynchostegium/Donrichardsia/Duthiella/Oxyrrhynchium/Oxyrrhynchium	Cirriphyllum cirrosum/Bryhnia brachycladula/Eurhynchium latifolium/Eurhynchium hians/Eurhynchium savatieri/Rhynchostegium selaginellifolium/Donrichardsia patulifolia/Duthiella declinata/Oxyrrhynchium vagans/Oxyrrhynchium hians	0	0	0	0	0	0	0	0	0	0	0	0	0	0	0	0	0	0	0	0	0	0	0	0	0	0	0	0	0	0	0	0	0	0	0	0	0	0	0	0	0	0
BryoTrnL	Viridiplantae	Streptophyta	Bryopsida	Hypnales	Climaciaceae/Cryphaeaceae/Hypnaceae/Amblystegiaceae/Entodontaceae	Climacium/Pilotrichopsis/Hypnum/Calliergonella/Hygrohypnum/Calliergonella/Hygrohypnum/Entodon	Climacium dendroides/Pilotrichopsis dentata/Hypnum lindbergii/Calliergonella cuspidata/Hygrohypnum subeugyrium/Calliergonella lindbergii/Hygrohypnum eugyrium/Entodon brevisetus	0	0	53	0	0	0	0	0	0	0	0	0	0	0	0	0	0	0	0	0	0	0	0	0	0	0	0	0	0	0	0	0	0	0	0	0	0	0	0	0	0	0
BryoTrnL	Viridiplantae	Streptophyta	Bryopsida	Hypnales	Climaciaceae/Cryphaeaceae/Hypnaceae/Amblystegiaceae/Entodontaceae	Climacium/Pilotrichopsis/Hypnum/Calliergonella/Hygrohypnum/Calliergonella/Hygrohypnum/Entodon	Climacium dendroides/Pilotrichopsis dentata/Hypnum lindbergii/Calliergonella cuspidata/Hygrohypnum subeugyrium/Calliergonella lindbergii/Hygrohypnum eugyrium/Entodon brevisetus	0	0	21	0	0	0	0	0	0	0	0	0	0	0	0	0	0	0	0	0	0	0	0	0	0	0	0	0	0	0	0	0	0	0	0	0	0	0	0	0	0	0
BryoTrnL	Viridiplantae	Streptophyta	Bryopsida	Hypnales	Climaciaceae/Cryphaeaceae/Hypnaceae/Amblystegiaceae/Entodontaceae	Climacium/Pilotrichopsis/Hypnum/Calliergonella/Hygrohypnum/Calliergonella/Hygrohypnum/Entodon	Climacium dendroides/Pilotrichopsis dentata/Hypnum lindbergii/Calliergonella cuspidata/Hygrohypnum subeugyrium/Calliergonella lindbergii/Hygrohypnum eugyrium/Entodon brevisetus	0	0	17	0	0	0	0	0	0	0	0	0	0	0	0	0	0	0	0	0	0	0	0	0	0	0	0	0	0	0	0	0	0	0	0	0	0	0	0	0	0	0
BryoTrnL	Viridiplantae	Streptophyta	Bryopsida	Hypnales	Climaciaceae/Cryphaeaceae/Hypnaceae/Amblystegiaceae/Entodontaceae	Climacium/Pilotrichopsis/Hypnum/Calliergonella/Hygrohypnum/Calliergonella/Hygrohypnum/Entodon	Climacium dendroides/Pilotrichopsis dentata/Hypnum lindbergii/Calliergonella cuspidata/Hygrohypnum subeugyrium/Calliergonella lindbergii/Hygrohypnum eugyrium/Entodon brevisetus	0	0	27	0	0	0	0	0	0	0	0	0	0	0	0	0	0	0	0	0	0	0	0	0	0	0	0	0	0	0	0	0	0	0	0	0	0	0	0	0	0	0
BryoTrnL	Viridiplantae	Streptophyta	Bryopsida	Hypnales	Climaciaceae/Cryphaeaceae/Hypnaceae/Amblystegiaceae/Entodontaceae	Climacium/Pilotrichopsis/Hypnum/Calliergonella/Hygrohypnum/Calliergonella/Hygrohypnum/Entodon	Climacium dendroides/Pilotrichopsis dentata/Hypnum lindbergii/Calliergonella cuspidata/Hygrohypnum subeugyrium/Calliergonella lindbergii/Hygrohypnum eugyrium/Entodon brevisetus	0	0	41	0	0	0	0	0	0	0	0	0	0	0	0	0	0	0	0	0	0	0	0	0	0	0	0	0	0	0	0	0	0	0	0	0	0	0	0	0	0	0
BryoTrnL	Viridiplantae	Streptophyta	Bryopsida	Hypnales	Climaciaceae/Cryphaeaceae/Hypnaceae/Amblystegiaceae/Entodontaceae	Climacium/Pilotrichopsis/Hypnum/Calliergonella/Hygrohypnum/Calliergonella/Hygrohypnum/Entodon	Climacium dendroides/Pilotrichopsis dentata/Hypnum lindbergii/Calliergonella cuspidata/Hygrohypnum subeugyrium/Calliergonella lindbergii/Hygrohypnum eugyrium/Entodon brevisetus	0	0	49	0	0	0	0	0	0	0	0	0	0	0	0	0	0	0	0	0	0	0	0	0	0	0	0	0	0	0	0	0	0	0	0	0	0	0	0	0	0	0
BryoTrnL	Viridiplantae	Streptophyta	Bryopsida	Hypnales	Climaciaceae/Cryphaeaceae/Hypnaceae/Amblystegiaceae/Entodontaceae	Climacium/Pilotrichopsis/Hypnum/Calliergonella/Hygrohypnum/Calliergonella/Hygrohypnum/Entodon	Climacium dendroides/Pilotrichopsis dentata/Hypnum lindbergii/Calliergonella cuspidata/Hygrohypnum subeugyrium/Calliergonella lindbergii/Hygrohypnum eugyrium/Entodon brevisetus	0	0	33	0	0	0	0	0	0	0	0	0	0	0	0	0	0	0	0	0	0	0	0	0	0	0	0	0	0	0	0	0	0	0	0	0	0	0	0	0	0	0
BryoTrnL	Viridiplantae	Streptophyta	Bryopsida	Hypnales	Climaciaceae/Cryphaeaceae/Hypnaceae/Amblystegiaceae/Brachytheciaceae/Entodontaceae	Climacium/Pilotrichopsis/Hypnum/Calliergonella/Hygrohypnum/Calliergonella/Hygrohypnum/Lindigia/Entodon	Climacium dendroides/Pilotrichopsis dentata/Hypnum lindbergii/Calliergonella cuspidata/Hygrohypnum subeugyrium/Calliergonella lindbergii/Hygrohypnum eugyrium/Lindigia debilis/Entodon brevisetus	0	0	29	0	0	0	0	0	0	0	0	0	0	0	0	0	0	0	0	0	0	0	0	0	0	0	0	0	0	0	0	0	0	0	0	0	0	0	0	0	0	0
BryoTrnL	Viridiplantae	Streptophyta	Bryopsida	Hypnales	Brachytheciaceae/Meteoriaceae	Cirriphyllum/Bryhnia/Eurhynchium/Eurhynchium/Eurhynchium/Rhynchostegium/Donrichardsia/Duthiella/Oxyrrhynchium/Oxyrrhynchium	Cirriphyllum cirrosum/Bryhnia brachycladula/Eurhynchium latifolium/Eurhynchium hians/Eurhynchium savatieri/Rhynchostegium selaginellifolium/Donrichardsia patulifolia/Duthiella declinata/Oxyrrhynchium vagans/Oxyrrhynchium hians	0	0	0	0	0	0	0	0	0	0	0	0	0	0	0	0	0	0	0	0	0	0	0	0	0	0	0	0	0	0	0	0	0	0	0	0	0	0	0	0	0	0
BryoTrnL	Viridiplantae	Streptophyta	Bryopsida	Hypnales/Hypnodendrales	Leucodontaceae/Hypnodendraceae	Antitrichia/Bescherellia	Antitrichia californica/Bescherellia elegantissima	0	0	0	23	0	0	0	0	0	0	0	0	0	0	0	0	0	0	0	0	24	43	50	0	0	0	0	0	0	0	0	0	0	21	0	0	0	39	0	16	0	0
BryoTrnL	Viridiplantae	Streptophyta	Bryopsida	Hypnales/Hypnodendrales	Brachytheciaceae/Leucodontaceae/Symphyodontaceae/Hypnodendraceae	Camptothecium/Brachythecium/Homalothecium/Cirriphyllum/Brachythecium/Bryhnia-angliae/Brachythecium/Brachythecium/Bryhnia/Brachythecium/Brachythecium/Homalothecium/Eurhynchiopsis/Kindbergia/Rhynchostegium/Kindbergia/Kindbergia/Pseudoscleropodium/Homalothecium/Kindbergia./Brachythecium/Brachythecium/Brachythecium/Eurhynchium./Brachythecium/Brachythecium/Eurhynchiastrum/Scorpiurium/Microeurhynchium/…	Camptothecium lutescens/Brachythecium garovaglioides/Homalothecium laevisetum/Cirriphyllum cirrosum/Brachythecium rivulare/Bryhnia novae-angliae/Brachythecium formosanum/Brachythecium erythrorrhizon/Bryhnia serricuspis/Brachythecium helminthocladum/Brachythecium buchananii/Homalothecium leucodonticaule/Eurhynchiopsis eustegium/Kindbergia praelonga/Rhynchostegium fauriei/Kindbergia arbuscula/Kindb…	0	0	0	1	0	0	0	0	0	0	0	0	0	0	0	0	0	0	0	0	4	11	9	0	0	0	0	0	0	0	0	0	0	3	0	0	0	5	0	4	0	0
BryoTrnL	Viridiplantae	Streptophyta	Bryopsida	Hypnales/Hypnodendrales	Brachytheciaceae/Leucodontaceae/Symphyodontaceae/Hypnodendraceae	Camptothecium/Brachythecium/Homalothecium/Cirriphyllum/Brachythecium/Bryhnia-angliae/Brachythecium/Brachythecium/Bryhnia/Brachythecium/Brachythecium/Homalothecium/Eurhynchiopsis/Kindbergia/Rhynchostegium/Kindbergia/Kindbergia/Pseudoscleropodium/Homalothecium/Kindbergia./Brachythecium/Brachythecium/Brachythecium/Eurhynchium./Brachythecium/Brachythecium/Scorpiurium/Microeurhynchium/Scleropodium/Bra…	Camptothecium lutescens/Brachythecium garovaglioides/Homalothecium laevisetum/Cirriphyllum cirrosum/Brachythecium rivulare/Bryhnia novae-angliae/Brachythecium formosanum/Brachythecium erythrorrhizon/Bryhnia serricuspis/Brachythecium helminthocladum/Brachythecium buchananii/Homalothecium leucodonticaule/Eurhynchiopsis eustegium/Kindbergia praelonga/Rhynchostegium fauriei/Kindbergia arbuscula/Kindb…	0	0	0	0	0	0	0	0	0	0	0	0	0	0	0	0	0	0	0	0	1	2	3	0	0	0	0	0	0	0	0	0	0	1	0	0	0	4	0	0	0	0
trnL	Viridiplantae	Streptophyta	Liliopsida	Acorales	Acoraceae	Acorus/Acorus/Acorus/Acorus/Acorus./Acorus/Acorus/Acorus	Acorus gramineus/Acorus calamus/Acorus americanus/Acorus tatarinowii/Acorus sp./Acorus latifolius/Acorus macrospadiceus/Acorus xiangyeus	0	0	0	0	0	0	0	0	0	0	0	7	0	0	0	0	0	0	0	0	0	0	0	0	0	0	0	0	0	0	0	0	0	0	0	0	0	0	0	0	0	0
trnL	Fungi	Basidiomycota	Agaricomycetes	Agaricales	Physalacriaceae	Flammulina	Flammulina velutipes	0	0	0	0	0	0	0	0	0	0	0	0	0	0	0	0	0	0	0	0	0	0	0	0	0	0	0	0	0	0	0	0	0	0	0	0	0	0	0	0	0	0
trnL	Viridiplantae	Streptophyta	Liliopsida	Alismatales	Araceae	Wolffia/Wolffiella/Hapaline/Gonatopus/Spathicarpa/Alloschemone/Scindapsus/Rhodospatha/Pedicellarum/Caladium/Xanthosoma/Amorphophallus/Calla/Spathicarpa/Amydrium/Spathiphyllum/Spathiphyllum/Holochlamys/Rhodospatha./Anthurium/Gonatopus./Spathiphyllum/Spathiphyllum/Stenospermation/Stenospermation/Rhodospatha/Rhodospatha/Heteropsis/Anadendrum./Anadendrum/Epipremnum/Epipremnum/Scindapsus/Scindapsus/Am…	Wolffia australiana/Wolffiella lingulata/Hapaline benthamiana/Gonatopus angustus/Spathicarpa hastifolia/Alloschemone occidentalis/Scindapsus hederaceus/Rhodospatha oblongata/Pedicellarum paiei/Caladium bicolor/Xanthosoma violaceum/Amorphophallus albus/Calla palustris/Spathicarpa sagittifolia/Amydrium medium/Spathiphyllum floribundum/Spathiphyllum patinii/Holochlamys beccarii/Rhodospatha sp./Anthu…	0	0	1	0	0	0	0	1	2	4	0	0	0	0	0	0	0	0	0	0	0	0	0	0	0	0	0	0	0	0	0	0	0	0	0	0	0	8	0	0	0	0
trnL	Viridiplantae	Streptophyta	Liliopsida	Alismatales	Araceae	Peltandra	Peltandra virginica	0	0	0	0	0	0	0	0	0	0	0	0	0	0	0	0	0	0	0	0	0	0	0	0	0	0	0	0	0	0	0	0	0	0	0	0	0	0	0	0	0	0
trnL	Viridiplantae	Streptophyta	Liliopsida	Alismatales	Araceae	Peltandra	Peltandra virginica	0	0	0	0	0	0	0	0	0	0	0	0	0	0	0	0	0	0	0	0	0	0	0	0	0	0	0	0	0	0	0	0	0	0	0	0	0	0	0	0	0	0
trnL	Viridiplantae	Streptophyta	Liliopsida	Alismatales	Araceae	Peltandra	Peltandra virginica	0	0	0	0	0	0	0	0	0	0	0	0	0	0	0	0	0	0	0	0	0	0	0	0	0	0	0	0	0	0	0	0	1	0	0	0	0	0	0	0	0	0
trnL	Viridiplantae	Streptophyta	Liliopsida	Alismatales	Araceae	Wolffia/Wolffiella/Hapaline/Gonatopus/Spathicarpa/Alloschemone/Scindapsus/Rhodospatha/Pedicellarum/Caladium/Xanthosoma/Amorphophallus/Calla/Spathicarpa/Amydrium/Spathiphyllum/Spathiphyllum/Holochlamys/Rhodospatha./Anthurium/Gonatopus./Spathiphyllum/Spathiphyllum/Stenospermation/Stenospermation/Rhodospatha/Rhodospatha/Heteropsis/Anadendrum./Anadendrum/Epipremnum/Epipremnum/Scindapsus/Scindapsus/Am…	Wolffia australiana/Wolffiella lingulata/Hapaline benthamiana/Gonatopus angustus/Spathicarpa hastifolia/Alloschemone occidentalis/Scindapsus hederaceus/Rhodospatha oblongata/Pedicellarum paiei/Caladium bicolor/Xanthosoma violaceum/Amorphophallus albus/Calla palustris/Spathicarpa sagittifolia/Amydrium medium/Spathiphyllum floribundum/Spathiphyllum patinii/Holochlamys beccarii/Rhodospatha sp./Anthu…	0	1	3	0	0	0	0	3	2	15	0	2	1	0	0	0	0	0	0	0	0	0	0	0	0	0	1	0	0	0	0	7	0	0	0	0	0	15	0	0	0	0
trnL	Viridiplantae	Streptophyta	Liliopsida	Alismatales	Araceae/Posidoniaceae/Juncaginaceae	Pothos/Posidonia/Dieffenbachia/Posidonia/Posidonia/Posidonia/Posidonia/Posidonia/Posidonia/Posidonia/Triglochin/Triglochin/Calla/Cercestis/Culcasia/Zomicarpella/Scaphispatha/Jasarum/Syngonium/Stylochaeton/Philodendron/Callopsis/Synandrospadix/Taccarum/Gorgonidium/Incarum/Gorgonidium./Mangonia/Bognera/Gearum/Lasimorpha/Dracontioides/Podolasia/Pycnospatha/Cyrtosperma/Lasia/Urospatha/Pothoidium/Wolf…	Pothos longipes/Posidonia oceanica/Dieffenbachia humilis/Posidonia sinuosa/Posidonia ostenfeldii/Posidonia kirkmanii/Posidonia angustifolia/Posidonia denhartogii/Posidonia coriacea/Posidonia australis/Triglochin palustris/Triglochin maritima/Calla palustris/Cercestis mirabilis/Culcasia liberica/Zomicarpella amazonica/Scaphispatha gracilis/Jasarum steyermarkii/Syngonium auritum/Stylochaeton bogner…	0	0	5	0	0	0	0	2	0	6	0	0	0	0	0	0	0	0	0	0	0	0	0	0	0	0	3	0	0	0	0	2	0	0	0	0	0	2	0	0	0	0
trnL	Viridiplantae	Streptophyta	Liliopsida	Alismatales	Araceae	Monstera/Monstera/Monstera	Monstera adansonii/Monstera obliqua/Monstera falcifolia	0	0	1	0	0	0	0	0	0	0	0	0	0	0	0	0	0	0	0	1	0	0	0	0	174	0	423	0	0	0	0	0	0	0	0	0	0	2	0	0	0	0
trnL	Viridiplantae	Streptophyta	Liliopsida	Alismatales	Araceae	Colocasia/Colocasia/Colocasia./Colocasia/Alocasia/Alocasia/Alocasia./Alocasia/Alocasia/Alocasia/Alocasia/Alocasia/Alocasia/Alocasia/Alocasia/Alocasia/Steudnera/Steudnera/Alocasia/Remusatia./Alocasia/Arisaema/Arisaema/Alocasia/Alocasia/Arisaema/Arisaema	Colocasia esculenta/Colocasia antiquorum/Colocasia sp./Colocasia menglaensis/Alocasia zebrina/Alocasia suhirmaniana/Alocasia sp./Alocasia sinuata/Alocasia scabriuscula/Alocasia ridleyi/Alocasia reversa/Alocasia nycteris/Alocasia inornata/Alocasia brisbanensis/Alocasia beccarii/Alocasia alba/Steudnera kerrii/Steudnera discolor/Alocasia odora/Remusatia sp./Alocasia navicularis/Arisaema polyphyllum/…	0	0	0	0	0	0	0	0	0	0	0	0	0	0	0	0	0	0	0	0	0	0	0	0	0	0	0	0	0	0	0	0	0	0	0	0	0	0	0	0	0	0
trnL	Viridiplantae	Streptophyta	Liliopsida	Alismatales	Araceae	Peltandra	Peltandra virginica	0	0	0	0	0	0	0	0	0	0	0	0	0	0	0	0	0	0	0	0	0	0	0	0	0	0	0	0	0	0	0	0	0	0	0	0	0	0	0	0	0	0
trnL	Viridiplantae	Streptophyta	Liliopsida	Alismatales	Potamogetonaceae	Potamogeton/Zannichellia/Stuckenia/Potamogeton/Potamogeton/Potamogeton/Potamogeton/Potamogeton/Potamogeton/Potamogeton/Stuckenia/Potamogeton/Potamogeton/Potamogeton/Potamogeton/Potamogeton/Stuckenia/Potamogeton/Potamogeton/Potamogeton/Potamogeton/Potamogeton/Potamogeton/Potamogeton/Potamogeton/Potamogeton/Potamogeton/Potamogeton/Potamogeton/Potamogeton/Potamogeton/Potamogeton/Potamogeton/Potamoge…	Potamogeton octandrus/Zannichellia palustris/Stuckenia filiformis/Potamogeton sibiricus/Potamogeton perfoliatus/Potamogeton natans/Potamogeton gramineus/Potamogeton friesii/Potamogeton berchtoldii/Potamogeton alpinus/Stuckenia pectinata/Potamogeton x/Potamogeton compressus/Potamogeton pusillus/Potamogeton crispus/Potamogeton maackianus/Stuckenia pamirica/Potamogeton intortusifolius/Potamogeton pr…	0	0	1	0	0	0	0	0	1	2	0	0	0	0	0	0	0	0	0	0	0	0	0	0	0	0	0	0	0	0	0	1	0	0	0	0	0	5	0	0	0	0
trnL	Viridiplantae	Streptophyta	Liliopsida	Alismatales	Araceae	Peltandra	Peltandra virginica	0	0	0	0	0	0	0	0	0	0	0	0	0	0	0	0	0	0	0	0	0	0	0	0	0	0	0	0	0	0	0	0	0	0	0	0	1	0	0	0	0	0
trnL	Viridiplantae	Streptophyta	Liliopsida	Alismatales	Araceae	Pothos/Dieffenbachia/Calla/Cercestis/Culcasia/Zomicarpella/Scaphispatha/Jasarum/Syngonium/Stylochaeton/Philodendron/Callopsis/Synandrospadix/Taccarum/Gorgonidium/Incarum/Gorgonidium./Mangonia/Bognera/Gearum/Lasimorpha/Dracontioides/Podolasia/Pycnospatha/Cyrtosperma/Lasia/Urospatha/Pothoidium/Wolffia/Spirodela/Lemna/Taccarum/Taccarum/Spathicarpa/Spathicarpa/Spathicarpa/Spathantheum/Gorgonidium/Gor…	Pothos longipes/Dieffenbachia humilis/Calla palustris/Cercestis mirabilis/Culcasia liberica/Zomicarpella amazonica/Scaphispatha gracilis/Jasarum steyermarkii/Syngonium auritum/Stylochaeton bogneri/Philodendron deltoideum/Callopsis volkensii/Synandrospadix vermitoxicus/Taccarum weddellianum/Gorgonidium intermedium/Incarum pavonii/Gorgonidium sp./Mangonia tweedieana/Bognera recondita/Gearum brasili…	0	0	0	0	0	0	0	0	0	0	0	0	0	0	0	0	0	0	0	0	0	0	0	0	0	0	0	0	0	0	0	0	0	0	0	0	0	0	0	0	0	0
trnL	Viridiplantae	Streptophyta	Liliopsida	Alismatales	Araceae	Peltandra	Peltandra virginica	0	0	0	0	0	0	0	0	0	0	0	0	0	0	0	0	0	0	0	0	0	0	0	0	0	1	0	0	0	0	0	0	0	0	0	0	0	0	0	0	0	0
trnL	Viridiplantae	Streptophyta	Liliopsida	Alismatales	Araceae	Anaphyllopsis	Anaphyllopsis americana	0	0	0	0	0	0	0	0	0	0	0	0	0	0	0	0	0	0	0	0	0	0	0	0	0	0	0	0	0	0	0	0	0	0	0	0	0	1	0	0	0	0
trnL	Viridiplantae	Streptophyta	Liliopsida	Alismatales	Araceae	Peltandra	Peltandra virginica	0	0	0	0	0	0	0	0	0	0	0	0	0	0	0	0	0	0	0	0	0	1	0	0	0	0	0	1	0	0	0	0	0	0	0	0	0	0	0	0	0	0
trnL	Viridiplantae	Streptophyta	Liliopsida	Alismatales	Araceae	Peltandra	Peltandra virginica	0	1	0	0	0	0	0	0	0	0	0	0	0	0	0	0	0	0	0	0	0	0	0	0	0	0	0	1	0	0	0	0	0	0	0	0	0	0	0	0	0	0
trnL	Viridiplantae	Streptophyta	Liliopsida	Alismatales	Araceae	Peltandra	Peltandra virginica	0	0	0	0	0	0	0	0	0	0	0	0	0	0	0	0	0	0	0	0	0	0	0	0	0	0	0	0	0	0	0	0	0	0	0	0	0	0	0	0	0	0
trnL	Viridiplantae	Streptophyta	Liliopsida	Alismatales	Araceae	Monstera/Monstera/Monstera/Amorphophallus	Monstera adansonii/Monstera obliqua/Monstera falcifolia/Amorphophallus hirsutus	0	0	0	0	0	0	0	0	0	0	0	0	0	0	0	0	0	0	0	0	0	0	0	0	0	0	0	0	0	0	0	1	0	0	0	0	0	1	0	0	0	0
trnL	Viridiplantae	Streptophyta	Liliopsida	Alismatales/Poales	Araceae/Posidoniaceae/Poaceae/Juncaginaceae	Pothos/Posidonia/Schismatoglottis/Schismatoglottis./Piptospatha/Aridarum/Aridarum/Schismatoglottis/Philonotion/Phymatarum/Bucephalandra/Aridarum/Aridarum/Aridarum/Leersia/Dieffenbachia/Posidonia/Posidonia/Posidonia/Posidonia/Posidonia/Posidonia/Posidonia/Triglochin/Triglochin/Calla/Cercestis/Culcasia/Zomicarpella/Scaphispatha/Jasarum/Syngonium/Schismatoglottis/Stylochaeton/Philodendron/Callopsis/…	Pothos longipes/Posidonia oceanica/Schismatoglottis sarikeensis/Schismatoglottis sp./Piptospatha truncata/Aridarum nicolsonii/Aridarum caulescens/Schismatoglottis josefii/Philonotion americanum/Phymatarum borneense/Bucephalandra motleyana/Aridarum purseglovei/Aridarum crassum/Aridarum borneense/Leersia tisserantii/Dieffenbachia humilis/Posidonia sinuosa/Posidonia ostenfeldii/Posidonia kirkmanii/P…	0	72	573	0	1	1	0	184	440	791	0	85	0	0	3	0	0	0	2	0	0	0	0	0	1	0	6	0	2	1	0	207	0	2	0	0	0	1585	0	0	0	0
trnL	Viridiplantae	Streptophyta	Liliopsida	Alismatales/Poales	Araceae/Posidoniaceae/Poaceae/Juncaginaceae	Pothos/Posidonia/Schismatoglottis/Schismatoglottis./Piptospatha/Aridarum/Aridarum/Schismatoglottis/Philonotion/Phymatarum/Bucephalandra/Aridarum/Aridarum/Aridarum/Leersia/Dieffenbachia/Posidonia/Posidonia/Posidonia/Posidonia/Posidonia/Posidonia/Posidonia/Triglochin/Triglochin/Calla/Cercestis/Culcasia/Zomicarpella/Scaphispatha/Jasarum/Syngonium/Schismatoglottis/Stylochaeton/Philodendron/Callopsis/…	Pothos longipes/Posidonia oceanica/Schismatoglottis sarikeensis/Schismatoglottis sp./Piptospatha truncata/Aridarum nicolsonii/Aridarum caulescens/Schismatoglottis josefii/Philonotion americanum/Phymatarum borneense/Bucephalandra motleyana/Aridarum purseglovei/Aridarum crassum/Aridarum borneense/Leersia tisserantii/Dieffenbachia humilis/Posidonia sinuosa/Posidonia ostenfeldii/Posidonia kirkmanii/P…	0	0	4	0	0	0	0	0	0	2	0	0	0	0	0	0	0	0	0	0	0	0	0	0	0	0	0	0	0	0	0	0	0	0	0	0	0	14	0	0	0	0
trnL	Viridiplantae	Streptophyta	Liliopsida	Alismatales/Poales	Araceae/Posidoniaceae/Poaceae/Juncaginaceae	Pothos/Posidonia/Schismatoglottis/Schismatoglottis./Piptospatha/Aridarum/Aridarum/Schismatoglottis/Philonotion/Phymatarum/Bucephalandra/Aridarum/Aridarum/Aridarum/Leersia/Dieffenbachia/Posidonia/Posidonia/Posidonia/Posidonia/Posidonia/Posidonia/Posidonia/Triglochin/Triglochin/Calla/Cercestis/Culcasia/Zomicarpella/Scaphispatha/Jasarum/Syngonium/Schismatoglottis/Stylochaeton/Philodendron/Callopsis/…	Pothos longipes/Posidonia oceanica/Schismatoglottis sarikeensis/Schismatoglottis sp./Piptospatha truncata/Aridarum nicolsonii/Aridarum caulescens/Schismatoglottis josefii/Philonotion americanum/Phymatarum borneense/Bucephalandra motleyana/Aridarum purseglovei/Aridarum crassum/Aridarum borneense/Leersia tisserantii/Dieffenbachia humilis/Posidonia sinuosa/Posidonia ostenfeldii/Posidonia kirkmanii/P…	0	0	0	0	0	0	0	0	0	1	0	0	0	0	0	0	0	0	0	0	0	0	0	0	0	0	0	0	0	0	0	0	0	0	0	0	0	0	0	0	0	0
trnL	Viridiplantae	Streptophyta	Liliopsida	Alismatales/Poales	Araceae/Posidoniaceae/Poaceae/Juncaginaceae	Pothos/Posidonia/Schismatoglottis/Schismatoglottis./Piptospatha/Aridarum/Aridarum/Schismatoglottis/Philonotion/Phymatarum/Bucephalandra/Aridarum/Aridarum/Aridarum/Leersia/Dieffenbachia/Posidonia/Posidonia/Posidonia/Posidonia/Posidonia/Posidonia/Posidonia/Triglochin/Triglochin/Calla/Cercestis/Culcasia/Zomicarpella/Scaphispatha/Jasarum/Syngonium/Schismatoglottis/Stylochaeton/Philodendron/Callopsis/…	Pothos longipes/Posidonia oceanica/Schismatoglottis sarikeensis/Schismatoglottis sp./Piptospatha truncata/Aridarum nicolsonii/Aridarum caulescens/Schismatoglottis josefii/Philonotion americanum/Phymatarum borneense/Bucephalandra motleyana/Aridarum purseglovei/Aridarum crassum/Aridarum borneense/Leersia tisserantii/Dieffenbachia humilis/Posidonia sinuosa/Posidonia ostenfeldii/Posidonia kirkmanii/P…	0	0	1	0	0	0	0	1	0	0	0	0	0	0	0	0	0	0	0	0	0	0	0	0	0	0	0	0	0	0	0	1	0	0	0	0	0	4	0	0	0	0
trnL	Viridiplantae	Streptophyta	Liliopsida	Alismatales/Poales	Araceae/Posidoniaceae/Poaceae/Juncaginaceae	Pothos/Posidonia/Schismatoglottis/Schismatoglottis./Piptospatha/Aridarum/Aridarum/Schismatoglottis/Philonotion/Phymatarum/Bucephalandra/Aridarum/Aridarum/Aridarum/Leersia/Dieffenbachia/Posidonia/Posidonia/Posidonia/Posidonia/Posidonia/Posidonia/Posidonia/Triglochin/Triglochin/Calla/Cercestis/Culcasia/Zomicarpella/Scaphispatha/Jasarum/Syngonium/Schismatoglottis/Stylochaeton/Philodendron/Callopsis/…	Pothos longipes/Posidonia oceanica/Schismatoglottis sarikeensis/Schismatoglottis sp./Piptospatha truncata/Aridarum nicolsonii/Aridarum caulescens/Schismatoglottis josefii/Philonotion americanum/Phymatarum borneense/Bucephalandra motleyana/Aridarum purseglovei/Aridarum crassum/Aridarum borneense/Leersia tisserantii/Dieffenbachia humilis/Posidonia sinuosa/Posidonia ostenfeldii/Posidonia kirkmanii/P…	0	0	1	0	0	0	0	0	0	2	0	0	0	0	0	0	0	0	0	0	0	0	0	0	0	0	0	0	0	0	0	0	0	0	0	0	0	3	0	0	0	0
trnL	Viridiplantae/NA/Metazoa	Streptophyta/Thaumarchaeota/Nematoda	Liliopsida/NA/Chromadorea	Alismatales/Poales/NA/Rhabditida	Araceae/Posidoniaceae/Poaceae/NA/Rhabditidae/Juncaginaceae/Potamogetonaceae	Pothos/Posidonia/Schismatoglottis/Schismatoglottis./Piptospatha/Aridarum/Aridarum/Schismatoglottis/Philonotion/Phymatarum/Bucephalandra/Aridarum/Aridarum/Aridarum/Leersia/Dieffenbachia/Candidatus/Posidonia/Posidonia/Posidonia/Posidonia/Posidonia/Posidonia/Posidonia/Caenorhabditis/Triglochin/Triglochin/Calla/Cercestis/Culcasia/Zomicarpella/Scaphispatha/Jasarum/Syngonium/Schismatoglottis/Stylochaet…	Pothos longipes/Posidonia oceanica/Schismatoglottis sarikeensis/Schismatoglottis sp./Piptospatha truncata/Aridarum nicolsonii/Aridarum caulescens/Schismatoglottis josefii/Philonotion americanum/Phymatarum borneense/Bucephalandra motleyana/Aridarum purseglovei/Aridarum crassum/Aridarum borneense/Leersia tisserantii/Dieffenbachia humilis/Candidatus Caldiarchaeum/Posidonia sinuosa/Posidonia ostenfel…	0	0	1	0	0	0	0	0	1	2	0	1	0	0	0	0	0	0	0	0	0	0	0	0	0	0	0	0	0	0	0	0	0	0	0	0	0	3	0	0	0	0
trnL	NA	Proteobacteria	Gammaproteobacteria	Alteromonadales	Alteromonadaceae	Glaciecola	Glaciecola nitratireducens	0	0	0	0	0	2	0	0	0	0	0	0	0	0	3	0	0	0	1	0	0	0	0	0	0	0	2	0	0	0	0	0	0	1	0	1	0	0	0	0	0	0
trnL	Viridiplantae	Streptophyta	NA	Apiales	Araliaceae	Dendropanax/Brassaiopsis/Brassaiopsis	Dendropanax oligodontus/Brassaiopsis hainla/Brassaiopsis aculeata	0	0	0	1	0	0	0	0	0	0	0	0	1	0	0	0	0	2	1	0	0	0	0	0	0	2	0	0	0	0	0	0	1	1	2	3	2	0	1	1	0	0
trnL	Viridiplantae	Streptophyta	NA	Apiales	Araliaceae	Dendropanax/Brassaiopsis/Brassaiopsis	Dendropanax oligodontus/Brassaiopsis hainla/Brassaiopsis aculeata	1	0	0	0	0	0	0	0	0	0	0	3	0	2	1	0	0	0	0	0	0	0	0	1	0	0	1	0	0	0	2	0	1	0	1	1	0	0	0	0	0	0
trnL	Viridiplantae	Streptophyta	NA	Apiales	Apiaceae	Cicuta	Cicuta virosa	0	0	0	0	0	2	0	0	0	0	0	0	0	0	0	0	0	0	0	0	0	0	0	0	0	0	0	0	0	0	0	0	0	0	0	0	0	0	0	0	0	0
trnL	Viridiplantae	Streptophyta	NA	Apiales	Araliaceae	Dendropanax/Brassaiopsis/Brassaiopsis	Dendropanax oligodontus/Brassaiopsis hainla/Brassaiopsis aculeata	2	2	0	0	0	1	1	2	0	0	0	0	0	2	0	0	2	0	0	0	1	1	1	0	0	1	1	0	1	1	1	0	0	0	0	0	0	0	0	0	1	0
trnL	Viridiplantae	Streptophyta	NA	Apiales	Araliaceae	Dendropanax/Brassaiopsis/Brassaiopsis	Dendropanax oligodontus/Brassaiopsis hainla/Brassaiopsis aculeata	0	0	0	0	0	0	0	1	0	1	0	0	1	0	0	0	0	3	0	0	2	0	2	0	0	0	0	0	0	2	0	1	0	0	0	0	1	0	0	0	1	0
trnL	Viridiplantae	Streptophyta	NA	Apiales	Apiaceae	Ligusticum/Rivasmartinezia/Dethawia/Rhodosciadium/Ottoa/Myrrhidendron-smithii/Mathiasella/Enantiophylla/Coaxana/Arracacia/Arracacia/Aethusa/Heracleum/Podistera/Heracleum/Conioselinum/Angelica/Angelica/Heracleum/Daucus/Thaspium/Thaspium/Tauschia/Tauschia/Tauschia/Pteryxia/Pteryxia/Orogenia/Oreoxis/Oreoxis/Oreonana/Musineon/Lomatium/Lomatium/Lomatium/Lomatium/Lomatium/Lomatium/Lomatium/Glehnia/Cymo…	Ligusticum lucidum/Rivasmartinezia vazquezii/Dethawia splendens/Rhodosciadium argutum/Ottoa oenanthoides/Myrrhidendron donnell-smithii/Mathiasella bupleuroides/Enantiophylla heydeana/Coaxana purpurea/Arracacia xanthorrhiza/Arracacia ebracteata/Aethusa cynapium/Heracleum sphondylium/Podistera macounii/Heracleum maximum/Conioselinum tataricum/Angelica gmelinii/Angelica archangelica/Heracleum candic…	376	1	0	0	0	87	0	193	0	0	0	0	0	0	0	3	0	0	0	0	0	0	0	0	0	0	181	111	0	0	0	2	0	0	0	0	0	0	0	0	0	0
trnL	Viridiplantae	Streptophyta	NA	Apiales	Araliaceae	Polyscias./Brassaiopsis/Brassaiopsis/Polyscias/Polyscias	Polyscias sp./Brassaiopsis shweliensis/Brassaiopsis glomerulata/Polyscias gentryi/Polyscias felicis	0	0	0	0	1	1	0	0	0	0	0	0	0	1	0	1	0	0	5	0	0	0	0	0	0	2	0	0	0	1	2	0	0	1	1	1	0	0	0	1	0	0
trnL	Viridiplantae	Streptophyta	NA	Apiales	Apiaceae	Pseudotrachydium/Pterocyclus/Pseudotrachydium/Pterocyclus/Pseudotrachydium/Pleurospermum/Pleurospermum/Hymenidium/Hymenidium/Hymenidium/Aulacospermum/Aulacospermum	Pseudotrachydium dichotomum/Pterocyclus forrestii/Pseudotrachydium vesiculosoalatum/Pterocyclus angelicoides/Pseudotrachydium kotschyi/Pleurospermum uralense/Pleurospermum austriacum/Hymenidium hedinii/Hymenidium decurrens/Hymenidium benthamii/Aulacospermum popovii/Aulacospermum anomalum	5	0	0	0	0	1	0	4	0	0	0	0	0	0	0	0	0	0	0	0	0	0	0	0	0	0	4	1	0	0	0	0	0	0	0	0	0	0	0	0	0	0
trnL	Viridiplantae	Streptophyta	NA	Apiales	Araliaceae	Fatsia/Schefflera/Schefflera/Schefflera/Plerandra/Schefflera/Schefflera/Raukaua/Raukaua/Meryta/Neopanax/Polyscias./Polyscias/Polyscias/Plerandra/Osmoxylon/Osmoxylon/Osmoxylon/Pseudopanax/Merrilliopanax/Heteropanax/Gamblea/Cussonia/Cussonia/Cussonia/Cheirodendron/Cephalaralia/Brassaiopsis/Polyscias/Polyscias/Schefflera./Trevesia/Schefflera/Polyscias/Fatsia/Hedera/Hedera/Hedera/Hedera/Eleutherococc…	Fatsia oligocarpella/Schefflera shweliensis/Schefflera sepikiana/Schefflera longipedicellata/Plerandra elegantissima/Schefflera digitata/Schefflera chinensis/Raukaua gunnii/Raukaua anomalus/Meryta denhamii/Neopanax arboreus/Polyscias sp./Polyscias schultzei/Polyscias australiana/Plerandra insolita/Osmoxylon lineare/Osmoxylon novoguineense/Osmoxylon pectinatum/Pseudopanax crassifolius/Merrilliopan…	0	0	0	0	0	0	0	0	0	142	0	0	0	0	0	0	0	0	0	0	0	0	0	0	0	1	0	0	0	228	0	0	0	0	0	0	0	0	0	87	0	0
trnL	Viridiplantae	Streptophyta	NA	Apiales	Araliaceae	Dendropanax/Brassaiopsis/Brassaiopsis	Dendropanax oligodontus/Brassaiopsis hainla/Brassaiopsis aculeata	0	1	0	1	0	4	0	0	0	0	0	0	2	2	1	0	2	0	0	0	0	0	0	0	1	0	0	0	2	0	2	0	0	0	2	1	0	1	0	0	0	0
trnL	Viridiplantae	Streptophyta	NA	Apiales	Araliaceae	Polyscias/Schefflera./Plerandra/Panax	Polyscias schultzei/Schefflera sp./Plerandra crassipes/Panax assamicus	0	0	0	0	0	0	0	0	0	4	0	0	0	0	0	0	0	0	0	0	0	0	0	0	0	0	0	0	0	7	0	0	0	0	0	0	0	0	0	1	0	0
trnL	Viridiplantae	Streptophyta	NA	Apiales	Apiaceae	Pseudotrachydium/Pterocyclus/Pseudotrachydium/Pterocyclus/Pseudotrachydium/Pleurospermum/Pleurospermum/Hymenidium/Hymenidium/Hymenidium/Aulacospermum/Aulacospermum	Pseudotrachydium dichotomum/Pterocyclus forrestii/Pseudotrachydium vesiculosoalatum/Pterocyclus angelicoides/Pseudotrachydium kotschyi/Pleurospermum uralense/Pleurospermum austriacum/Hymenidium hedinii/Hymenidium decurrens/Hymenidium benthamii/Aulacospermum popovii/Aulacospermum anomalum	6	0	0	0	0	0	0	2	0	0	0	0	0	0	0	0	0	0	0	0	0	0	0	0	0	0	0	1	0	0	0	0	0	0	0	0	0	0	0	0	0	0
trnL	Viridiplantae	Streptophyta	NA	Apiales	Apiaceae	Aulacospermum/Aegopodium/Coriandrum/Tauschia	Aulacospermum stylosum/Aegopodium podagraria/Coriandrum sativum/Tauschia texana	4	0	0	0	0	1	0	0	0	0	359	0	0	0	0	0	0	0	0	0	0	0	0	0	0	0	1	0	0	0	0	2	0	0	0	0	0	0	0	0	0	0
trnL	Viridiplantae	Streptophyta	NA	Apiales	Apiaceae	Pseudotrachydium/Pterocyclus/Pseudotrachydium/Pterocyclus/Pseudotrachydium/Pleurospermum/Pleurospermum/Hymenidium/Hymenidium/Hymenidium/Aulacospermum/Aulacospermum	Pseudotrachydium dichotomum/Pterocyclus forrestii/Pseudotrachydium vesiculosoalatum/Pterocyclus angelicoides/Pseudotrachydium kotschyi/Pleurospermum uralense/Pleurospermum austriacum/Hymenidium hedinii/Hymenidium decurrens/Hymenidium benthamii/Aulacospermum popovii/Aulacospermum anomalum	2	0	0	0	0	3	0	4	0	0	0	0	0	0	0	2	0	0	0	0	0	0	0	0	0	0	3	1	0	0	0	1	0	0	0	0	0	0	0	0	0	0
trnL	Viridiplantae	Streptophyta	NA	Apiales	Apiaceae	Ligusticum/Rivasmartinezia/Dethawia/Rhodosciadium/Ottoa/Myrrhidendron-smithii/Mathiasella/Enantiophylla/Coaxana/Arracacia/Arracacia/Aethusa/Trachydium/Sinodielsia/Heracleum/Pterocyclus/Hymenidium/Hymenidium/Trinia/Podistera/Phlojodicarpus/Pachypleurum/Heracleum/Conioselinum/Angelica/Angelica/Peucedanum/Heracleum/Daucus/Thaspium/Thaspium/Tauschia/Tauschia/Tauschia/Pteryxia/Pteryxia/Orogenia/Oreoxi…	Ligusticum lucidum/Rivasmartinezia vazquezii/Dethawia splendens/Rhodosciadium argutum/Ottoa oenanthoides/Myrrhidendron donnell-smithii/Mathiasella bupleuroides/Enantiophylla heydeana/Coaxana purpurea/Arracacia xanthorrhiza/Arracacia ebracteata/Aethusa cynapium/Trachydium subnudum/Sinodielsia thibetica/Heracleum sphondylium/Pterocyclus rivulorum/Hymenidium brunonis/Hymenidium apiolens/Trinia glauc…	0	0	0	0	0	0	0	0	0	0	0	0	0	0	0	471	0	0	0	0	0	0	0	0	0	0	0	0	0	0	0	0	0	0	0	0	0	0	0	0	0	0
trnL	Viridiplantae	Streptophyta	NA	Apiales	Apiaceae	Ligusticum/Rivasmartinezia/Dethawia/Rhodosciadium/Ottoa/Myrrhidendron-smithii/Mathiasella/Enantiophylla/Coaxana/Arracacia/Arracacia/Aethusa/Trachydium/Sinodielsia/Heracleum/Pterocyclus/Hymenidium/Hymenidium/Trinia/Podistera/Phlojodicarpus/Pachypleurum/Heracleum/Conioselinum/Angelica/Angelica/Peucedanum/Heracleum/Daucus/Thaspium/Thaspium/Tauschia/Tauschia/Tauschia/Pteryxia/Pteryxia/Orogenia/Oreoxi…	Ligusticum lucidum/Rivasmartinezia vazquezii/Dethawia splendens/Rhodosciadium argutum/Ottoa oenanthoides/Myrrhidendron donnell-smithii/Mathiasella bupleuroides/Enantiophylla heydeana/Coaxana purpurea/Arracacia xanthorrhiza/Arracacia ebracteata/Aethusa cynapium/Trachydium subnudum/Sinodielsia thibetica/Heracleum sphondylium/Pterocyclus rivulorum/Hymenidium brunonis/Hymenidium apiolens/Trinia glauc…	1	0	0	0	0	1	0	0	0	0	0	0	0	0	0	9	0	0	0	0	0	0	0	0	0	0	0	0	0	0	0	0	0	0	0	0	0	0	0	0	0	0
trnL	Viridiplantae	Streptophyta	NA	Apiales	Apiaceae	Cicuta	Cicuta virosa	0	0	0	0	0	0	0	0	0	0	0	0	0	0	0	0	0	0	0	0	0	0	0	0	0	0	0	0	0	0	0	0	0	0	0	0	0	0	0	0	0	0
trnL	Viridiplantae	Streptophyta	NA	Apiales	Apiaceae	Cryptotaenia/Sanicula/Petagnaea	Cryptotaenia japonica/Sanicula europaea/Petagnaea gussonei	0	0	0	0	0	0	0	0	0	0	0	0	0	0	0	0	0	0	0	0	0	0	0	0	0	0	0	0	0	0	337	0	0	0	0	0	0	0	0	0	0	0
trnL	Viridiplantae	Streptophyta	NA	Apiales	Apiaceae	Cryptotaenia/Sanicula/Petagnaea	Cryptotaenia japonica/Sanicula europaea/Petagnaea gussonei	0	0	0	0	0	0	0	0	0	0	0	0	0	0	0	0	0	0	0	0	0	0	0	0	0	0	0	0	0	0	12	0	0	0	0	0	0	0	0	0	0	0
trnL	Viridiplantae	Streptophyta	NA	Apiales/Boraginales/Cornales/Rosales	Araliaceae/Wellstediaceae/Hydrophyllaceae/Cordiaceae/Heliotropiaceae/Loasaceae/Rhamnaceae	Fatsia/Wellstedia/Wellstedia/Phacelia/Cordia/Schefflera/Schefflera/Schefflera/Plerandra/Schefflera/Schefflera/Raukaua/Raukaua/Meryta/Neopanax/Polyscias./Polyscias/Polyscias/Plerandra/Osmoxylon/Osmoxylon/Osmoxylon/Pseudopanax/Merrilliopanax/Heteropanax/Gamblea/Cussonia/Cussonia/Cussonia/Cheirodendron/Cephalaralia/Brassaiopsis/Polyscias/Polyscias/Schefflera./Trevesia/Schefflera/Polyscias/Fatsia/Hed…	Fatsia oligocarpella/Wellstedia socotrana/Wellstedia dinteri/Phacelia viscosa/Cordia sebestena/Schefflera shweliensis/Schefflera sepikiana/Schefflera longipedicellata/Plerandra elegantissima/Schefflera digitata/Schefflera chinensis/Raukaua gunnii/Raukaua anomalus/Meryta denhamii/Neopanax arboreus/Polyscias sp./Polyscias schultzei/Polyscias australiana/Plerandra insolita/Osmoxylon lineare/Osmoxylo…	0	0	1	0	0	2	1	1	0	4	0	3	0	0	0	0	0	1	0	0	2	0	1	0	0	3	1	0	0	4	0	0	0	1	0	0	0	0	0	1	0	0
trnL	Viridiplantae	Streptophyta	NA	Apiales/Boraginales/Gentianales/Cornales	Araliaceae/Apiaceae/Cordiaceae/Pittosporaceae/Rubiaceae/Loasaceae	Polyscias/Polyscias/Schefflera/Raukaua/Raukaua/Polyscias/Motherwellia/Astrotricha/Cryptotaenia/Cordia/Schefflera/Schefflera/Cordia/Polyscias/Polyscias/Polyscias/Polyscias/Polyscias/Polyscias/Polyscias/Polyscias/Polyscias/Polyscias/Dendropanax/Aralia/Trevesia/Tetrapanax/Polyscias/Aralia/Macropanax/Kalopanax/Schefflera/Macropanax/Sanicula/Billardiera/Cordia/Carpacoce./Cordia/Cordia/Cordia/Petagnaea…	Polyscias australiana/Polyscias hawaiensis/Schefflera myriantha/Raukaua valdiviensis/Raukaua laetevirens/Polyscias nodosa/Motherwellia haplosciadea/Astrotricha latifolia/Cryptotaenia japonica/Cordia nevillii/Schefflera pentandra/Schefflera acuminata/Cordia nodosa/Polyscias willmottii/Polyscias quintasii/Polyscias kikuyuensis/Polyscias bracteata/Polyscias spectabilis/Polyscias sechellarum/Polyscia…	0	0	0	0	0	0	0	0	0	0	0	0	0	0	0	0	0	0	0	0	0	0	0	0	0	4	0	0	0	0	3	0	0	5	0	0	0	0	0	1	0	0
trnL	Viridiplantae	Streptophyta	NA	Aquifoliales	Cardiopteridaceae	Gonocaryum/Citronella	Gonocaryum litorale/Citronella suaveolens	2	0	0	0	0	0	0	0	0	0	1	0	0	0	0	0	0	0	1	0	0	0	2	0	1	0	1	1	0	0	0	1	0	0	1	0	2	0	0	0	0	0
trnL	Viridiplantae	Streptophyta	NA	Aquifoliales	Cardiopteridaceae	Citronella	Citronella moorei	0	0	0	0	0	0	0	0	0	0	0	0	0	0	0	0	0	0	0	0	1	1	0	0	0	0	0	0	0	0	1	0	0	0	1	0	1	0	0	1	0	0
trnL	Viridiplantae	Streptophyta	NA	Aquifoliales	Cardiopteridaceae	Citronella	Citronella smythii	0	0	0	0	1	0	0	0	0	0	0	0	0	0	2	0	0	4	0	0	0	0	0	0	0	0	0	0	0	0	0	1	1	0	0	3	1	0	3	2	0	0
trnL	Viridiplantae	Streptophyta	NA	Aquifoliales	Aquifoliaceae	Ilex/Ilex/Ilex/Ilex/Ilex/Ilex	Ilex quercetorum/Ilex laevigata/Ilex geniculata/Ilex micrococca/Ilex serrata/Ilex verticillata	0	0	0	0	0	0	0	0	0	0	0	0	0	0	0	0	0	0	0	0	0	0	0	0	0	0	0	0	0	0	0	0	0	0	0	0	0	0	0	0	0	0
trnL	Viridiplantae	Streptophyta	NA	Aquifoliales	Aquifoliaceae	Ilex/Ilex/Ilex/Ilex/Ilex./Ilex/Ilex/Ilex/Ilex/Ilex/Ilex/Ilex/Ilex/Ilex/Ilex/Ilex/Ilex/Ilex/Ilex/Ilex/Ilex/Ilex/Ilex/Ilex/Ilex/Ilex/Ilex/Ilex/Ilex/Ilex/Ilex/Ilex/Ilex/Ilex/Ilex/Ilex/Ilex/Ilex/Ilex/Ilex/Ilex/Ilex/Ilex/Ilex/Ilex/Ilex/Ilex/Ilex/Ilex/Ilex/Ilex/Ilex/Ilex/Ilex/Ilex/Ilex/Ilex/Ilex/Ilex/Ilex/Ilex/Ilex/Ilex/Ilex/Ilex/Ilex/Ilex/Ilex/Ilex/Nemopanthus/Ilex/Ilex/Ilex/Ilex/Ilex/Ilex/Ilex/Ilex/I…	Ilex latifrons/Ilex corallina/Ilex nanchuanensis/Ilex chieniana/Ilex sp./Ilex lihuaensis/Ilex pernyi/Ilex pubescens/Ilex macrocarpa/Ilex centrochinensis/Ilex hainanensis/Ilex ficoidea/Ilex matanoana/Ilex mertensii/Ilex beecheyi/Ilex aquifolium/Ilex zygophylla/Ilex zhejiangensis/Ilex yunnanensis/Ilex x/Ilex wilsonii/Ilex warburgii/Ilex wallichii/Ilex tsoi/Ilex tolucana/Ilex theizans/Ilex spinigera…	0	0	0	0	0	0	0	0	0	0	0	0	0	208	0	0	0	0	0	0	0	0	0	0	0	0	0	0	0	0	0	0	0	0	0	0	0	0	0	0	0	0
trnL	Viridiplantae	Streptophyta	NA	Aquifoliales/Asterales	Cardiopteridaceae/Menyanthaceae	Gonocaryum/Citronella/Villarsia.	Gonocaryum litorale/Citronella suaveolens/Villarsia sp.	0	0	0	0	0	0	0	0	0	0	0	0	0	0	0	0	0	0	0	0	0	0	0	0	0	0	0	0	2	0	3	0	0	1	0	0	0	0	0	0	0	0
trnL	Viridiplantae	Streptophyta	NA	Aquifoliales/Gentianales	Cardiopteridaceae/Rubiaceae	Gonocaryum/Citronella/Hillia/Balmea/Hillia	Gonocaryum litorale/Citronella suaveolens/Hillia parasitica/Balmea stormae/Hillia illustris	0	0	0	0	0	0	0	0	0	0	0	0	0	0	0	0	0	0	0	0	0	0	0	0	0	0	0	0	0	0	1	0	0	2	0	0	0	0	0	0	0	0
trnL	Viridiplantae	Streptophyta	Liliopsida	Asparagales	Iridaceae	Iris/Iris/Iris/Iris/Iris/Iris/Iris/Iris/Iris/Iris/Iris/Iris/Iris/Iris/Iris/Iris/Iris/Iris/Iris/Iris/Iris/Iris/Iris	Iris setosa/Iris sanguinea/Iris pseudacorus/Iris ensata/Iris typhifolia/Iris thompsonii/Iris tenuissima/Iris sibirica/Iris purdyi/Iris munzii/Iris macrosiphon/Iris innominata/Iris henryi/Iris hartwegii/Iris forrestii/Iris fernaldii/Iris douglasiana/Iris delavayi/Iris clarkei/Iris spuria/Iris chrysographes/Iris bulleyana/Iris bracteata	0	0	0	0	0	0	0	0	0	0	0	0	0	0	0	0	0	0	0	0	0	0	0	0	0	0	0	0	0	0	34	0	0	0	0	0	0	0	0	0	0	0
trnL	Viridiplantae	Streptophyta	Liliopsida	Asparagales	Orchidaceae	Calochilus	Calochilus campestris	0	0	0	0	0	0	0	0	0	0	0	0	0	0	0	0	0	0	0	0	0	0	0	0	0	0	0	0	0	0	0	2	0	0	0	0	0	0	0	0	0	0
trnL	Viridiplantae	Streptophyta	Liliopsida	Asparagales	Orchidaceae	Oncidium	Oncidium hybrid	0	0	0	0	0	0	0	0	0	0	0	0	0	0	0	0	0	0	0	0	0	0	0	0	0	0	0	0	0	0	0	0	0	0	0	0	0	0	0	0	0	0
trnL	Viridiplantae	Streptophyta	Liliopsida/NA	Asparagales/Malpighiales	Orchidaceae/Salicaceae	Rudolfiella./Populus/Dichaea./Christensonella/Christensonella/Christensonella/Christensonella./Christensonella/Christensonella/Maxillaria/Christensonella/Christensonella/Christensonella/Christensonella/Christensonella/Maxillaria/Camaridium/Maxillaria/Rudolfiella/Rudolfiella/Rudolfiella/Hylaeorchis/Bifrenaria/Bifrenaria/Adipe/Bifrenaria/Bifrenaria/Bifrenaria/Bifrenaria/Bifrenaria/Bifrenaria/Bifren…	Rudolfiella sp./Populus trichocarpa/Dichaea cf./Christensonella uncata/Christensonella nardoides/Christensonella pacholskii/Christensonella sp./Christensonella echinochila/Christensonella echinophyta/Maxillaria plebeja/Christensonella pumila/Christensonella acicularis/Christensonella minuta/Christensonella madida/Christensonella vernicosa/Maxillaria mosenii/Camaridium ochroleucum/Maxillaria lindl…	0	1	0	0	0	0	0	1	0	2	0	0	0	0	0	0	0	0	0	0	0	0	0	0	0	0	0	0	0	0	0	1	0	0	0	0	0	5	0	0	0	0
trnL	Viridiplantae	Streptophyta	NA	Asterales	Asteraceae	Pachylaena	Pachylaena atriplicifolia	0	0	0	0	0	0	0	0	0	0	0	30	0	230	0	0	1	0	0	0	0	0	0	0	0	0	0	48	0	24	0	10	0	0	0	20	0	0	0	0	0	0
trnL	Viridiplantae	Streptophyta	NA	Asterales	Asteraceae	Leucochrysum	Leucochrysum stipitatum	1	0	0	1	1	0	0	0	0	0	0	1	0	0	2	0	0	0	0	0	0	2	0	0	0	0	0	0	1	0	3	0	0	0	0	0	0	0	0	2	0	0
trnL	Viridiplantae	Streptophyta	NA	Asterales	Asteraceae	Stilpnogyne/Bertilia/Bolandia/Bolandia/Bolandia/Sonchus/Zexmenia/Zaluzania/Wedelia/Villanova/Bahiopsis/Squamopappus/Venegasia/Tridax/Tetragonotheca/Verbesina/Sphagneticola/Rumfordia/Rudbeckia/Riencourtia/Ratibida/Psathyrotes/Pericome/Parthenium/Neurolaena/Monolopia/Lundellianthus/Lipochaeta/Monolopia/Idiopappus/Kingianthus/Hulsea/Hofmeisteria/Greenmaniella/Galeana/Eutetras/Coespeletia/Eriophyllum…	Stilpnogyne bellidioides/Bertilia hantamensis/Bolandia glabrifolia/Bolandia elongata/Bolandia pinnatifida/Sonchus oleraceus/Zexmenia serrata/Zaluzania megacephala/Wedelia tegetis/Villanova achilleoides/Bahiopsis tomentosa/Squamopappus skutchii/Venegasia carpesioides/Tridax balbisioides/Tetragonotheca repanda/Verbesina jacksonii/Sphagneticola trilobata/Rumfordia penninervis/Rudbeckia hirta/Riencou…	0	0	0	0	0	0	0	0	0	0	0	1	0	0	0	0	0	0	0	0	0	1	0	2	0	1	0	0	0	0	0	0	0	0	0	1	1	0	0	0	0	0
trnL	Viridiplantae	Streptophyta	NA	Asterales	Asteraceae	Stilpnogyne/Bertilia/Bolandia/Bolandia/Bolandia/Sonchus/Zexmenia/Zaluzania/Wedelia/Villanova/Bahiopsis/Squamopappus/Venegasia/Tridax/Tetragonotheca/Verbesina/Sphagneticola/Rumfordia/Rudbeckia/Riencourtia/Ratibida/Psathyrotes/Pericome/Parthenium/Neurolaena/Monolopia/Lundellianthus/Lipochaeta/Monolopia/Idiopappus/Kingianthus/Hulsea/Hofmeisteria/Greenmaniella/Galeana/Eutetras/Coespeletia/Eriophyllum…	Stilpnogyne bellidioides/Bertilia hantamensis/Bolandia glabrifolia/Bolandia elongata/Bolandia pinnatifida/Sonchus oleraceus/Zexmenia serrata/Zaluzania megacephala/Wedelia tegetis/Villanova achilleoides/Bahiopsis tomentosa/Squamopappus skutchii/Venegasia carpesioides/Tridax balbisioides/Tetragonotheca repanda/Verbesina jacksonii/Sphagneticola trilobata/Rumfordia penninervis/Rudbeckia hirta/Riencou…	0	0	0	0	0	0	0	0	0	0	0	0	0	0	0	1	0	0	0	0	0	0	0	0	0	0	2	0	0	1	13	0	0	0	0	0	0	0	0	0	0	0
trnL	Viridiplantae	Streptophyta	NA	Asterales	Asteraceae	Solidago/Symphyotrichum/Symphyotrichum-belgii/Aster/Solidago/Lagenophora/Gutierrezia/Symphyotrichum-angliae/Chloracantha/Canadanthus/Triniteurybia/Symphyotrichum/Symphyotrichum/Symphyotrichum/Oreostemma/Oreostemma/Oreostemma/Herrickia/Eurybia/Eurybia/Eurybia/Eurybia/Eurybia/Eurybia/Eurybia/Eurybia/Eurybia/Eurybia/Eurybia/Solidago/Tetradymia/Chrysothamnus/Eurybia	Solidago decurrens/Symphyotrichum subulatum/Symphyotrichum novi-belgii/Aster sampsonii/Solidago virgaurea/Lagenophora pumila/Gutierrezia sarothrae/Symphyotrichum novae-angliae/Chloracantha spinosa/Canadanthus modestus/Triniteurybia aberrans/Symphyotrichum pygmaeum/Symphyotrichum yukonense/Symphyotrichum elliottii/Oreostemma peirsonii/Oreostemma alpigenum/Oreostemma elatum/Herrickia kingii/Eurybia…	6	0	1	0	0	0	0	3	0	0	0	0	0	1	4	0	0	0	0	0	0	0	0	0	1	0	0	0	0	2	0	0	0	0	11	0	1	0	0	0	0	0
trnL	Viridiplantae	Streptophyta	NA	Asterales	Asteraceae	Solidago/Symphyotrichum/Symphyotrichum-belgii/Aster/Solidago/Lagenophora/Gutierrezia/Symphyotrichum-angliae/Chloracantha/Canadanthus/Triniteurybia/Symphyotrichum/Symphyotrichum/Symphyotrichum/Oreostemma/Oreostemma/Oreostemma/Herrickia/Eurybia/Eurybia/Eurybia/Eurybia/Eurybia/Eurybia/Eurybia/Eurybia/Eurybia/Eurybia/Eurybia/Solidago/Tetradymia/Chrysothamnus/Eurybia	Solidago decurrens/Symphyotrichum subulatum/Symphyotrichum novi-belgii/Aster sampsonii/Solidago virgaurea/Lagenophora pumila/Gutierrezia sarothrae/Symphyotrichum novae-angliae/Chloracantha spinosa/Canadanthus modestus/Triniteurybia aberrans/Symphyotrichum pygmaeum/Symphyotrichum yukonense/Symphyotrichum elliottii/Oreostemma peirsonii/Oreostemma alpigenum/Oreostemma elatum/Herrickia kingii/Eurybia…	4	0	3	0	0	0	0	0	0	0	2	0	0	0	0	0	1	0	0	0	0	0	0	0	4	0	1	1	0	2	0	1	0	0	1	0	2	0	0	0	0	0
trnL	Viridiplantae	Streptophyta	NA	Asterales	Asteraceae	Stilpnogyne/Bertilia/Bolandia/Bolandia/Bolandia/Sonchus/Zexmenia/Zaluzania/Wedelia/Villanova/Bahiopsis/Squamopappus/Venegasia/Tridax/Tetragonotheca/Verbesina/Sphagneticola/Rumfordia/Rudbeckia/Riencourtia/Ratibida/Psathyrotes/Pericome/Parthenium/Neurolaena/Monolopia/Lundellianthus/Lipochaeta/Monolopia/Idiopappus/Kingianthus/Hulsea/Hofmeisteria/Greenmaniella/Galeana/Eutetras/Coespeletia/Eriophyllum…	Stilpnogyne bellidioides/Bertilia hantamensis/Bolandia glabrifolia/Bolandia elongata/Bolandia pinnatifida/Sonchus oleraceus/Zexmenia serrata/Zaluzania megacephala/Wedelia tegetis/Villanova achilleoides/Bahiopsis tomentosa/Squamopappus skutchii/Venegasia carpesioides/Tridax balbisioides/Tetragonotheca repanda/Verbesina jacksonii/Sphagneticola trilobata/Rumfordia penninervis/Rudbeckia hirta/Riencou…	0	0	0	2	2	0	0	0	0	0	2	0	0	0	2	1	0	0	0	0	0	0	0	0	0	0	0	0	0	0	3	0	0	1	0	0	0	0	0	2	0	0
trnL	Viridiplantae	Streptophyta	NA	Asterales	Asteraceae	Solidago/Symphyotrichum/Symphyotrichum-belgii/Aster/Solidago/Lagenophora/Gutierrezia/Symphyotrichum-angliae/Chloracantha/Canadanthus/Triniteurybia/Symphyotrichum/Symphyotrichum/Symphyotrichum/Oreostemma/Oreostemma/Oreostemma/Herrickia/Eurybia/Eurybia/Eurybia/Eurybia/Eurybia/Eurybia/Eurybia/Eurybia/Eurybia/Eurybia/Eurybia/Solidago/Tetradymia/Chrysothamnus/Eurybia	Solidago decurrens/Symphyotrichum subulatum/Symphyotrichum novi-belgii/Aster sampsonii/Solidago virgaurea/Lagenophora pumila/Gutierrezia sarothrae/Symphyotrichum novae-angliae/Chloracantha spinosa/Canadanthus modestus/Triniteurybia aberrans/Symphyotrichum pygmaeum/Symphyotrichum yukonense/Symphyotrichum elliottii/Oreostemma peirsonii/Oreostemma alpigenum/Oreostemma elatum/Herrickia kingii/Eurybia…	6	0	4	0	1	0	1	3	0	0	1	0	0	1	3	0	0	0	0	0	0	3	0	0	5	0	2	0	0	1	0	1	1	0	7	0	3	0	0	0	0	0
trnL	Viridiplantae	Streptophyta	NA	Asterales	Asteraceae	Stilpnogyne/Bertilia/Bolandia/Bolandia/Bolandia/Sonchus/Zexmenia/Zaluzania/Wedelia/Villanova/Bahiopsis/Squamopappus/Venegasia/Tridax/Tetragonotheca/Verbesina/Sphagneticola/Rumfordia/Rudbeckia/Riencourtia/Ratibida/Psathyrotes/Pericome/Parthenium/Neurolaena/Monolopia/Lundellianthus/Lipochaeta/Monolopia/Idiopappus/Kingianthus/Hulsea/Hofmeisteria/Greenmaniella/Galeana/Eutetras/Coespeletia/Eriophyllum…	Stilpnogyne bellidioides/Bertilia hantamensis/Bolandia glabrifolia/Bolandia elongata/Bolandia pinnatifida/Sonchus oleraceus/Zexmenia serrata/Zaluzania megacephala/Wedelia tegetis/Villanova achilleoides/Bahiopsis tomentosa/Squamopappus skutchii/Venegasia carpesioides/Tridax balbisioides/Tetragonotheca repanda/Verbesina jacksonii/Sphagneticola trilobata/Rumfordia penninervis/Rudbeckia hirta/Riencou…	0	0	0	0	4	0	0	0	0	0	2	0	0	0	1	0	0	0	0	0	0	0	0	0	0	0	0	0	0	1	0	0	0	1	0	0	0	0	0	1	0	0
trnL	Viridiplantae	Streptophyta	NA	Asterales	Asteraceae	Thelesperma/Thelesperma	Thelesperma megapotamicum/Thelesperma marginatum	1	0	2	2	0	2	0	1	0	0	1	0	0	0	0	0	0	0	0	0	1	0	0	0	0	0	0	1	0	0	0	0	0	1	0	1	0	0	0	0	0	0
trnL	Viridiplantae	Streptophyta	NA	Asterales	Argophyllaceae	Argophyllum.	Argophyllum sp.	0	0	0	0	0	0	0	0	0	0	0	0	0	0	0	0	0	0	0	0	0	0	0	0	1	0	0	0	0	0	3	0	0	2	0	0	1	0	0	0	0	0
trnL	Viridiplantae	Streptophyta	NA	Asterales	Asteraceae	Solidago/Symphyotrichum/Symphyotrichum-belgii/Aster/Solidago/Lagenophora/Gutierrezia/Symphyotrichum-angliae/Chloracantha/Canadanthus/Triniteurybia/Symphyotrichum/Symphyotrichum/Symphyotrichum/Oreostemma/Oreostemma/Oreostemma/Herrickia/Eurybia/Eurybia/Eurybia/Eurybia/Eurybia/Eurybia/Eurybia/Eurybia/Eurybia/Eurybia/Eurybia/Solidago/Tetradymia/Chrysothamnus/Eurybia	Solidago decurrens/Symphyotrichum subulatum/Symphyotrichum novi-belgii/Aster sampsonii/Solidago virgaurea/Lagenophora pumila/Gutierrezia sarothrae/Symphyotrichum novae-angliae/Chloracantha spinosa/Canadanthus modestus/Triniteurybia aberrans/Symphyotrichum pygmaeum/Symphyotrichum yukonense/Symphyotrichum elliottii/Oreostemma peirsonii/Oreostemma alpigenum/Oreostemma elatum/Herrickia kingii/Eurybia…	4	0	1	0	0	0	0	0	0	0	0	0	0	0	1	0	0	0	0	0	0	0	0	0	5	0	1	0	0	2	0	0	0	0	0	0	1	0	0	0	1	0
trnL	Viridiplantae	Streptophyta	NA	Asterales	Asteraceae	Youngia/Ageratum/Spilanthes/Sigesbeckia/Polymnia/Montanoa/Milleria/Dugesia/Bebbia/Calyptocarpus/Cymophora/Acmella/Xanthopappus/Ptilostemon/Ptilostemon/Lamyropsis/Pleurocarpaea/Vernonia/Carduoideae./Saussurea/Dolomiaea/Distephanus/Distephanus/Eremothamnus/Hoplophyllum/Atractylodes/Atractylodes/Atractylodes/Atractylodes/Echinops/Ageratina/Nardophyllum/Nardophyllum/Chiliotrichiopsis/Llerasia/Llerasi…	Youngia japonica/Ageratum conyzoides/Spilanthes urens/Sigesbeckia blakei/Polymnia canadensis/Montanoa revealii/Milleria quinqueflora/Dugesia mexicana/Bebbia juncea/Calyptocarpus vialis/Cymophora venezuelensis/Acmella radicans/Xanthopappus subacaulis/Ptilostemon hispanicus/Ptilostemon abylensis/Lamyropsis carpini/Pleurocarpaea denticulata/Vernonia garnieriana/Carduoideae sp./Saussurea leontodontoi…	1	0	0	1	0	0	0	0	0	0	0	0	0	0	0	0	0	1	0	0	0	0	0	1	1	0	3	0	0	0	0	0	1	0	0	0	1	0	0	0	6	0
trnL	Viridiplantae	Streptophyta	NA	Asterales	Asteraceae	Gnaphalium/Bidens/Arctotheca	Gnaphalium norvegicum/Bidens tripartita/Arctotheca calendula	0	0	0	0	0	0	0	0	0	0	0	0	0	0	0	0	0	1	0	0	0	1	0	0	0	1	0	0	1	0	0	0	6	0	0	0	0	0	0	0	0	0
trnL	Viridiplantae	Streptophyta	NA	Asterales	Asteraceae	Stilpnogyne/Bertilia/Bolandia/Bolandia/Bolandia/Sonchus/Zexmenia/Zaluzania/Wedelia/Villanova/Bahiopsis/Squamopappus/Venegasia/Tridax/Tetragonotheca/Verbesina/Sphagneticola/Rumfordia/Rudbeckia/Riencourtia/Ratibida/Psathyrotes/Pericome/Parthenium/Neurolaena/Monolopia/Lundellianthus/Lipochaeta/Monolopia/Idiopappus/Kingianthus/Hulsea/Hofmeisteria/Greenmaniella/Galeana/Eutetras/Coespeletia/Eriophyllum…	Stilpnogyne bellidioides/Bertilia hantamensis/Bolandia glabrifolia/Bolandia elongata/Bolandia pinnatifida/Sonchus oleraceus/Zexmenia serrata/Zaluzania megacephala/Wedelia tegetis/Villanova achilleoides/Bahiopsis tomentosa/Squamopappus skutchii/Venegasia carpesioides/Tridax balbisioides/Tetragonotheca repanda/Verbesina jacksonii/Sphagneticola trilobata/Rumfordia penninervis/Rudbeckia hirta/Riencou…	0	0	0	1	0	0	0	0	0	0	0	0	0	1	1	0	1	0	0	0	0	1	0	0	0	0	1	0	0	0	1	0	0	0	0	0	0	0	0	0	0	0
trnL	Viridiplantae	Streptophyta	NA	Asterales	Asteraceae	Stilpnogyne/Bertilia/Bolandia/Bolandia/Bolandia/Crepidiastrum/Sonchus/Zexmenia/Zaluzania/Wedelia/Villanova/Bahiopsis/Squamopappus/Venegasia/Tridax/Tetragonotheca/Verbesina/Sphagneticola/Rumfordia/Rudbeckia/Riencourtia/Ratibida/Psathyrotes/Pericome/Parthenium/Neurolaena/Monolopia/Lundellianthus/Lipochaeta/Monolopia/Idiopappus/Kingianthus/Hulsea/Hofmeisteria/Greenmaniella/Galeana/Eutetras/Coespelet…	Stilpnogyne bellidioides/Bertilia hantamensis/Bolandia glabrifolia/Bolandia elongata/Bolandia pinnatifida/Crepidiastrum ameristophyllum/Sonchus oleraceus/Zexmenia serrata/Zaluzania megacephala/Wedelia tegetis/Villanova achilleoides/Bahiopsis tomentosa/Squamopappus skutchii/Venegasia carpesioides/Tridax balbisioides/Tetragonotheca repanda/Verbesina jacksonii/Sphagneticola trilobata/Rumfordia penni…	1	0	0	1	0	0	0	0	0	0	0	0	0	0	0	0	0	0	0	0	0	1	0	1	0	0	0	0	0	0	3	0	0	0	0	0	0	0	0	0	0	0
trnL	Viridiplantae	Streptophyta	NA	Asterales	Asteraceae	Guardiola	Guardiola tulocarpus	1	0	1	1	3	0	0	1	0	0	0	0	0	0	2	0	0	0	0	0	0	1	0	0	0	0	5	0	1	0	4	0	0	0	0	1	3	0	0	0	0	0
trnL	Viridiplantae	Streptophyta	NA	Asterales	Asteraceae	Trigonospermum/Solidago/Symphyotrichum/Symphyotrichum-belgii/Aster/Solidago/Lagenophora/Gutierrezia/Symphyotrichum-angliae/Chloracantha/Canadanthus/Triniteurybia/Symphyotrichum/Symphyotrichum/Symphyotrichum/Oreostemma/Oreostemma/Oreostemma/Herrickia/Eurybia/Eurybia/Eurybia/Eurybia/Eurybia/Eurybia/Eurybia/Eurybia/Eurybia/Eurybia/Eurybia/Solidago/Tetradymia/Chrysothamnus/Eurybia	Trigonospermum melampodioides/Solidago decurrens/Symphyotrichum subulatum/Symphyotrichum novi-belgii/Aster sampsonii/Solidago virgaurea/Lagenophora pumila/Gutierrezia sarothrae/Symphyotrichum novae-angliae/Chloracantha spinosa/Canadanthus modestus/Triniteurybia aberrans/Symphyotrichum pygmaeum/Symphyotrichum yukonense/Symphyotrichum elliottii/Oreostemma peirsonii/Oreostemma alpigenum/Oreostemma e…	4	0	4	0	0	0	0	2	0	0	0	0	0	1	0	0	0	0	0	0	0	3	0	0	4	0	1	0	0	1	1	1	0	0	9	0	0	0	0	0	0	0
trnL	Viridiplantae	Streptophyta	NA	Asterales	Asteraceae	Solidago/Symphyotrichum/Symphyotrichum-belgii/Aster/Solidago/Lagenophora/Gutierrezia/Symphyotrichum-angliae/Chloracantha/Canadanthus/Triniteurybia/Symphyotrichum/Symphyotrichum/Symphyotrichum/Oreostemma/Oreostemma/Oreostemma/Herrickia/Eurybia/Eurybia/Eurybia/Eurybia/Eurybia/Eurybia/Eurybia/Eurybia/Eurybia/Eurybia/Eurybia/Solidago/Tetradymia/Chrysothamnus/Eurybia	Solidago decurrens/Symphyotrichum subulatum/Symphyotrichum novi-belgii/Aster sampsonii/Solidago virgaurea/Lagenophora pumila/Gutierrezia sarothrae/Symphyotrichum novae-angliae/Chloracantha spinosa/Canadanthus modestus/Triniteurybia aberrans/Symphyotrichum pygmaeum/Symphyotrichum yukonense/Symphyotrichum elliottii/Oreostemma peirsonii/Oreostemma alpigenum/Oreostemma elatum/Herrickia kingii/Eurybia…	16	0	21	0	7	0	5	9	0	0	8	0	0	25	15	0	0	1	0	0	0	0	0	1	38	0	9	1	0	25	1	24	1	2	21	15	31	0	0	8	0	0
trnL	Viridiplantae	Streptophyta	NA	Asterales	Asteraceae	Rojasianthe/Yermo/Villasenoria/Senecio/Roldana/Robinsonecio/Psacaliopsis/Pippenalia/Paragynoxys/Paracalia/Digitacalia/Aequatorium/Gnaphalium/Arctotheca/Arctotheca/Arctotheca/Arctotheca/Psacalium/Hecastocleis/Felicia/Telanthophora/Pittocaulon/Psacalium/Gynoxys/Doronicum/Arnoglossum/Hirpicium./Coreocarpus/Leptosyne/Bidens/Arctotheca/Haplocarpha/Hirpicium/Wamalchitamia/Rhodanthe/Millotia/Calocephalu…	Rojasianthe superba/Yermo xanthocephalus/Villasenoria orcuttii/Senecio szyszylowiczii/Roldana suffulta/Robinsonecio gerberifolius/Psacaliopsis purpusii/Pippenalia delphiniifolia/Paragynoxys neodendroides/Paracalia jungioides/Digitacalia jatrophoides/Aequatorium asterotrichum/Gnaphalium norvegicum/Arctotheca prostrata/Arctotheca populifolia/Arctotheca marginata/Arctotheca forbesiana/Psacalium pauc…	0	0	0	1	0	0	0	0	0	0	0	0	0	0	0	1	0	0	0	0	0	0	0	0	0	1	1	0	0	1	1	0	0	0	0	0	0	0	0	0	0	0
trnL	Viridiplantae	Streptophyta	NA	Asterales	Asteraceae	Arctotis/Solidago/Symphyotrichum/Symphyotrichum-belgii/Aster/Solidago/Lagenophora/Gutierrezia/Symphyotrichum-angliae/Chloracantha/Canadanthus/Triniteurybia/Symphyotrichum/Symphyotrichum/Symphyotrichum/Oreostemma/Oreostemma/Oreostemma/Herrickia/Eurybia/Eurybia/Eurybia/Eurybia/Eurybia/Eurybia/Eurybia/Eurybia/Eurybia/Eurybia/Eurybia/Solidago/Tetradymia/Chrysothamnus/Eurybia/Arctotis./Arctotis/Arctot…	Arctotis hirsuta/Solidago decurrens/Symphyotrichum subulatum/Symphyotrichum novi-belgii/Aster sampsonii/Solidago virgaurea/Lagenophora pumila/Gutierrezia sarothrae/Symphyotrichum novae-angliae/Chloracantha spinosa/Canadanthus modestus/Triniteurybia aberrans/Symphyotrichum pygmaeum/Symphyotrichum yukonense/Symphyotrichum elliottii/Oreostemma peirsonii/Oreostemma alpigenum/Oreostemma elatum/Herrick…	6	0	14	0	0	1	0	6	0	0	8	0	0	6	1	0	1	0	0	0	0	0	0	0	14	0	7	1	0	9	2	13	1	0	11	1	2	0	0	1	0	0
trnL	Viridiplantae	Streptophyta	NA	Asterales	Asteraceae	Cymbonotus	Cymbonotus lawsonianus	0	0	0	0	0	0	0	0	0	0	0	3	0	12	0	0	0	0	0	0	0	0	0	0	0	0	0	1	0	1	0	0	0	0	0	0	0	0	0	0	0	0
trnL	Viridiplantae	Streptophyta	NA	Asterales	Asteraceae	Steirodiscus/Gaillardia/Gaillardia/Gaillardia/Gaillardia/Gaillardia/Gaillardia/Gaillardia	Steirodiscus tagetes/Gaillardia turneri/Gaillardia spathulata/Gaillardia pinnatifida/Gaillardia parryi/Gaillardia multiceps/Gaillardia flava/Gaillardia arizonica	0	0	0	0	0	0	0	0	0	0	0	0	0	0	0	0	0	0	0	0	0	0	0	37	0	0	0	0	0	0	0	0	0	0	0	0	0	0	0	0	0	0
trnL	Viridiplantae	Streptophyta	NA	Asterales	Asteraceae	Stilpnogyne/Bertilia/Bolandia/Bolandia/Bolandia/Sonchus/Zexmenia/Zaluzania/Wedelia/Villanova/Bahiopsis/Squamopappus/Venegasia/Tridax/Tetragonotheca/Verbesina/Sphagneticola/Rumfordia/Rudbeckia/Riencourtia/Ratibida/Psathyrotes/Pericome/Parthenium/Neurolaena/Monolopia/Lundellianthus/Lipochaeta/Monolopia/Idiopappus/Kingianthus/Hulsea/Hofmeisteria/Greenmaniella/Galeana/Eutetras/Coespeletia/Eriophyllum…	Stilpnogyne bellidioides/Bertilia hantamensis/Bolandia glabrifolia/Bolandia elongata/Bolandia pinnatifida/Sonchus oleraceus/Zexmenia serrata/Zaluzania megacephala/Wedelia tegetis/Villanova achilleoides/Bahiopsis tomentosa/Squamopappus skutchii/Venegasia carpesioides/Tridax balbisioides/Tetragonotheca repanda/Verbesina jacksonii/Sphagneticola trilobata/Rumfordia penninervis/Rudbeckia hirta/Riencou…	0	0	0	0	5	0	0	0	0	0	0	1	0	0	0	0	0	0	0	0	0	0	0	1	0	0	0	0	0	0	0	0	0	0	0	0	0	0	0	0	0	0
trnL	Viridiplantae	Streptophyta	NA	Asterales	Asteraceae	Logfia	Logfia gallica	2	1	0	1	0	0	0	1	0	0	0	0	0	0	0	0	1	0	0	0	0	0	0	0	0	0	0	0	0	0	0	0	3	0	3	0	0	0	0	0	11	1
trnL	Viridiplantae	Streptophyta	NA	Asterales	Asteraceae	Solidago/Symphyotrichum/Symphyotrichum-belgii/Aster/Solidago/Lagenophora/Gutierrezia/Symphyotrichum-angliae/Chloracantha/Canadanthus/Triniteurybia/Symphyotrichum/Symphyotrichum/Symphyotrichum/Oreostemma/Oreostemma/Oreostemma/Herrickia/Eurybia/Eurybia/Eurybia/Eurybia/Eurybia/Eurybia/Eurybia/Eurybia/Eurybia/Eurybia/Eurybia/Solidago/Tetradymia/Chrysothamnus/Eurybia/Taraxacum	Solidago decurrens/Symphyotrichum subulatum/Symphyotrichum novi-belgii/Aster sampsonii/Solidago virgaurea/Lagenophora pumila/Gutierrezia sarothrae/Symphyotrichum novae-angliae/Chloracantha spinosa/Canadanthus modestus/Triniteurybia aberrans/Symphyotrichum pygmaeum/Symphyotrichum yukonense/Symphyotrichum elliottii/Oreostemma peirsonii/Oreostemma alpigenum/Oreostemma elatum/Herrickia kingii/Eurybia…	3	0	7	0	2	0	1	0	0	0	0	0	0	3	0	0	1	0	0	0	0	1	0	0	8	0	1	1	0	4	0	2	0	0	8	0	8	0	0	0	0	0
trnL	Viridiplantae	Streptophyta	NA	Asterales	Asteraceae	Solidago/Symphyotrichum/Symphyotrichum-belgii/Aster/Solidago/Lagenophora/Gutierrezia/Symphyotrichum-angliae/Chloracantha/Canadanthus/Triniteurybia/Symphyotrichum/Symphyotrichum/Symphyotrichum/Oreostemma/Oreostemma/Oreostemma/Herrickia/Eurybia/Eurybia/Eurybia/Eurybia/Eurybia/Eurybia/Eurybia/Eurybia/Eurybia/Eurybia/Eurybia/Solidago/Tetradymia/Chrysothamnus/Eurybia	Solidago decurrens/Symphyotrichum subulatum/Symphyotrichum novi-belgii/Aster sampsonii/Solidago virgaurea/Lagenophora pumila/Gutierrezia sarothrae/Symphyotrichum novae-angliae/Chloracantha spinosa/Canadanthus modestus/Triniteurybia aberrans/Symphyotrichum pygmaeum/Symphyotrichum yukonense/Symphyotrichum elliottii/Oreostemma peirsonii/Oreostemma alpigenum/Oreostemma elatum/Herrickia kingii/Eurybia…	4	0	4	0	1	0	1	1	0	0	0	0	0	4	0	0	3	0	0	0	0	0	0	0	6	0	5	0	0	6	0	1	1	1	11	0	1	0	0	2	0	0
trnL	Viridiplantae	Streptophyta	NA	Asterales	Asteraceae	Solidago/Symphyotrichum/Symphyotrichum-belgii/Aster/Solidago/Lagenophora/Gutierrezia/Symphyotrichum-angliae/Chloracantha/Canadanthus/Triniteurybia/Symphyotrichum/Symphyotrichum/Symphyotrichum/Oreostemma/Oreostemma/Oreostemma/Herrickia/Eurybia/Eurybia/Eurybia/Eurybia/Eurybia/Eurybia/Eurybia/Eurybia/Eurybia/Eurybia/Eurybia/Solidago/Tetradymia/Chrysothamnus/Eurybia	Solidago decurrens/Symphyotrichum subulatum/Symphyotrichum novi-belgii/Aster sampsonii/Solidago virgaurea/Lagenophora pumila/Gutierrezia sarothrae/Symphyotrichum novae-angliae/Chloracantha spinosa/Canadanthus modestus/Triniteurybia aberrans/Symphyotrichum pygmaeum/Symphyotrichum yukonense/Symphyotrichum elliottii/Oreostemma peirsonii/Oreostemma alpigenum/Oreostemma elatum/Herrickia kingii/Eurybia…	5	0	5	0	0	0	0	1	0	0	2	0	0	2	1	0	1	0	0	0	0	0	0	1	4	0	3	0	0	2	0	1	0	0	10	2	1	0	0	0	0	0
trnL	Viridiplantae	Streptophyta	NA	Asterales	Asteraceae	Stilpnogyne/Bertilia/Bolandia/Bolandia/Bolandia/Sonchus/Zexmenia/Zaluzania/Wedelia/Villanova/Bahiopsis/Squamopappus/Venegasia/Tridax/Tetragonotheca/Verbesina/Sphagneticola/Rumfordia/Rudbeckia/Riencourtia/Ratibida/Psathyrotes/Pericome/Parthenium/Neurolaena/Monolopia/Lundellianthus/Lipochaeta/Monolopia/Idiopappus/Kingianthus/Hulsea/Hofmeisteria/Greenmaniella/Galeana/Eutetras/Coespeletia/Eriophyllum…	Stilpnogyne bellidioides/Bertilia hantamensis/Bolandia glabrifolia/Bolandia elongata/Bolandia pinnatifida/Sonchus oleraceus/Zexmenia serrata/Zaluzania megacephala/Wedelia tegetis/Villanova achilleoides/Bahiopsis tomentosa/Squamopappus skutchii/Venegasia carpesioides/Tridax balbisioides/Tetragonotheca repanda/Verbesina jacksonii/Sphagneticola trilobata/Rumfordia penninervis/Rudbeckia hirta/Riencou…	1	0	0	0	0	1	0	0	0	0	1	0	0	0	0	1	0	1	0	0	0	4	0	5	0	0	3	1	1	0	1	1	0	0	0	0	1	0	0	0	0	0
trnL	Viridiplantae	Streptophyta	NA	Asterales	Asteraceae	Carlina/Echinops/Pterygopappus/Euryops/Coreopsis/Hypochaeris	Carlina acaulis/Echinops onopordum/Pterygopappus lawrencii/Euryops spathaceus/Coreopsis mutica/Hypochaeris tenuifolia	1	2	0	0	9	1	0	0	0	0	4	0	0	0	3	0	0	0	0	0	0	1	0	0	0	0	0	0	0	0	10	3	0	0	3	0	2	0	0	0	13	0
trnL	Viridiplantae	Streptophyta	NA	Asterales	Asteraceae	Stilpnogyne/Bertilia/Bolandia/Bolandia/Bolandia/Sonchus/Zexmenia/Zaluzania/Wedelia/Villanova/Bahiopsis/Squamopappus/Venegasia/Tridax/Tetragonotheca/Verbesina/Sphagneticola/Rumfordia/Rudbeckia/Riencourtia/Ratibida/Psathyrotes/Pericome/Parthenium/Neurolaena/Monolopia/Lundellianthus/Lipochaeta/Monolopia/Idiopappus/Kingianthus/Hulsea/Hofmeisteria/Greenmaniella/Galeana/Eutetras/Coespeletia/Eriophyllum…	Stilpnogyne bellidioides/Bertilia hantamensis/Bolandia glabrifolia/Bolandia elongata/Bolandia pinnatifida/Sonchus oleraceus/Zexmenia serrata/Zaluzania megacephala/Wedelia tegetis/Villanova achilleoides/Bahiopsis tomentosa/Squamopappus skutchii/Venegasia carpesioides/Tridax balbisioides/Tetragonotheca repanda/Verbesina jacksonii/Sphagneticola trilobata/Rumfordia penninervis/Rudbeckia hirta/Riencou…	2	0	0	1	2	0	0	3	0	0	2	0	0	0	0	1	0	0	0	0	0	3	0	0	0	0	0	0	0	0	4	0	0	1	0	0	0	0	0	0	0	0
trnL	Viridiplantae	Streptophyta	NA	Asterales	Asteraceae	Taraxacum	Taraxacum platycarpum	2	0	0	0	1	1	0	0	0	0	0	0	0	0	0	0	0	0	0	0	0	0	0	1	1	0	1	0	0	0	0	1	3	0	0	0	0	0	0	0	9	2
trnL	Viridiplantae	Streptophyta	NA	Asterales	Asteraceae	Conyza/Conyza/Tripolium/Kalimeris/Galatella/Aster/Galatella/Galatella/Callistephus/Asterothamnus/Asterothamnus/Aster/Erigeron/Erigeron/Myriactis/Myriactis/Grangea/Bellis/Aster/Aster/Aster/Aster/Aster/Aster/Aster/Aster/Aster/Aster/Aster/Aster/Aster/Aster/Aster/Aster/Aster/Aster/Aster/Aster/Aster/Aster/Aster/Aster/Aster/Aster/Aster/Aster/Aster/Aster/Aster/Aster/Aster/Aster/Aster/Aster/Aster/Aster/A…	Conyza sumatrensis/Conyza japonica/Tripolium vulgare/Kalimeris longipetiolata/Galatella dahurica/Aster scaber/Galatella villosa/Galatella linosyris/Callistephus chinensis/Asterothamnus centraliasiaticus/Asterothamnus fruticosus/Aster gramineus/Erigeron breviscapus/Erigeron annuus/Myriactis wightii/Myriactis nepalensis/Grangea maderaspatana/Bellis perennis/Aster albescens/Aster batangensis/Aster s…	15	0	7	0	0	0	0	1	0	0	2	0	0	2	2	0	3	0	0	0	0	1	0	0	5	0	5	3	0	6	1	4	0	0	14	0	6	0	0	1	0	0
trnL	Viridiplantae	Streptophyta	NA	Asterales	Asteraceae	Solidago/Symphyotrichum/Symphyotrichum-belgii/Aster/Solidago/Lagenophora/Gutierrezia/Symphyotrichum-angliae/Chloracantha/Canadanthus/Triniteurybia/Symphyotrichum/Symphyotrichum/Symphyotrichum/Oreostemma/Oreostemma/Oreostemma/Herrickia/Eurybia/Eurybia/Eurybia/Eurybia/Eurybia/Eurybia/Eurybia/Eurybia/Eurybia/Eurybia/Eurybia/Solidago/Tetradymia/Chrysothamnus/Eurybia	Solidago decurrens/Symphyotrichum subulatum/Symphyotrichum novi-belgii/Aster sampsonii/Solidago virgaurea/Lagenophora pumila/Gutierrezia sarothrae/Symphyotrichum novae-angliae/Chloracantha spinosa/Canadanthus modestus/Triniteurybia aberrans/Symphyotrichum pygmaeum/Symphyotrichum yukonense/Symphyotrichum elliottii/Oreostemma peirsonii/Oreostemma alpigenum/Oreostemma elatum/Herrickia kingii/Eurybia…	8	0	2	0	0	0	1	0	0	0	0	0	0	2	1	0	0	0	0	0	0	1	0	2	2	0	1	0	0	1	0	4	0	0	4	0	0	0	0	0	0	0
trnL	Viridiplantae	Streptophyta	NA	Asterales	Asteraceae	Conyza/Conyza/Tripolium/Kalimeris/Galatella/Aster/Galatella/Galatella/Callistephus/Asterothamnus/Asterothamnus/Aster/Erigeron/Erigeron/Myriactis/Myriactis/Grangea/Bellis/Aster/Aster/Aster/Aster/Aster/Aster/Aster/Aster/Aster/Aster/Aster/Aster/Aster/Aster/Aster/Aster/Aster/Aster/Aster/Aster/Aster/Aster/Aster/Aster/Aster/Aster/Aster/Aster/Aster/Aster/Aster/Aster/Aster/Aster/Aster/Aster/Aster/Aster/A…	Conyza sumatrensis/Conyza japonica/Tripolium vulgare/Kalimeris longipetiolata/Galatella dahurica/Aster scaber/Galatella villosa/Galatella linosyris/Callistephus chinensis/Asterothamnus centraliasiaticus/Asterothamnus fruticosus/Aster gramineus/Erigeron breviscapus/Erigeron annuus/Myriactis wightii/Myriactis nepalensis/Grangea maderaspatana/Bellis perennis/Aster albescens/Aster batangensis/Aster s…	13	0	7	3	7	0	0	8	0	0	7	0	0	16	7	0	41	0	0	0	0	8	0	0	6	0	10	3	1	11	11	12	0	1	43	2	10	0	0	1	1	0
trnL	Viridiplantae	Streptophyta	NA	Asterales	Asteraceae/Goodeniaceae	Stilpnogyne/Bertilia/Bolandia/Bolandia/Bolandia/Sonchus/Zexmenia/Zaluzania/Wedelia/Villanova/Bahiopsis/Squamopappus/Venegasia/Tridax/Tetragonotheca/Verbesina/Sphagneticola/Rumfordia/Rudbeckia/Riencourtia/Ratibida/Psathyrotes/Pericome/Parthenium/Neurolaena/Monolopia/Lundellianthus/Lipochaeta/Monolopia/Idiopappus/Kingianthus/Hulsea/Hofmeisteria/Greenmaniella/Galeana/Eutetras/Coespeletia/Eriophyllum…	Stilpnogyne bellidioides/Bertilia hantamensis/Bolandia glabrifolia/Bolandia elongata/Bolandia pinnatifida/Sonchus oleraceus/Zexmenia serrata/Zaluzania megacephala/Wedelia tegetis/Villanova achilleoides/Bahiopsis tomentosa/Squamopappus skutchii/Venegasia carpesioides/Tridax balbisioides/Tetragonotheca repanda/Verbesina jacksonii/Sphagneticola trilobata/Rumfordia penninervis/Rudbeckia hirta/Riencou…	1	0	0	0	6	2	0	0	0	0	0	0	0	0	1	1	1	0	0	0	0	0	0	1	0	0	0	0	0	0	6	0	0	0	0	0	1	0	0	0	0	0
trnL	Viridiplantae	Streptophyta	NA	Asterales	Asteraceae	Bidens/Coreopsis/Eupatorium/Syncalathium/Relhania/Robinsonia/Coreopsis./Arctotis/Arctotis/Arctotis/Arctotis/Arctotis/Arctotis/Haplocarpha/Haplocarpha/Haplocarpha/Haplocarpha/Didelta/Relhania/Adenocaulon/Bidens/Bidens/Selleophytum/Narvalina/Heterosperma/Dicranocarpus/Dahlia/Cosmos/Leptosyne/Coreopsis/Leptosyne/Coreopsis/Coreopsis/Coreopsis/Coreopsis/Coreopsis/Coreopsis/Coreopsis/Coreopsis/Coreopsi…	Bidens alba/Coreopsis petrophiloides/Eupatorium cannabinum/Syncalathium chrysocephalum/Relhania pungens/Robinsonia evenia/Coreopsis sp./Arctotis scapiformis/Arctotis microcephala/Arctotis hispidula/Arctotis debensis/Arctotis arctotoides/Arctotis dregei/Haplocarpha parvifolia/Haplocarpha schimperi/Haplocarpha rueppellii/Haplocarpha nervosa/Didelta spinosa/Relhania calycina/Adenocaulon chilense/Bid…	43	94	22	67	15	51	0	9	0	24	19	9	0	2	12	5	4	43	1	0	0	16	0	5	3	12	12	15	7	9	52	8	5	4	6	1	18	0	0	10	0	0
trnL	Viridiplantae	Streptophyta	NA	Asterales	Asteraceae	Stilpnogyne/Bertilia/Bolandia/Bolandia/Bolandia/Sonchus/Zexmenia/Zaluzania/Wedelia/Villanova/Bahiopsis/Squamopappus/Venegasia/Tridax/Tetragonotheca/Verbesina/Sphagneticola/Rumfordia/Rudbeckia/Riencourtia/Ratibida/Psathyrotes/Pericome/Parthenium/Neurolaena/Monolopia/Lundellianthus/Lipochaeta/Monolopia/Idiopappus/Kingianthus/Hulsea/Hofmeisteria/Greenmaniella/Galeana/Eutetras/Coespeletia/Eriophyllum…	Stilpnogyne bellidioides/Bertilia hantamensis/Bolandia glabrifolia/Bolandia elongata/Bolandia pinnatifida/Sonchus oleraceus/Zexmenia serrata/Zaluzania megacephala/Wedelia tegetis/Villanova achilleoides/Bahiopsis tomentosa/Squamopappus skutchii/Venegasia carpesioides/Tridax balbisioides/Tetragonotheca repanda/Verbesina jacksonii/Sphagneticola trilobata/Rumfordia penninervis/Rudbeckia hirta/Riencou…	250	3	67	287	552	196	0	164	0	5	229	72	0	56	421	129	37	26	1	0	0	612	1	153	16	125	160	120	109	74	1230	34	44	95	4	59	219	0	0	117	3	0
trnL	Viridiplantae	Streptophyta	NA	Asterales	Asteraceae	Stilpnogyne/Bertilia/Bolandia/Bolandia/Bolandia/Sonchus/Zexmenia/Zaluzania/Wedelia/Villanova/Bahiopsis/Squamopappus/Venegasia/Tridax/Tetragonotheca/Verbesina/Sphagneticola/Rumfordia/Rudbeckia/Riencourtia/Ratibida/Psathyrotes/Pericome/Parthenium/Neurolaena/Monolopia/Lundellianthus/Lipochaeta/Monolopia/Idiopappus/Kingianthus/Hulsea/Hofmeisteria/Greenmaniella/Galeana/Eutetras/Coespeletia/Eriophyllum…	Stilpnogyne bellidioides/Bertilia hantamensis/Bolandia glabrifolia/Bolandia elongata/Bolandia pinnatifida/Sonchus oleraceus/Zexmenia serrata/Zaluzania megacephala/Wedelia tegetis/Villanova achilleoides/Bahiopsis tomentosa/Squamopappus skutchii/Venegasia carpesioides/Tridax balbisioides/Tetragonotheca repanda/Verbesina jacksonii/Sphagneticola trilobata/Rumfordia penninervis/Rudbeckia hirta/Riencou…	3	0	0	1	1	1	0	1	0	0	0	0	0	0	0	0	0	0	0	0	0	2	0	0	0	0	0	0	0	0	4	0	0	0	0	0	1	0	0	0	0	0
trnL	Viridiplantae	Streptophyta	NA	Asterales	Asteraceae	Solidago/Symphyotrichum/Symphyotrichum-belgii/Aster/Solidago/Lagenophora/Gutierrezia/Symphyotrichum-angliae/Chloracantha/Canadanthus/Triniteurybia/Symphyotrichum/Symphyotrichum/Symphyotrichum/Oreostemma/Oreostemma/Oreostemma/Herrickia/Eurybia/Eurybia/Eurybia/Eurybia/Eurybia/Eurybia/Eurybia/Eurybia/Eurybia/Eurybia/Eurybia/Solidago/Tetradymia/Chrysothamnus/Eurybia	Solidago decurrens/Symphyotrichum subulatum/Symphyotrichum novi-belgii/Aster sampsonii/Solidago virgaurea/Lagenophora pumila/Gutierrezia sarothrae/Symphyotrichum novae-angliae/Chloracantha spinosa/Canadanthus modestus/Triniteurybia aberrans/Symphyotrichum pygmaeum/Symphyotrichum yukonense/Symphyotrichum elliottii/Oreostemma peirsonii/Oreostemma alpigenum/Oreostemma elatum/Herrickia kingii/Eurybia…	2091	1	1200	3	94	8	67	244	1	0	254	0	0	602	463	0	122	1	0	1	0	423	0	82	1918	0	1181	169	0	887	78	440	70	44	2872	171	727	1	0	164	6	4
trnL	Viridiplantae	Streptophyta	NA	Asterales	Asteraceae	Youngia/Ageratum/Spilanthes/Sigesbeckia/Polymnia/Montanoa/Milleria/Dugesia/Bebbia/Calyptocarpus/Cymophora/Acmella/Xanthopappus/Ptilostemon/Ptilostemon/Lamyropsis/Pleurocarpaea/Vernonia/Carduoideae./Saussurea/Dolomiaea/Distephanus/Distephanus/Eremothamnus/Hoplophyllum/Atractylodes/Atractylodes/Atractylodes/Atractylodes/Echinops/Ageratina/Nardophyllum/Nardophyllum/Chiliotrichiopsis/Llerasia/Llerasi…	Youngia japonica/Ageratum conyzoides/Spilanthes urens/Sigesbeckia blakei/Polymnia canadensis/Montanoa revealii/Milleria quinqueflora/Dugesia mexicana/Bebbia juncea/Calyptocarpus vialis/Cymophora venezuelensis/Acmella radicans/Xanthopappus subacaulis/Ptilostemon hispanicus/Ptilostemon abylensis/Lamyropsis carpini/Pleurocarpaea denticulata/Vernonia garnieriana/Carduoideae sp./Saussurea leontodontoi…	493	36	43	427	129	2	0	90	0	0	6	1	0	3	5	6	82	185	0	0	0	8	1	29	70	2	151	14	1	6	32	115	142	179	202	2	54	0	0	43	3504	91
trnL	Viridiplantae	Streptophyta	NA	Asterales	Asteraceae	Townsendia/Chrysocephalum	Townsendia exscapa/Chrysocephalum semipapposum	9	0	4	0	0	1	1	0	0	0	1	0	0	1	1	0	1	0	0	0	0	1	0	0	9	0	4	2	0	2	0	3	1	0	23	0	1	0	0	0	0	0
trnL	Viridiplantae	Streptophyta	NA	Asterales	Asteraceae	Arctotis/Arctotis./Arctotis/Arctotis/Arctotis/Arctotis/Arctotis/Arctotis/Arctotis/Arctotis/Arctotis/Arctotis/Arctotis/Arctotis/Arctotis/Arctotis/Arctotis/Arctotis/Arctotis/Arctotis/Arctotis/Arctotis/Arctotis/Arctotis/Arctotis/Arctotis/Arctotis/Arctotis/Arctotis/Arctotis/Haplocarpha/Coreopsis/Coreopsis/Coreopsis/Coreopsis/Coreopsis/Arctotis/Arctotis/Arctotis/Arctotis/Gerbera	Arctotis hirsuta/Arctotis sp./Arctotis verbascifolia/Arctotis stoechadifolia/Arctotis semipapposa/Arctotis rotundifolia/Arctotis revoluta/Arctotis reptans/Arctotis pinnatifida/Arctotis muricata/Arctotis leucanthemoides/Arctotis leiocarpa/Arctotis lanceolata/Arctotis laevis/Arctotis incisa/Arctotis flaccida/Arctotis fastuosa/Arctotis erosa/Arctotis elongata/Arctotis decurrens/Arctotis canescens/Ar…	1	0	1	2	37	0	1	2	0	0	0	4	0	9	41	0	1	66	2	0	0	0	0	2	5	16	1	0	0	14	19	10	10	18	1	12	34	0	0	8	20	1
trnL	Viridiplantae	Streptophyta	NA	Asterales	Asteraceae	Nassauvia/Nassauvia/Cremanthodium	Nassauvia ulicina/Nassauvia axillaris/Cremanthodium lineare	22	0	1	0	0	2	0	0	0	0	3	0	0	0	2	0	0	1	1	0	0	0	0	0	3	1	4	5	3	0	0	0	2	0	5	1	1	0	0	2	0	1
trnL	Viridiplantae	Streptophyta	NA	Asterales	Asteraceae	Stilpnogyne/Bertilia/Bolandia/Bolandia/Bolandia/Sonchus/Zexmenia/Zaluzania/Wedelia/Villanova/Bahiopsis/Squamopappus/Venegasia/Tridax/Tetragonotheca/Verbesina/Sphagneticola/Rumfordia/Rudbeckia/Riencourtia/Ratibida/Psathyrotes/Pericome/Parthenium/Neurolaena/Monolopia/Lundellianthus/Lipochaeta/Monolopia/Idiopappus/Kingianthus/Hulsea/Hofmeisteria/Greenmaniella/Galeana/Eutetras/Coespeletia/Eriophyllum…	Stilpnogyne bellidioides/Bertilia hantamensis/Bolandia glabrifolia/Bolandia elongata/Bolandia pinnatifida/Sonchus oleraceus/Zexmenia serrata/Zaluzania megacephala/Wedelia tegetis/Villanova achilleoides/Bahiopsis tomentosa/Squamopappus skutchii/Venegasia carpesioides/Tridax balbisioides/Tetragonotheca repanda/Verbesina jacksonii/Sphagneticola trilobata/Rumfordia penninervis/Rudbeckia hirta/Riencou…	0	0	13	0	0	0	0	0	0	0	0	0	0	0	10	0	0	14	0	0	0	6	0	0	0	0	0	0	0	0	1	0	0	0	0	1	0	0	0	0	2	0
trnL	Viridiplantae	Streptophyta	NA	Asterales	Asteraceae	Cephalosorus	Cephalosorus carpesioides	2	0	0	2	0	0	0	0	0	0	0	0	0	0	1	1	0	1	0	0	0	4	0	0	1	1	1	0	0	0	4	0	0	1	0	0	0	0	0	0	0	0
trnL	Viridiplantae	Streptophyta	NA	Asterales	Asteraceae	Solidago/Symphyotrichum/Symphyotrichum-belgii/Aster/Solidago/Lagenophora/Gutierrezia/Symphyotrichum-angliae/Chloracantha/Canadanthus/Triniteurybia/Symphyotrichum/Symphyotrichum/Symphyotrichum/Oreostemma/Oreostemma/Oreostemma/Herrickia/Eurybia/Eurybia/Eurybia/Eurybia/Eurybia/Eurybia/Eurybia/Eurybia/Eurybia/Eurybia/Eurybia/Solidago/Tetradymia/Chrysothamnus/Eurybia	Solidago decurrens/Symphyotrichum subulatum/Symphyotrichum novi-belgii/Aster sampsonii/Solidago virgaurea/Lagenophora pumila/Gutierrezia sarothrae/Symphyotrichum novae-angliae/Chloracantha spinosa/Canadanthus modestus/Triniteurybia aberrans/Symphyotrichum pygmaeum/Symphyotrichum yukonense/Symphyotrichum elliottii/Oreostemma peirsonii/Oreostemma alpigenum/Oreostemma elatum/Herrickia kingii/Eurybia…	2	0	3	0	0	0	0	0	0	0	1	0	0	1	1	0	0	0	0	0	0	1	0	0	5	0	4	0	0	1	0	0	0	0	10	2	2	0	0	1	0	0
trnL	Viridiplantae	Streptophyta	NA	Asterales	Asteraceae	Echinops	Echinops onopordum	2	0	0	0	2	0	0	0	0	0	0	0	0	0	1	1	0	0	0	0	0	0	0	0	0	0	0	0	1	0	0	2	0	0	2	1	0	0	0	0	16	0
trnL	Viridiplantae	Streptophyta	NA	Asterales	Asteraceae	Youngia/Ageratum/Spilanthes/Sigesbeckia/Polymnia/Montanoa/Milleria/Dugesia/Bebbia/Calyptocarpus/Cymophora/Acmella/Xanthopappus/Ptilostemon/Ptilostemon/Lamyropsis/Pleurocarpaea/Vernonia/Carduoideae./Saussurea/Dolomiaea/Distephanus/Distephanus/Eremothamnus/Hoplophyllum/Atractylodes/Atractylodes/Atractylodes/Atractylodes/Echinops/Ageratina/Nardophyllum/Nardophyllum/Chiliotrichiopsis/Llerasia/Llerasi…	Youngia japonica/Ageratum conyzoides/Spilanthes urens/Sigesbeckia blakei/Polymnia canadensis/Montanoa revealii/Milleria quinqueflora/Dugesia mexicana/Bebbia juncea/Calyptocarpus vialis/Cymophora venezuelensis/Acmella radicans/Xanthopappus subacaulis/Ptilostemon hispanicus/Ptilostemon abylensis/Lamyropsis carpini/Pleurocarpaea denticulata/Vernonia garnieriana/Carduoideae sp./Saussurea leontodontoi…	0	1	0	0	0	0	0	1	0	0	0	0	0	0	0	0	0	1	0	0	0	0	0	0	3	0	0	0	0	0	0	0	1	0	1	0	0	0	0	0	6	1
trnL	Viridiplantae	Streptophyta	NA	Asterales	Asteraceae	Solidago/Symphyotrichum/Symphyotrichum-belgii/Aster/Solidago/Lagenophora/Gutierrezia/Symphyotrichum-angliae/Chloracantha/Canadanthus/Triniteurybia/Symphyotrichum/Symphyotrichum/Symphyotrichum/Oreostemma/Oreostemma/Oreostemma/Herrickia/Eurybia/Eurybia/Eurybia/Eurybia/Eurybia/Eurybia/Eurybia/Eurybia/Eurybia/Eurybia/Eurybia/Solidago/Tetradymia/Chrysothamnus/Eurybia/Townsendia/Chrysocephalum	Solidago decurrens/Symphyotrichum subulatum/Symphyotrichum novi-belgii/Aster sampsonii/Solidago virgaurea/Lagenophora pumila/Gutierrezia sarothrae/Symphyotrichum novae-angliae/Chloracantha spinosa/Canadanthus modestus/Triniteurybia aberrans/Symphyotrichum pygmaeum/Symphyotrichum yukonense/Symphyotrichum elliottii/Oreostemma peirsonii/Oreostemma alpigenum/Oreostemma elatum/Herrickia kingii/Eurybia…	5	0	2	0	1	0	0	1	0	0	0	0	0	0	1	0	1	0	0	0	0	1	0	0	1	0	3	1	0	0	0	2	0	0	3	0	2	0	0	0	0	0
trnL	Viridiplantae	Streptophyta	NA	Asterales	Asteraceae	Cirsium/Cirsium/Cirsium/Cirsium/Carduus/Carduus/Carduus/Cirsium/Cirsium/Cirsium/Cirsium/Cirsium/Cirsium/Tyrimnus/Silybum/Cirsium/Cirsium/Carduus/Rhaponticum/Cirsium/Dimorphotheca/Cirsium/Carduus/Hypochaeris/Cirsium/Carduus/Cirsium/Cirsium./Cirsium/Cirsium/Cirsium/Cirsium/Cirsium/Cirsium/Cirsium/Cirsium	Cirsium tracyi/Cirsium tanakae/Cirsium scariosum/Cirsium nipponicum/Carduus keniensis/Carduus nyassanus/Carduus defloratus/Cirsium discolor/Cirsium arvense/Cirsium heterophyllum/Cirsium x/Cirsium palustre/Cirsium carniolicum/Tyrimnus leucographus/Silybum marianum/Cirsium ochrolepidium/Cirsium echinus/Carduus carlinoides/Rhaponticum integrifolium/Cirsium drummondii/Dimorphotheca sinuata/Cirsium li…	0	0	0	0	0	0	0	0	0	0	0	0	0	7	0	0	153	0	0	0	0	0	0	0	0	0	0	1	0	2	0	31	0	0	0	0	0	0	0	0	1	191
trnL	Viridiplantae	Streptophyta	NA	Asterales	Asteraceae	Dichrocephala/Sheareria	Dichrocephala auriculata/Sheareria nana	2	0	0	0	0	0	0	2	0	0	2	0	0	2	0	0	0	0	0	0	0	0	0	0	0	0	2	0	0	0	0	1	0	0	1	1	0	0	0	0	0	0
trnL	Viridiplantae	Streptophyta	NA	Asterales	Asteraceae	Youngia/Ageratum/Spilanthes/Sigesbeckia/Polymnia/Montanoa/Milleria/Dugesia/Bebbia/Calyptocarpus/Cymophora/Acmella/Xanthopappus/Ptilostemon/Ptilostemon/Lamyropsis/Pleurocarpaea/Vernonia/Carduoideae./Saussurea/Dolomiaea/Distephanus/Distephanus/Eremothamnus/Hoplophyllum/Atractylodes/Atractylodes/Atractylodes/Atractylodes/Echinops/Ageratina/Nardophyllum/Nardophyllum/Chiliotrichiopsis/Llerasia/Llerasi…	Youngia japonica/Ageratum conyzoides/Spilanthes urens/Sigesbeckia blakei/Polymnia canadensis/Montanoa revealii/Milleria quinqueflora/Dugesia mexicana/Bebbia juncea/Calyptocarpus vialis/Cymophora venezuelensis/Acmella radicans/Xanthopappus subacaulis/Ptilostemon hispanicus/Ptilostemon abylensis/Lamyropsis carpini/Pleurocarpaea denticulata/Vernonia garnieriana/Carduoideae sp./Saussurea leontodontoi…	0	0	0	0	0	0	0	2	0	0	0	0	0	0	0	0	0	0	0	0	0	0	0	0	1	0	1	0	0	0	0	0	0	0	1	0	1	0	0	1	6	0
trnL	Viridiplantae	Streptophyta	NA	Asterales	Asteraceae	Madia/Arctotis/Madia./Arctotis./Arctotis/Arctotis/Arctotis/Arctotis/Arctotis/Arctotis/Arctotis/Arctotis/Arctotis/Arctotis/Arctotis/Arctotis/Arctotis/Arctotis/Arctotis/Arctotis/Arctotis/Arctotis/Arctotis/Arctotis/Arctotis/Arctotis/Arctotis/Arctotis/Arctotis/Arctotis/Arctotis/Arctotis/Haplocarpha/Coreopsis/Coreopsis/Coreopsis/Coreopsis/Coreopsis/Arctotis/Arctotis/Arctotis/Arctotis/Gerbera	Madia sativa/Arctotis hirsuta/Madia sp./Arctotis sp./Arctotis verbascifolia/Arctotis stoechadifolia/Arctotis semipapposa/Arctotis rotundifolia/Arctotis revoluta/Arctotis reptans/Arctotis pinnatifida/Arctotis muricata/Arctotis leucanthemoides/Arctotis leiocarpa/Arctotis lanceolata/Arctotis laevis/Arctotis incisa/Arctotis flaccida/Arctotis fastuosa/Arctotis erosa/Arctotis elongata/Arctotis decurren…	2	0	1	0	0	0	0	1	0	1	0	0	0	0	1	0	0	0	0	0	0	0	0	0	0	0	0	1	0	1	3	2	1	0	0	0	0	0	0	0	2	0
trnL	Viridiplantae	Streptophyta	NA	Asterales	Asteraceae	Youngia/Ageratum/Spilanthes/Sigesbeckia/Polymnia/Montanoa/Milleria/Dugesia/Bebbia/Calyptocarpus/Cymophora/Acmella/Xanthopappus/Ptilostemon/Ptilostemon/Lamyropsis/Pleurocarpaea/Vernonia/Carduoideae./Saussurea/Dolomiaea/Distephanus/Distephanus/Eremothamnus/Hoplophyllum/Atractylodes/Atractylodes/Atractylodes/Atractylodes/Echinops/Ageratina/Nardophyllum/Nardophyllum/Chiliotrichiopsis/Llerasia/Llerasi…	Youngia japonica/Ageratum conyzoides/Spilanthes urens/Sigesbeckia blakei/Polymnia canadensis/Montanoa revealii/Milleria quinqueflora/Dugesia mexicana/Bebbia juncea/Calyptocarpus vialis/Cymophora venezuelensis/Acmella radicans/Xanthopappus subacaulis/Ptilostemon hispanicus/Ptilostemon abylensis/Lamyropsis carpini/Pleurocarpaea denticulata/Vernonia garnieriana/Carduoideae sp./Saussurea leontodontoi…	4	0	0	1	0	0	0	1	0	0	0	0	0	0	1	0	0	3	0	0	0	2	0	0	1	0	1	1	0	0	4	0	0	0	2	0	0	0	0	0	9	1
trnL	Viridiplantae	Streptophyta	NA	Asterales	Asteraceae	Thelesperma/Thelesperma	Thelesperma megapotamicum/Thelesperma marginatum	3	0	0	0	0	1	0	0	0	0	2	0	0	0	0	0	0	1	0	0	0	0	0	1	1	0	0	0	0	1	0	0	0	0	0	0	0	0	0	2	0	0
trnL	Viridiplantae	Streptophyta	NA	Asterales	Asteraceae	Stilpnogyne/Bertilia/Bolandia/Bolandia/Bolandia/Sonchus/Zexmenia/Zaluzania/Wedelia/Villanova/Bahiopsis/Squamopappus/Venegasia/Tridax/Tetragonotheca/Verbesina/Sphagneticola/Rumfordia/Rudbeckia/Riencourtia/Ratibida/Psathyrotes/Pericome/Parthenium/Neurolaena/Monolopia/Lundellianthus/Lipochaeta/Monolopia/Idiopappus/Kingianthus/Hulsea/Hofmeisteria/Greenmaniella/Galeana/Eutetras/Coespeletia/Eriophyllum…	Stilpnogyne bellidioides/Bertilia hantamensis/Bolandia glabrifolia/Bolandia elongata/Bolandia pinnatifida/Sonchus oleraceus/Zexmenia serrata/Zaluzania megacephala/Wedelia tegetis/Villanova achilleoides/Bahiopsis tomentosa/Squamopappus skutchii/Venegasia carpesioides/Tridax balbisioides/Tetragonotheca repanda/Verbesina jacksonii/Sphagneticola trilobata/Rumfordia penninervis/Rudbeckia hirta/Riencou…	0	0	0	0	1	0	0	1	0	0	0	0	0	0	1	0	0	0	0	0	0	2	0	1	0	0	0	0	0	0	2	0	0	0	0	0	0	0	0	0	0	0
trnL	Viridiplantae	Streptophyta	NA	Asterales	Argophyllaceae	Argophyllum.	Argophyllum sp.	0	0	0	0	0	0	0	0	0	0	1	0	0	0	0	0	1	0	0	0	0	0	0	1	0	0	0	0	0	0	0	0	0	3	2	0	0	0	0	0	6	0
trnL	Viridiplantae	Streptophyta	NA	Asterales	Asteraceae	Solidago/Symphyotrichum/Symphyotrichum-belgii/Aster/Solidago/Lagenophora/Gutierrezia/Echinops/Symphyotrichum-angliae/Chloracantha/Canadanthus/Triniteurybia/Symphyotrichum/Symphyotrichum/Symphyotrichum/Oreostemma/Oreostemma/Oreostemma/Herrickia/Eurybia/Eurybia/Eurybia/Eurybia/Eurybia/Eurybia/Eurybia/Eurybia/Eurybia/Eurybia/Eurybia/Solidago/Tetradymia/Chrysothamnus/Eurybia	Solidago decurrens/Symphyotrichum subulatum/Symphyotrichum novi-belgii/Aster sampsonii/Solidago virgaurea/Lagenophora pumila/Gutierrezia sarothrae/Echinops onopordum/Symphyotrichum novae-angliae/Chloracantha spinosa/Canadanthus modestus/Triniteurybia aberrans/Symphyotrichum pygmaeum/Symphyotrichum yukonense/Symphyotrichum elliottii/Oreostemma peirsonii/Oreostemma alpigenum/Oreostemma elatum/Herri…	0	0	2	0	0	0	0	0	0	0	5	0	0	2	3	0	0	0	0	0	0	0	0	0	1	0	1	2	0	4	0	4	0	1	14	3	4	0	0	1	0	0
trnL	Viridiplantae	Streptophyta	NA	Asterales	Asteraceae	Dieteria/Machaeranthera/Herrickia/Herrickia/Aster	Dieteria bigelovii/Machaeranthera tanacetifolia/Herrickia wasatchensis/Herrickia horrida/Aster integrifolius	1	0	1	0	0	0	1	0	0	0	0	0	0	1	0	0	1	0	0	0	0	0	0	0	1	0	0	1	0	2	0	0	0	0	5	2	1	0	0	0	0	0
trnL	Viridiplantae	Streptophyta	NA	Asterales	Asteraceae	Lactuca	Lactuca sativa	0	0	0	0	0	1	0	0	0	0	0	0	0	0	0	0	0	0	0	0	0	0	0	0	0	0	484	0	0	250	191	0	0	0	0	0	0	0	0	0	0	0
trnL	Viridiplantae	Streptophyta	NA	Asterales	Menyanthaceae	Nephrophyllidium-galli	Nephrophyllidium crista-galli	0	0	0	0	0	0	0	0	0	0	0	0	0	0	3	0	0	7	2	0	0	0	0	0	0	1	0	0	0	1	0	0	0	0	0	0	3	0	8	2	0	0
trnL	Viridiplantae	Streptophyta	NA	Asterales	Asteraceae	Solidago/Symphyotrichum/Symphyotrichum-belgii/Aster/Solidago/Lagenophora/Gutierrezia/Symphyotrichum-angliae/Chloracantha/Canadanthus/Triniteurybia/Symphyotrichum/Symphyotrichum/Symphyotrichum/Oreostemma/Oreostemma/Oreostemma/Herrickia/Eurybia/Eurybia/Eurybia/Eurybia/Eurybia/Eurybia/Eurybia/Eurybia/Eurybia/Eurybia/Eurybia/Solidago/Tetradymia/Chrysothamnus/Eurybia	Solidago decurrens/Symphyotrichum subulatum/Symphyotrichum novi-belgii/Aster sampsonii/Solidago virgaurea/Lagenophora pumila/Gutierrezia sarothrae/Symphyotrichum novae-angliae/Chloracantha spinosa/Canadanthus modestus/Triniteurybia aberrans/Symphyotrichum pygmaeum/Symphyotrichum yukonense/Symphyotrichum elliottii/Oreostemma peirsonii/Oreostemma alpigenum/Oreostemma elatum/Herrickia kingii/Eurybia…	8	0	3	0	0	0	0	0	0	0	0	0	0	2	0	0	0	0	0	0	0	2	0	0	10	0	2	0	0	1	0	0	0	0	5	1	0	0	0	1	0	0
trnL	Viridiplantae	Streptophyta	NA	Asterales	Asteraceae	Stilpnogyne/Bertilia/Bolandia/Bolandia/Bolandia/Sonchus/Zexmenia/Zaluzania/Wedelia/Villanova/Bahiopsis/Squamopappus/Venegasia/Tridax/Tetragonotheca/Verbesina/Sphagneticola/Rumfordia/Rudbeckia/Riencourtia/Ratibida/Psathyrotes/Pericome/Parthenium/Neurolaena/Monolopia/Lundellianthus/Lipochaeta/Monolopia/Idiopappus/Kingianthus/Hulsea/Hofmeisteria/Greenmaniella/Galeana/Eutetras/Coespeletia/Eriophyllum…	Stilpnogyne bellidioides/Bertilia hantamensis/Bolandia glabrifolia/Bolandia elongata/Bolandia pinnatifida/Sonchus oleraceus/Zexmenia serrata/Zaluzania megacephala/Wedelia tegetis/Villanova achilleoides/Bahiopsis tomentosa/Squamopappus skutchii/Venegasia carpesioides/Tridax balbisioides/Tetragonotheca repanda/Verbesina jacksonii/Sphagneticola trilobata/Rumfordia penninervis/Rudbeckia hirta/Riencou…	0	0	0	0	2	0	0	0	0	0	1	0	0	0	1	1	0	0	0	0	0	2	0	1	0	1	0	1	1	0	2	0	0	1	0	0	1	0	0	0	0	0
trnL	Viridiplantae	Streptophyta	NA	Asterales	Asteraceae	Solidago/Symphyotrichum/Symphyotrichum-belgii/Aster/Solidago/Lagenophora/Gutierrezia/Symphyotrichum-angliae/Chloracantha/Canadanthus/Triniteurybia/Symphyotrichum/Symphyotrichum/Symphyotrichum/Oreostemma/Oreostemma/Oreostemma/Herrickia/Eurybia/Eurybia/Eurybia/Eurybia/Eurybia/Eurybia/Eurybia/Eurybia/Eurybia/Eurybia/Eurybia/Solidago/Tetradymia/Chrysothamnus/Eurybia	Solidago decurrens/Symphyotrichum subulatum/Symphyotrichum novi-belgii/Aster sampsonii/Solidago virgaurea/Lagenophora pumila/Gutierrezia sarothrae/Symphyotrichum novae-angliae/Chloracantha spinosa/Canadanthus modestus/Triniteurybia aberrans/Symphyotrichum pygmaeum/Symphyotrichum yukonense/Symphyotrichum elliottii/Oreostemma peirsonii/Oreostemma alpigenum/Oreostemma elatum/Herrickia kingii/Eurybia…	2	0	2	0	0	0	1	0	0	0	1	0	0	0	2	0	0	0	0	0	0	1	0	0	5	0	1	1	0	2	1	2	0	0	9	2	3	0	0	2	0	0
trnL	Viridiplantae	Streptophyta	NA	Asterales	Asteraceae	Stilpnogyne/Bertilia/Bolandia/Bolandia/Bolandia/Sonchus/Zexmenia/Zaluzania/Wedelia/Villanova/Bahiopsis/Squamopappus/Venegasia/Tridax/Tetragonotheca/Verbesina/Sphagneticola/Rumfordia/Rudbeckia/Riencourtia/Ratibida/Psathyrotes/Pericome/Parthenium/Neurolaena/Monolopia/Lundellianthus/Lipochaeta/Monolopia/Idiopappus/Kingianthus/Hulsea/Hofmeisteria/Greenmaniella/Galeana/Eutetras/Coespeletia/Eriophyllum…	Stilpnogyne bellidioides/Bertilia hantamensis/Bolandia glabrifolia/Bolandia elongata/Bolandia pinnatifida/Sonchus oleraceus/Zexmenia serrata/Zaluzania megacephala/Wedelia tegetis/Villanova achilleoides/Bahiopsis tomentosa/Squamopappus skutchii/Venegasia carpesioides/Tridax balbisioides/Tetragonotheca repanda/Verbesina jacksonii/Sphagneticola trilobata/Rumfordia penninervis/Rudbeckia hirta/Riencou…	1	0	0	0	0	0	0	0	0	0	0	0	0	0	0	1	2	0	0	0	0	0	0	1	0	0	0	0	0	0	0	0	0	0	0	0	0	0	0	0	0	3
trnL	Viridiplantae	Streptophyta	NA	Asterales	Argophyllaceae	Argophyllum.	Argophyllum sp.	2	0	1	0	2	0	0	1	0	0	1	0	0	0	0	0	1	0	0	0	0	1	0	1	1	0	1	0	0	0	0	1	1	0	13	0	3	0	0	1	8	3
trnL	Viridiplantae	Streptophyta	NA	Asterales	Asteraceae	Townsendia/Chrysocephalum	Townsendia exscapa/Chrysocephalum semipapposum	1	0	1	0	0	0	0	0	0	0	0	0	0	3	0	0	0	0	0	0	0	1	0	0	0	0	1	0	0	0	0	0	0	0	1	0	2	0	0	0	0	0
trnL	Viridiplantae	Streptophyta	NA	Asterales	Asteraceae	Solidago/Symphyotrichum/Symphyotrichum-belgii/Aster/Solidago/Lagenophora/Gutierrezia/Symphyotrichum-angliae/Chloracantha/Canadanthus/Triniteurybia/Symphyotrichum/Symphyotrichum/Symphyotrichum/Oreostemma/Oreostemma/Oreostemma/Herrickia/Eurybia/Eurybia/Eurybia/Eurybia/Eurybia/Eurybia/Eurybia/Eurybia/Eurybia/Eurybia/Eurybia/Solidago/Tetradymia/Chrysothamnus/Eurybia	Solidago decurrens/Symphyotrichum subulatum/Symphyotrichum novi-belgii/Aster sampsonii/Solidago virgaurea/Lagenophora pumila/Gutierrezia sarothrae/Symphyotrichum novae-angliae/Chloracantha spinosa/Canadanthus modestus/Triniteurybia aberrans/Symphyotrichum pygmaeum/Symphyotrichum yukonense/Symphyotrichum elliottii/Oreostemma peirsonii/Oreostemma alpigenum/Oreostemma elatum/Herrickia kingii/Eurybia…	2	0	3	0	0	0	0	0	0	0	0	0	0	0	1	0	0	0	0	0	0	2	0	0	2	0	2	0	0	4	0	0	0	0	3	1	1	0	0	1	0	0
trnL	Viridiplantae	Streptophyta	NA	Asterales	Asteraceae	Artemisia/Kaschgaria/Artemisia/Artemisia/Artemisia/Artemisia/Artemisia/Artemisia/Artemisia/Artemisia/Artemisia/Artemisia/Artemisia/Artemisia/Mausolea/Artemisia/Artemisia/Artemisia/Artemisia/Artemisia/Artemisia/Artemisia/Artemisia/Artemisia/Artemisia/Artemisia/Artemisia/Artemisia/Artemisia/Artemisia/Artemisia/Artemisia/Artemisia/Artemisia/Artemisia/Artemisia/Artemisia/Artemisia/Artemisia/Artemisia…	Artemisia indica/Kaschgaria komarovii/Artemisia absinthium/Artemisia atrata/Artemisia potentilloides/Artemisia copa/Artemisia globularia/Artemisia chinensis/Artemisia mauiensis/Artemisia kauaiensis/Artemisia australis/Artemisia laciniatiformis/Artemisia elongata/Artemisia afra/Mausolea eriocarpa/Artemisia arborescens/Artemisia subdigitata/Artemisia glomerata/Artemisia tomentella/Artemisia patters…	72	0	0	0	0	0	0	0	0	0	0	16	0	19	0	0	35	0	0	0	0	0	0	0	0	0	0	1	0	0	44	8	0	0	0	0	0	0	0	0	0	0
trnL	Viridiplantae	Streptophyta	NA	Asterales	Asteraceae	Solidago/Symphyotrichum/Symphyotrichum-belgii/Aster/Solidago/Lagenophora/Gutierrezia/Symphyotrichum-angliae/Chloracantha/Canadanthus/Triniteurybia/Symphyotrichum/Symphyotrichum/Symphyotrichum/Oreostemma/Oreostemma/Oreostemma/Herrickia/Eurybia/Eurybia/Eurybia/Eurybia/Eurybia/Eurybia/Eurybia/Eurybia/Eurybia/Eurybia/Eurybia/Solidago/Tetradymia/Chrysothamnus/Eurybia	Solidago decurrens/Symphyotrichum subulatum/Symphyotrichum novi-belgii/Aster sampsonii/Solidago virgaurea/Lagenophora pumila/Gutierrezia sarothrae/Symphyotrichum novae-angliae/Chloracantha spinosa/Canadanthus modestus/Triniteurybia aberrans/Symphyotrichum pygmaeum/Symphyotrichum yukonense/Symphyotrichum elliottii/Oreostemma peirsonii/Oreostemma alpigenum/Oreostemma elatum/Herrickia kingii/Eurybia…	3	0	1	0	1	0	1	0	0	0	0	0	0	1	1	0	0	0	0	0	0	0	0	0	1	0	2	0	0	1	0	1	0	0	2	0	0	0	0	0	0	0
trnL	Viridiplantae	Streptophyta	NA	Asterales	Asteraceae	Youngia/Ageratum/Spilanthes/Sigesbeckia/Polymnia/Montanoa/Milleria/Dugesia/Bebbia/Calyptocarpus/Cymophora/Acmella/Xanthopappus/Ptilostemon/Ptilostemon/Lamyropsis/Pleurocarpaea/Vernonia/Carduoideae./Saussurea/Dolomiaea/Distephanus/Distephanus/Eremothamnus/Hoplophyllum/Atractylodes/Atractylodes/Atractylodes/Atractylodes/Echinops/Ageratina/Nardophyllum/Nardophyllum/Chiliotrichiopsis/Llerasia/Llerasi…	Youngia japonica/Ageratum conyzoides/Spilanthes urens/Sigesbeckia blakei/Polymnia canadensis/Montanoa revealii/Milleria quinqueflora/Dugesia mexicana/Bebbia juncea/Calyptocarpus vialis/Cymophora venezuelensis/Acmella radicans/Xanthopappus subacaulis/Ptilostemon hispanicus/Ptilostemon abylensis/Lamyropsis carpini/Pleurocarpaea denticulata/Vernonia garnieriana/Carduoideae sp./Saussurea leontodontoi…	1	0	0	2	0	0	0	0	0	0	0	0	0	0	0	0	0	0	0	0	0	0	0	0	0	0	0	0	0	0	0	1	1	0	2	0	0	0	0	0	7	2
trnL	Viridiplantae	Streptophyta	NA	Asterales	Asteraceae	Logfia/Cephalosorus	Logfia gallica/Cephalosorus carpesioides	8	0	0	0	0	0	0	1	0	0	0	0	0	1	0	5	0	0	0	0	0	0	0	0	0	0	0	1	0	0	0	1	2	0	0	0	3	0	0	0	0	0
trnL	Viridiplantae	Streptophyta	NA	Asterales	Asteraceae	Stilpnogyne/Bertilia/Bolandia/Bolandia/Bolandia/Sonchus/Zexmenia/Zaluzania/Wedelia/Villanova/Bahiopsis/Squamopappus/Venegasia/Tridax/Tetragonotheca/Verbesina/Sphagneticola/Rumfordia/Rudbeckia/Riencourtia/Ratibida/Psathyrotes/Pericome/Parthenium/Neurolaena/Monolopia/Lundellianthus/Lipochaeta/Monolopia/Idiopappus/Kingianthus/Hulsea/Hofmeisteria/Greenmaniella/Galeana/Eutetras/Coespeletia/Eriophyllum…	Stilpnogyne bellidioides/Bertilia hantamensis/Bolandia glabrifolia/Bolandia elongata/Bolandia pinnatifida/Sonchus oleraceus/Zexmenia serrata/Zaluzania megacephala/Wedelia tegetis/Villanova achilleoides/Bahiopsis tomentosa/Squamopappus skutchii/Venegasia carpesioides/Tridax balbisioides/Tetragonotheca repanda/Verbesina jacksonii/Sphagneticola trilobata/Rumfordia penninervis/Rudbeckia hirta/Riencou…	0	3	1	0	2	0	0	7	0	0	0	0	0	0	0	1	0	0	0	0	0	3	0	0	0	0	0	0	0	0	0	0	2	1	0	0	2	0	0	0	0	0
trnL	Viridiplantae	Streptophyta	NA	Asterales	Asteraceae	Youngia/Ageratum/Spilanthes/Sigesbeckia/Polymnia/Montanoa/Milleria/Dugesia/Bebbia/Calyptocarpus/Cymophora/Acmella/Xanthopappus/Ptilostemon/Ptilostemon/Lamyropsis/Pleurocarpaea/Vernonia/Carduoideae./Saussurea/Dolomiaea/Distephanus/Distephanus/Eremothamnus/Hoplophyllum/Atractylodes/Atractylodes/Atractylodes/Atractylodes/Echinops/Ageratina/Nardophyllum/Nardophyllum/Chiliotrichiopsis/Llerasia/Llerasi…	Youngia japonica/Ageratum conyzoides/Spilanthes urens/Sigesbeckia blakei/Polymnia canadensis/Montanoa revealii/Milleria quinqueflora/Dugesia mexicana/Bebbia juncea/Calyptocarpus vialis/Cymophora venezuelensis/Acmella radicans/Xanthopappus subacaulis/Ptilostemon hispanicus/Ptilostemon abylensis/Lamyropsis carpini/Pleurocarpaea denticulata/Vernonia garnieriana/Carduoideae sp./Saussurea leontodontoi…	2	0	0	2	2	0	0	0	0	0	0	0	0	0	0	0	1	0	0	0	0	0	0	0	0	0	0	0	0	0	0	0	0	1	0	0	1	0	0	0	12	0
trnL	Viridiplantae	Streptophyta	NA	Asterales	Asteraceae	Fitchia	Fitchia speciosa	1	0	2	0	0	0	0	1	0	0	0	0	0	5	0	0	0	0	0	0	0	0	0	1	3	0	4	1	0	1	0	0	0	0	10	1	0	0	0	0	1	0
trnL	Viridiplantae	Streptophyta	NA	Asterales	Menyanthaceae	Nephrophyllidium-galli	Nephrophyllidium crista-galli	4	0	0	0	0	1	0	1	0	0	1	0	0	0	0	0	0	3	0	0	0	0	0	0	0	0	0	0	0	0	2	0	0	1	1	0	1	0	1	0	9	1
trnL	Viridiplantae	Streptophyta	NA	Asterales	Asteraceae	Bidens/Coreopsis/Eupatorium/Syncalathium/Relhania/Robinsonia/Coreopsis./Arctotis/Arctotis/Arctotis/Arctotis/Arctotis/Arctotis/Haplocarpha/Haplocarpha/Haplocarpha/Haplocarpha/Didelta/Relhania/Adenocaulon/Bidens/Bidens/Selleophytum/Narvalina/Heterosperma/Dicranocarpus/Dahlia/Cosmos/Leptosyne/Coreopsis/Leptosyne/Coreopsis/Coreopsis/Coreopsis/Coreopsis/Coreopsis/Coreopsis/Coreopsis/Coreopsis/Coreopsi…	Bidens alba/Coreopsis petrophiloides/Eupatorium cannabinum/Syncalathium chrysocephalum/Relhania pungens/Robinsonia evenia/Coreopsis sp./Arctotis scapiformis/Arctotis microcephala/Arctotis hispidula/Arctotis debensis/Arctotis arctotoides/Arctotis dregei/Haplocarpha parvifolia/Haplocarpha schimperi/Haplocarpha rueppellii/Haplocarpha nervosa/Didelta spinosa/Relhania calycina/Adenocaulon chilense/Bid…	0	0	0	0	77	0	0	0	0	0	0	0	0	0	0	0	51	0	0	0	0	0	0	0	0	0	0	0	0	0	0	0	0	0	0	0	0	0	0	0	0	0
trnL	Viridiplantae	Streptophyta	NA	Asterales	Asteraceae	Eupatorium	Eupatorium serotinum	0	0	0	0	0	0	0	0	0	0	0	0	0	0	0	0	0	76	0	0	0	0	0	0	0	0	0	0	0	0	0	5	0	1	0	0	0	0	0	0	0	0
trnL	Viridiplantae	Streptophyta	NA	Asterales	Asteraceae	Stilpnogyne/Bertilia/Bolandia/Bolandia/Bolandia/Sonchus/Zexmenia/Zaluzania/Wedelia/Villanova/Bahiopsis/Squamopappus/Venegasia/Tridax/Tetragonotheca/Verbesina/Sphagneticola/Rumfordia/Rudbeckia/Riencourtia/Ratibida/Psathyrotes/Pericome/Parthenium/Neurolaena/Monolopia/Lundellianthus/Lipochaeta/Monolopia/Idiopappus/Kingianthus/Hulsea/Hofmeisteria/Greenmaniella/Galeana/Eutetras/Coespeletia/Eriophyllum…	Stilpnogyne bellidioides/Bertilia hantamensis/Bolandia glabrifolia/Bolandia elongata/Bolandia pinnatifida/Sonchus oleraceus/Zexmenia serrata/Zaluzania megacephala/Wedelia tegetis/Villanova achilleoides/Bahiopsis tomentosa/Squamopappus skutchii/Venegasia carpesioides/Tridax balbisioides/Tetragonotheca repanda/Verbesina jacksonii/Sphagneticola trilobata/Rumfordia penninervis/Rudbeckia hirta/Riencou…	1	0	0	0	1	0	0	1	0	0	0	0	0	0	2	0	0	0	0	0	0	3	0	0	0	0	2	1	0	0	1	0	0	0	0	0	2	0	0	0	0	0
trnL	Viridiplantae	Streptophyta	NA	Asterales	Asteraceae	Rojasianthe/Yermo/Villasenoria/Senecio/Roldana/Robinsonecio/Psacaliopsis/Pippenalia/Paragynoxys/Paracalia/Digitacalia/Aequatorium/Gnaphalium/Arctotheca/Arctotheca/Arctotheca/Arctotheca/Psacalium/Hecastocleis/Felicia/Telanthophora/Pittocaulon/Psacalium/Gynoxys/Doronicum/Arnoglossum/Hirpicium./Coreocarpus/Leptosyne/Bidens/Arctotheca/Haplocarpha/Hirpicium/Wamalchitamia/Rhodanthe/Millotia/Calocephalu…	Rojasianthe superba/Yermo xanthocephalus/Villasenoria orcuttii/Senecio szyszylowiczii/Roldana suffulta/Robinsonecio gerberifolius/Psacaliopsis purpusii/Pippenalia delphiniifolia/Paragynoxys neodendroides/Paracalia jungioides/Digitacalia jatrophoides/Aequatorium asterotrichum/Gnaphalium norvegicum/Arctotheca prostrata/Arctotheca populifolia/Arctotheca marginata/Arctotheca forbesiana/Psacalium pauc…	2	0	0	0	0	0	0	2	0	1	2	1	0	0	0	0	1	0	0	0	0	3	0	0	1	0	1	0	0	2	0	0	0	0	0	1	0	0	0	0	1	0
trnL	Viridiplantae	Streptophyta	NA	Asterales	Asteraceae	Cladanthus/Chrysanthemum/Matricaria	Cladanthus arabicus/Chrysanthemum indicum/Matricaria matricarioides	22	0	0	0	0	0	0	0	0	0	0	0	0	0	0	0	0	0	0	0	0	0	0	0	0	0	0	0	0	0	0	0	0	0	0	0	0	0	0	0	0	0
trnL	Viridiplantae	Streptophyta	NA	Asterales	Asteraceae	Solidago/Symphyotrichum/Symphyotrichum-belgii/Aster/Solidago/Lagenophora/Gutierrezia/Symphyotrichum-angliae/Chloracantha/Canadanthus/Triniteurybia/Symphyotrichum/Symphyotrichum/Symphyotrichum/Oreostemma/Oreostemma/Oreostemma/Herrickia/Eurybia/Eurybia/Eurybia/Eurybia/Eurybia/Eurybia/Eurybia/Eurybia/Eurybia/Eurybia/Eurybia/Solidago/Tetradymia/Chrysothamnus/Eurybia	Solidago decurrens/Symphyotrichum subulatum/Symphyotrichum novi-belgii/Aster sampsonii/Solidago virgaurea/Lagenophora pumila/Gutierrezia sarothrae/Symphyotrichum novae-angliae/Chloracantha spinosa/Canadanthus modestus/Triniteurybia aberrans/Symphyotrichum pygmaeum/Symphyotrichum yukonense/Symphyotrichum elliottii/Oreostemma peirsonii/Oreostemma alpigenum/Oreostemma elatum/Herrickia kingii/Eurybia…	5	0	5	0	1	0	0	1	0	0	0	0	0	1	1	0	0	0	0	0	0	2	0	0	4	0	1	0	0	2	0	0	0	0	9	0	2	0	0	1	0	0
trnL	Viridiplantae	Streptophyta	NA	Asterales	Asteraceae	Rojasianthe/Yermo/Villasenoria/Senecio/Roldana/Robinsonecio/Psacaliopsis/Pippenalia/Paragynoxys/Paracalia/Digitacalia/Aequatorium/Gnaphalium/Arctotheca/Arctotheca/Arctotheca/Arctotheca/Psacalium/Hecastocleis/Felicia/Telanthophora/Pittocaulon/Psacalium/Gynoxys/Doronicum/Arnoglossum/Hirpicium./Coreocarpus/Leptosyne/Bidens/Arctotheca/Haplocarpha/Hirpicium/Wamalchitamia/Rhodanthe/Millotia/Calocephalu…	Rojasianthe superba/Yermo xanthocephalus/Villasenoria orcuttii/Senecio szyszylowiczii/Roldana suffulta/Robinsonecio gerberifolius/Psacaliopsis purpusii/Pippenalia delphiniifolia/Paragynoxys neodendroides/Paracalia jungioides/Digitacalia jatrophoides/Aequatorium asterotrichum/Gnaphalium norvegicum/Arctotheca prostrata/Arctotheca populifolia/Arctotheca marginata/Arctotheca forbesiana/Psacalium pauc…	0	0	1	1	0	0	0	0	0	0	0	0	0	0	0	0	1	4	0	0	0	0	0	0	0	0	0	0	1	0	6	0	0	0	1	0	1	0	0	0	0	0
trnL	Viridiplantae	Streptophyta	NA	Asterales	Asteraceae	Cirsium/Cirsium/Cirsium/Cirsium/Carduus/Carduus/Carduus/Cirsium/Cirsium/Cirsium/Cirsium/Cirsium/Cirsium/Tyrimnus/Silybum/Cirsium/Cirsium/Carduus/Rhaponticum/Cirsium/Dimorphotheca/Cirsium/Carduus/Hypochaeris/Cirsium/Carduus/Cirsium/Cirsium./Cirsium/Cirsium/Cirsium/Cirsium/Cirsium/Cirsium/Cirsium/Cirsium	Cirsium tracyi/Cirsium tanakae/Cirsium scariosum/Cirsium nipponicum/Carduus keniensis/Carduus nyassanus/Carduus defloratus/Cirsium discolor/Cirsium arvense/Cirsium heterophyllum/Cirsium x/Cirsium palustre/Cirsium carniolicum/Tyrimnus leucographus/Silybum marianum/Cirsium ochrolepidium/Cirsium echinus/Carduus carlinoides/Rhaponticum integrifolium/Cirsium drummondii/Dimorphotheca sinuata/Cirsium li…	0	0	0	0	0	0	0	0	0	0	0	2	0	3	0	0	4	0	0	0	0	0	0	0	0	0	0	0	0	0	0	1	0	0	0	2	0	0	0	2	0	4
trnL	Viridiplantae	Streptophyta	NA	Asterales	Asteraceae	Solidago/Symphyotrichum/Symphyotrichum-belgii/Aster/Solidago/Lagenophora/Gutierrezia/Symphyotrichum-angliae/Chloracantha/Canadanthus/Triniteurybia/Symphyotrichum/Symphyotrichum/Symphyotrichum/Oreostemma/Oreostemma/Oreostemma/Herrickia/Eurybia/Eurybia/Eurybia/Eurybia/Eurybia/Eurybia/Eurybia/Eurybia/Eurybia/Eurybia/Eurybia/Solidago/Tetradymia/Chrysothamnus/Eurybia	Solidago decurrens/Symphyotrichum subulatum/Symphyotrichum novi-belgii/Aster sampsonii/Solidago virgaurea/Lagenophora pumila/Gutierrezia sarothrae/Symphyotrichum novae-angliae/Chloracantha spinosa/Canadanthus modestus/Triniteurybia aberrans/Symphyotrichum pygmaeum/Symphyotrichum yukonense/Symphyotrichum elliottii/Oreostemma peirsonii/Oreostemma alpigenum/Oreostemma elatum/Herrickia kingii/Eurybia…	4	0	2	0	0	0	1	0	0	0	0	0	0	1	0	0	0	0	0	0	0	0	0	0	8	0	4	2	0	3	0	0	1	0	9	0	0	0	0	1	0	0
trnL	Viridiplantae	Streptophyta	NA	Asterales	Asteraceae	Crepidiastrum/Solidago/Symphyotrichum/Symphyotrichum-belgii/Aster/Solidago/Lagenophora/Gutierrezia/Symphyotrichum-angliae/Chloracantha/Canadanthus/Triniteurybia/Symphyotrichum/Symphyotrichum/Symphyotrichum/Oreostemma/Oreostemma/Oreostemma/Herrickia/Eurybia/Eurybia/Eurybia/Eurybia/Eurybia/Eurybia/Eurybia/Eurybia/Eurybia/Eurybia/Eurybia/Solidago/Tetradymia/Chrysothamnus/Eurybia	Crepidiastrum ameristophyllum/Solidago decurrens/Symphyotrichum subulatum/Symphyotrichum novi-belgii/Aster sampsonii/Solidago virgaurea/Lagenophora pumila/Gutierrezia sarothrae/Symphyotrichum novae-angliae/Chloracantha spinosa/Canadanthus modestus/Triniteurybia aberrans/Symphyotrichum pygmaeum/Symphyotrichum yukonense/Symphyotrichum elliottii/Oreostemma peirsonii/Oreostemma alpigenum/Oreostemma e…	6	0	4	0	0	0	0	0	0	0	0	0	0	1	0	0	0	0	0	0	0	0	0	0	4	0	1	0	0	0	1	0	0	0	8	3	2	0	0	0	0	0
trnL	Viridiplantae	Streptophyta	NA	Asterales	Asteraceae	Stilpnogyne/Bertilia/Bolandia/Bolandia/Bolandia/Sonchus/Zexmenia/Zaluzania/Wedelia/Villanova/Bahiopsis/Squamopappus/Venegasia/Tridax/Tetragonotheca/Verbesina/Sphagneticola/Rumfordia/Rudbeckia/Riencourtia/Ratibida/Psathyrotes/Pericome/Parthenium/Neurolaena/Monolopia/Lundellianthus/Lipochaeta/Monolopia/Idiopappus/Kingianthus/Hulsea/Hofmeisteria/Greenmaniella/Galeana/Eutetras/Coespeletia/Eriophyllum…	Stilpnogyne bellidioides/Bertilia hantamensis/Bolandia glabrifolia/Bolandia elongata/Bolandia pinnatifida/Sonchus oleraceus/Zexmenia serrata/Zaluzania megacephala/Wedelia tegetis/Villanova achilleoides/Bahiopsis tomentosa/Squamopappus skutchii/Venegasia carpesioides/Tridax balbisioides/Tetragonotheca repanda/Verbesina jacksonii/Sphagneticola trilobata/Rumfordia penninervis/Rudbeckia hirta/Riencou…	0	0	0	1	0	0	0	0	0	0	0	0	0	0	0	0	0	0	0	0	0	2	0	0	1	0	0	0	0	0	3	0	0	0	0	0	0	0	0	0	0	0
trnL	Viridiplantae	Streptophyta	NA	Asterales	Asteraceae	Cirsium/Cirsium/Cirsium/Cirsium/Carduus/Carduus/Carduus/Cirsium/Cirsium/Cirsium/Cirsium/Cirsium/Cirsium/Tyrimnus/Silybum/Cirsium/Cirsium/Carduus/Rhaponticum/Cirsium/Dimorphotheca/Cirsium/Carduus/Hypochaeris/Cirsium/Carduus/Cirsium/Cirsium./Cirsium/Cirsium/Cirsium/Cirsium/Cirsium/Cirsium/Cirsium/Cirsium	Cirsium tracyi/Cirsium tanakae/Cirsium scariosum/Cirsium nipponicum/Carduus keniensis/Carduus nyassanus/Carduus defloratus/Cirsium discolor/Cirsium arvense/Cirsium heterophyllum/Cirsium x/Cirsium palustre/Cirsium carniolicum/Tyrimnus leucographus/Silybum marianum/Cirsium ochrolepidium/Cirsium echinus/Carduus carlinoides/Rhaponticum integrifolium/Cirsium drummondii/Dimorphotheca sinuata/Cirsium li…	0	0	2	0	5	0	0	1	0	0	6	0	0	3	0	0	1	0	0	0	0	0	0	0	2	0	1	0	0	5	2	2	0	2	3	0	0	0	0	0	1	0
trnL	Viridiplantae	Streptophyta	NA	Asterales	Asteraceae	Solidago/Symphyotrichum/Symphyotrichum-belgii/Aster/Solidago/Lagenophora/Gutierrezia/Symphyotrichum-angliae/Chloracantha/Canadanthus/Triniteurybia/Symphyotrichum/Symphyotrichum/Symphyotrichum/Oreostemma/Oreostemma/Oreostemma/Herrickia/Eurybia/Eurybia/Eurybia/Eurybia/Eurybia/Eurybia/Eurybia/Eurybia/Eurybia/Eurybia/Eurybia/Solidago/Tetradymia/Chrysothamnus/Eurybia	Solidago decurrens/Symphyotrichum subulatum/Symphyotrichum novi-belgii/Aster sampsonii/Solidago virgaurea/Lagenophora pumila/Gutierrezia sarothrae/Symphyotrichum novae-angliae/Chloracantha spinosa/Canadanthus modestus/Triniteurybia aberrans/Symphyotrichum pygmaeum/Symphyotrichum yukonense/Symphyotrichum elliottii/Oreostemma peirsonii/Oreostemma alpigenum/Oreostemma elatum/Herrickia kingii/Eurybia…	1	0	1	0	0	0	2	1	0	0	2	0	0	0	1	0	0	0	0	0	0	0	0	0	5	0	0	1	0	5	0	1	0	0	4	0	2	0	0	5	0	0
trnL	Viridiplantae	Streptophyta	NA	Asterales	Asteraceae	Crepidiastrum	Crepidiastrum ameristophyllum	0	0	1	0	0	0	0	0	0	0	0	0	0	0	0	0	0	0	0	0	0	0	0	0	0	0	0	0	0	0	0	1	2	0	0	0	0	0	0	0	13	2
trnL	Viridiplantae	Streptophyta	NA	Asterales	Asteraceae	Dendrocacalia/Varilla/Philactis/Peucephyllum/Oxypappus/Flaveria/Chaenactis/Chaetymenia/Dimeresia/Bahia/Aphanactis/Alloispermum/Alepidocline/Artemisia/Vernonia/Vernoniastrum/Vernonia/Critoniopsis/Lepidonia/Elephantopus/Vernonanthura/Jacobaea/Jacobaea/Jacobaea/Senecio/Jacobaea/Senecio/Senecio/Senecio/Senecio/Senecio/Senecio/Senecio/Senecio/Senecio/Jacobaea/Proteopsis/Lessingianthus/Erlangea/Polydor…	Dendrocacalia crepidifolia/Varilla mexicana/Philactis zinnioides/Peucephyllum schottii/Oxypappus scaber/Flaveria ramosissima/Chaenactis santolinoides/Chaetymenia peduncularis/Dimeresia howellii/Bahia absinthifolia/Aphanactis jamesoniana/Alloispermum scabrifolium/Alepidocline annua/Artemisia scopulorum/Vernonia robinsonii/Vernoniastrum latifolium/Vernonia tanganyikensis/Critoniopsis leiocarpa/Lepi…	1	0	0	0	0	0	0	0	0	0	1	0	0	0	0	0	150	0	0	0	0	0	0	9	0	0	0	260	0	0	2	5	0	0	0	0	0	0	0	0	0	0
trnL	Viridiplantae	Streptophyta	NA	Asterales	Asteraceae	Stilpnogyne/Bertilia/Bolandia/Bolandia/Bolandia/Sonchus/Zexmenia/Zaluzania/Wedelia/Villanova/Bahiopsis/Squamopappus/Venegasia/Tridax/Tetragonotheca/Verbesina/Sphagneticola/Rumfordia/Rudbeckia/Riencourtia/Ratibida/Psathyrotes/Pericome/Parthenium/Neurolaena/Monolopia/Lundellianthus/Lipochaeta/Monolopia/Idiopappus/Kingianthus/Hulsea/Hofmeisteria/Greenmaniella/Galeana/Eutetras/Coespeletia/Eriophyllum…	Stilpnogyne bellidioides/Bertilia hantamensis/Bolandia glabrifolia/Bolandia elongata/Bolandia pinnatifida/Sonchus oleraceus/Zexmenia serrata/Zaluzania megacephala/Wedelia tegetis/Villanova achilleoides/Bahiopsis tomentosa/Squamopappus skutchii/Venegasia carpesioides/Tridax balbisioides/Tetragonotheca repanda/Verbesina jacksonii/Sphagneticola trilobata/Rumfordia penninervis/Rudbeckia hirta/Riencou…	1	0	0	0	1	0	0	2	0	0	0	0	0	0	0	0	0	0	0	0	0	0	0	1	0	0	0	0	0	0	0	0	0	1	0	0	1	0	0	0	0	0
trnL	Viridiplantae	Streptophyta	NA	Asterales	Asteraceae	Cyanthillium/Vernonia./Vernonia/Hilliardiella/Hilliardiella	Cyanthillium cinereum/Vernonia sp./Vernonia capensis/Hilliardiella oligocephala/Hilliardiella aristata	1	0	2	0	2	0	0	0	0	0	0	0	0	0	0	0	1	0	0	0	0	0	0	1	1	0	0	0	0	0	3	0	1	0	2	0	0	0	0	0	2	6
trnL	Viridiplantae	Streptophyta	NA	Asterales	Asteraceae/Goodeniaceae	Tridax/Acanthospermum/Dampiera/Dampiera/Dampiera/Dampiera/Inula/Inula/Varthemia/Rhanteriopsis/Pentanema/Inula/Inula/Inula/Inula/Inula/Inula/Chrysophthalmum/Blennosperma/Hypochaeris	Tridax procumbens/Acanthospermum australe/Dampiera teres/Dampiera trigona/Dampiera spicigera/Dampiera discolor/Inula orientalis/Inula britannica/Varthemia persica/Rhanteriopsis lanuginosa/Pentanema divaricatum/Inula salicina/Inula germanica/Inula conyza/Inula confertiflora/Inula bifrons/Inula aschersoniana/Chrysophthalmum montanum/Blennosperma nanum/Hypochaeris chondrilloides	3	0	0	0	0	0	0	0	0	0	0	0	0	0	4	0	0	0	0	0	0	1	0	1	0	0	0	0	0	0	1	0	0	0	0	0	0	0	0	0	0	0
trnL	Viridiplantae	Streptophyta	NA	Asterales	Asteraceae	Phonus	Phonus rhiphaeus	2	0	0	1	0	0	0	0	0	0	0	0	0	0	0	0	0	0	0	0	0	0	0	1	1	0	0	0	0	0	0	0	0	0	0	0	0	0	0	0	9	0
trnL	Viridiplantae	Streptophyta	NA	Asterales	Asteraceae	Youngia/Ageratum/Spilanthes/Sigesbeckia/Polymnia/Montanoa/Milleria/Dugesia/Bebbia/Calyptocarpus/Cymophora/Acmella/Xanthopappus/Ptilostemon/Ptilostemon/Lamyropsis/Pleurocarpaea/Vernonia/Carduoideae./Saussurea/Dolomiaea/Distephanus/Distephanus/Eremothamnus/Hoplophyllum/Atractylodes/Atractylodes/Atractylodes/Atractylodes/Echinops/Ageratina/Nardophyllum/Nardophyllum/Chiliotrichiopsis/Llerasia/Llerasi…	Youngia japonica/Ageratum conyzoides/Spilanthes urens/Sigesbeckia blakei/Polymnia canadensis/Montanoa revealii/Milleria quinqueflora/Dugesia mexicana/Bebbia juncea/Calyptocarpus vialis/Cymophora venezuelensis/Acmella radicans/Xanthopappus subacaulis/Ptilostemon hispanicus/Ptilostemon abylensis/Lamyropsis carpini/Pleurocarpaea denticulata/Vernonia garnieriana/Carduoideae sp./Saussurea leontodontoi…	1	0	0	0	1	0	0	0	0	0	0	0	0	0	0	0	1	0	0	0	0	0	0	0	0	0	0	0	0	0	0	1	0	1	0	0	0	0	0	0	12	1
trnL	Viridiplantae	Streptophyta	NA	Asterales	Asteraceae	Solidago/Symphyotrichum/Symphyotrichum-belgii/Aster/Solidago/Lagenophora/Gutierrezia/Symphyotrichum-angliae/Chloracantha/Canadanthus/Triniteurybia/Symphyotrichum/Symphyotrichum/Symphyotrichum/Oreostemma/Oreostemma/Oreostemma/Herrickia/Eurybia/Eurybia/Eurybia/Eurybia/Eurybia/Eurybia/Eurybia/Eurybia/Eurybia/Eurybia/Eurybia/Solidago/Tetradymia/Chrysothamnus/Eurybia	Solidago decurrens/Symphyotrichum subulatum/Symphyotrichum novi-belgii/Aster sampsonii/Solidago virgaurea/Lagenophora pumila/Gutierrezia sarothrae/Symphyotrichum novae-angliae/Chloracantha spinosa/Canadanthus modestus/Triniteurybia aberrans/Symphyotrichum pygmaeum/Symphyotrichum yukonense/Symphyotrichum elliottii/Oreostemma peirsonii/Oreostemma alpigenum/Oreostemma elatum/Herrickia kingii/Eurybia…	5	0	8	0	0	0	0	0	0	0	3	0	0	3	1	0	0	0	0	0	0	0	0	1	6	0	3	1	0	6	1	0	0	0	8	0	2	0	0	0	0	0
trnL	Viridiplantae	Streptophyta	NA	Asterales	Asteraceae	Rojasianthe/Yermo/Hirpicium./Coreocarpus/Hirpicium/Podolepis/Doronicum	Rojasianthe superba/Yermo xanthocephalus/Hirpicium sp./Coreocarpus parthenioides/Hirpicium echinus/Podolepis canescens/Doronicum stenoglossum	0	0	0	0	0	0	0	0	0	0	0	0	0	0	0	0	0	0	0	0	0	2	0	0	0	0	0	1	0	0	0	0	0	0	0	0	0	0	0	0	0	0
trnL	Viridiplantae	Streptophyta	NA	Asterales	Asteraceae	Solidago/Symphyotrichum/Symphyotrichum-belgii/Aster/Solidago/Lagenophora/Gutierrezia/Symphyotrichum-angliae/Chloracantha/Canadanthus/Triniteurybia/Symphyotrichum/Symphyotrichum/Symphyotrichum/Oreostemma/Oreostemma/Oreostemma/Herrickia/Eurybia/Eurybia/Eurybia/Eurybia/Eurybia/Eurybia/Eurybia/Eurybia/Eurybia/Eurybia/Eurybia/Solidago/Tetradymia/Chrysothamnus/Eurybia	Solidago decurrens/Symphyotrichum subulatum/Symphyotrichum novi-belgii/Aster sampsonii/Solidago virgaurea/Lagenophora pumila/Gutierrezia sarothrae/Symphyotrichum novae-angliae/Chloracantha spinosa/Canadanthus modestus/Triniteurybia aberrans/Symphyotrichum pygmaeum/Symphyotrichum yukonense/Symphyotrichum elliottii/Oreostemma peirsonii/Oreostemma alpigenum/Oreostemma elatum/Herrickia kingii/Eurybia…	7	0	8	0	0	0	0	1	0	0	0	0	0	2	1	0	0	0	0	0	0	3	0	1	7	0	2	1	0	2	1	0	1	0	7	0	1	0	0	0	1	0
trnL	Viridiplantae	Streptophyta	NA	Asterales	Asteraceae	Nassauvia/Trixis/Triptilion/Trixis	Nassauvia looseri/Trixis divaricata/Triptilion capillatum/Trixis californica	0	38	43	0	0	0	0	97	0	0	0	0	0	0	0	0	0	0	0	0	0	0	0	0	0	0	0	0	0	0	0	7	34	0	0	0	0	0	0	0	0	0
trnL	Viridiplantae	Streptophyta	NA	Asterales	Asteraceae	Solidago/Symphyotrichum/Symphyotrichum-belgii/Aster/Solidago/Lagenophora/Gutierrezia/Symphyotrichum-angliae/Chloracantha/Canadanthus/Triniteurybia/Symphyotrichum/Symphyotrichum/Symphyotrichum/Oreostemma/Oreostemma/Oreostemma/Herrickia/Eurybia/Eurybia/Eurybia/Eurybia/Eurybia/Eurybia/Eurybia/Eurybia/Eurybia/Eurybia/Eurybia/Solidago/Tetradymia/Chrysothamnus/Eurybia	Solidago decurrens/Symphyotrichum subulatum/Symphyotrichum novi-belgii/Aster sampsonii/Solidago virgaurea/Lagenophora pumila/Gutierrezia sarothrae/Symphyotrichum novae-angliae/Chloracantha spinosa/Canadanthus modestus/Triniteurybia aberrans/Symphyotrichum pygmaeum/Symphyotrichum yukonense/Symphyotrichum elliottii/Oreostemma peirsonii/Oreostemma alpigenum/Oreostemma elatum/Herrickia kingii/Eurybia…	4	0	3	0	0	0	0	0	0	0	0	0	0	2	2	0	0	0	0	0	0	0	0	0	2	0	2	0	0	2	0	1	1	0	2	0	2	0	0	0	0	0
trnL	Viridiplantae	Streptophyta	NA	Asterales	Asteraceae	Rojasianthe/Yermo/Villasenoria/Senecio/Roldana/Robinsonecio/Psacaliopsis/Pippenalia/Paragynoxys/Paracalia/Digitacalia/Aequatorium/Gnaphalium/Arctotheca/Arctotheca/Arctotheca/Arctotheca/Psacalium/Hecastocleis/Felicia/Telanthophora/Pittocaulon/Psacalium/Gynoxys/Doronicum/Arnoglossum/Hirpicium./Coreocarpus/Leptosyne/Bidens/Arctotheca/Haplocarpha/Hirpicium/Wamalchitamia/Rhodanthe/Millotia/Calocephalu…	Rojasianthe superba/Yermo xanthocephalus/Villasenoria orcuttii/Senecio szyszylowiczii/Roldana suffulta/Robinsonecio gerberifolius/Psacaliopsis purpusii/Pippenalia delphiniifolia/Paragynoxys neodendroides/Paracalia jungioides/Digitacalia jatrophoides/Aequatorium asterotrichum/Gnaphalium norvegicum/Arctotheca prostrata/Arctotheca populifolia/Arctotheca marginata/Arctotheca forbesiana/Psacalium pauc…	0	0	0	0	0	0	0	0	0	0	0	0	0	0	0	0	0	0	0	0	0	0	0	0	0	0	0	0	1	0	3	0	0	0	0	0	0	0	0	0	0	0
trnL	Viridiplantae	Streptophyta	NA	Asterales	Asteraceae	Youngia/Ageratum/Spilanthes/Sigesbeckia/Polymnia/Montanoa/Milleria/Dugesia/Bebbia/Calyptocarpus/Cymophora/Acmella/Xanthopappus/Ptilostemon/Ptilostemon/Lamyropsis/Pleurocarpaea/Vernonia/Vernonia/Carduoideae./Saussurea/Dolomiaea/Distephanus/Distephanus/Eremothamnus/Hoplophyllum/Atractylodes/Atractylodes/Atractylodes/Atractylodes/Echinops/Ageratina/Nardophyllum/Nardophyllum/Chiliotrichiopsis/Llerasi…	Youngia japonica/Ageratum conyzoides/Spilanthes urens/Sigesbeckia blakei/Polymnia canadensis/Montanoa revealii/Milleria quinqueflora/Dugesia mexicana/Bebbia juncea/Calyptocarpus vialis/Cymophora venezuelensis/Acmella radicans/Xanthopappus subacaulis/Ptilostemon hispanicus/Ptilostemon abylensis/Lamyropsis carpini/Pleurocarpaea denticulata/Vernonia garnieriana/Vernonia colorata/Carduoideae sp./Saus…	1	0	0	0	0	0	0	0	0	0	0	0	0	0	0	0	0	0	0	0	0	0	0	0	0	0	0	0	0	0	0	1	0	0	0	1	0	0	0	0	8	0
trnL	Viridiplantae	Streptophyta	NA	Asterales	Asteraceae	Solidago/Symphyotrichum/Symphyotrichum-belgii/Aster/Solidago/Lagenophora/Gutierrezia/Symphyotrichum-angliae/Chloracantha/Canadanthus/Triniteurybia/Symphyotrichum/Symphyotrichum/Symphyotrichum/Oreostemma/Oreostemma/Oreostemma/Herrickia/Eurybia/Eurybia/Eurybia/Eurybia/Eurybia/Eurybia/Eurybia/Eurybia/Eurybia/Eurybia/Eurybia/Solidago/Tetradymia/Chrysothamnus/Eurybia	Solidago decurrens/Symphyotrichum subulatum/Symphyotrichum novi-belgii/Aster sampsonii/Solidago virgaurea/Lagenophora pumila/Gutierrezia sarothrae/Symphyotrichum novae-angliae/Chloracantha spinosa/Canadanthus modestus/Triniteurybia aberrans/Symphyotrichum pygmaeum/Symphyotrichum yukonense/Symphyotrichum elliottii/Oreostemma peirsonii/Oreostemma alpigenum/Oreostemma elatum/Herrickia kingii/Eurybia…	3	0	2	0	0	0	0	0	0	0	0	0	0	3	0	0	0	0	0	0	0	0	0	0	0	0	0	0	0	3	0	1	1	0	4	0	2	0	0	0	0	0
trnL	Viridiplantae	Streptophyta	NA	Asterales	Asteraceae	Solidago/Symphyotrichum/Symphyotrichum-belgii/Aster/Solidago/Lagenophora/Gutierrezia/Symphyotrichum-angliae/Chloracantha/Canadanthus/Triniteurybia/Symphyotrichum/Symphyotrichum/Symphyotrichum/Oreostemma/Oreostemma/Oreostemma/Herrickia/Eurybia/Eurybia/Eurybia/Eurybia/Eurybia/Eurybia/Eurybia/Eurybia/Eurybia/Eurybia/Eurybia/Solidago/Tetradymia/Chrysothamnus/Eurybia	Solidago decurrens/Symphyotrichum subulatum/Symphyotrichum novi-belgii/Aster sampsonii/Solidago virgaurea/Lagenophora pumila/Gutierrezia sarothrae/Symphyotrichum novae-angliae/Chloracantha spinosa/Canadanthus modestus/Triniteurybia aberrans/Symphyotrichum pygmaeum/Symphyotrichum yukonense/Symphyotrichum elliottii/Oreostemma peirsonii/Oreostemma alpigenum/Oreostemma elatum/Herrickia kingii/Eurybia…	5	0	2	0	0	0	0	0	0	0	0	0	0	0	2	0	0	0	0	0	0	0	0	0	2	0	1	0	0	1	0	0	2	0	3	1	3	0	0	0	0	0
trnL	Viridiplantae	Streptophyta	NA	Asterales	Asteraceae	Stilpnogyne/Bertilia/Bolandia/Bolandia/Bolandia/Sonchus/Zexmenia/Zaluzania/Wedelia/Villanova/Bahiopsis/Squamopappus/Venegasia/Tridax/Tetragonotheca/Verbesina/Sphagneticola/Rumfordia/Rudbeckia/Riencourtia/Ratibida/Psathyrotes/Pericome/Parthenium/Neurolaena/Monolopia/Lundellianthus/Lipochaeta/Monolopia/Idiopappus/Kingianthus/Hulsea/Hofmeisteria/Greenmaniella/Galeana/Eutetras/Coespeletia/Eriophyllum…	Stilpnogyne bellidioides/Bertilia hantamensis/Bolandia glabrifolia/Bolandia elongata/Bolandia pinnatifida/Sonchus oleraceus/Zexmenia serrata/Zaluzania megacephala/Wedelia tegetis/Villanova achilleoides/Bahiopsis tomentosa/Squamopappus skutchii/Venegasia carpesioides/Tridax balbisioides/Tetragonotheca repanda/Verbesina jacksonii/Sphagneticola trilobata/Rumfordia penninervis/Rudbeckia hirta/Riencou…	0	0	0	0	0	2	0	0	0	0	0	0	0	0	0	0	0	0	0	0	0	2	0	0	1	1	0	0	1	0	5	1	1	0	0	1	0	0	0	0	0	0
trnL	Viridiplantae	Streptophyta	NA	Asterales	Argophyllaceae	Argophyllum.	Argophyllum sp.	0	0	0	0	0	0	0	0	0	0	0	0	0	0	0	0	0	0	0	0	0	0	0	0	0	3	0	0	0	0	0	0	1	1	0	0	1	0	0	0	0	0
trnL	Viridiplantae	Streptophyta	NA	Asterales	Asteraceae	Emilia/Artemisia/Kaschgaria/Artemisia/Artemisia/Artemisia/Artemisia/Artemisia/Artemisia/Artemisia/Artemisia/Artemisia/Artemisia/Artemisia/Artemisia/Mausolea/Artemisia/Artemisia/Artemisia/Artemisia/Artemisia/Artemisia/Artemisia/Artemisia/Artemisia/Artemisia/Artemisia/Artemisia/Artemisia/Artemisia/Artemisia/Artemisia/Artemisia/Artemisia/Artemisia/Artemisia/Artemisia/Artemisia/Artemisia/Artemisia/Ar…	Emilia transvaalensis/Artemisia indica/Kaschgaria komarovii/Artemisia absinthium/Artemisia atrata/Artemisia potentilloides/Artemisia copa/Artemisia globularia/Artemisia chinensis/Artemisia mauiensis/Artemisia kauaiensis/Artemisia australis/Artemisia laciniatiformis/Artemisia elongata/Artemisia afra/Mausolea eriocarpa/Artemisia arborescens/Artemisia subdigitata/Artemisia glomerata/Artemisia toment…	4	0	0	0	0	0	0	0	0	0	0	2	0	0	0	0	6	0	0	0	0	0	0	0	0	0	0	0	0	0	1	0	0	0	0	0	0	0	0	0	0	0
trnL	Viridiplantae	Streptophyta	NA	Asterales	Asteraceae	Youngia/Ageratum/Spilanthes/Sigesbeckia/Polymnia/Montanoa/Milleria/Dugesia/Bebbia/Calyptocarpus/Cymophora/Acmella/Xanthopappus/Ptilostemon/Ptilostemon/Lamyropsis/Pleurocarpaea/Vernonia/Carduoideae./Saussurea/Dolomiaea/Distephanus/Distephanus/Eremothamnus/Hoplophyllum/Atractylodes/Atractylodes/Atractylodes/Atractylodes/Echinops/Ageratina/Nardophyllum/Nardophyllum/Chiliotrichiopsis/Llerasia/Llerasi…	Youngia japonica/Ageratum conyzoides/Spilanthes urens/Sigesbeckia blakei/Polymnia canadensis/Montanoa revealii/Milleria quinqueflora/Dugesia mexicana/Bebbia juncea/Calyptocarpus vialis/Cymophora venezuelensis/Acmella radicans/Xanthopappus subacaulis/Ptilostemon hispanicus/Ptilostemon abylensis/Lamyropsis carpini/Pleurocarpaea denticulata/Vernonia garnieriana/Carduoideae sp./Saussurea leontodontoi…	0	1	0	0	0	0	0	1	0	0	0	0	0	0	0	0	1	0	0	0	0	0	0	0	0	0	1	0	0	0	0	0	1	0	0	0	1	0	0	5	51	0
trnL	Viridiplantae	Streptophyta	NA	Asterales	Asteraceae	Fitchia	Fitchia speciosa	0	1	0	0	0	0	0	0	0	0	0	0	0	1	0	0	1	0	0	0	0	0	0	0	0	0	0	0	0	0	0	0	0	0	0	0	0	0	0	0	5	0
trnL	Viridiplantae	Streptophyta	NA	Asterales	Asteraceae	Bidens/Dahlia/Coreopsis/Arnica/Aaronsohnia/Eupatorium/Syncalathium/Relhania/Robinsonia/Robinsonia/Anacyclus/Coreopsis./Tripleurospermum/Arnica/Arnica/Arnica/Arctotis/Arctotis/Arctotis/Arctotis/Arctotis/Arctotis/Haplocarpha/Haplocarpha/Haplocarpha/Haplocarpha/Didelta/Cineraria/Relhania/Adenocaulon/Bidens/Bidens/Selleophytum/Narvalina/Heterosperma/Dicranocarpus/Cosmos/Leptosyne/Coreopsis/Leptosyne/…	Bidens alba/Dahlia coccinea/Coreopsis petrophiloides/Arnica mollis/Aaronsohnia pubescens/Eupatorium cannabinum/Syncalathium chrysocephalum/Relhania pungens/Robinsonia evenia/Robinsonia masafuerae/Anacyclus valentinus/Coreopsis sp./Tripleurospermum maritimum/Arnica lessingii/Arnica griscomii/Arnica angustifolia/Arctotis scapiformis/Arctotis microcephala/Arctotis hispidula/Arctotis debensis/Arctoti…	0	0	60	0	1	0	0	0	0	84	32	0	0	0	0	0	0	77	0	0	0	1	0	0	0	0	0	1	0	0	1	2	25	0	0	0	0	0	0	0	0	0
trnL	Viridiplantae	Streptophyta	NA	Asterales	Asteraceae	Solidago/Symphyotrichum/Symphyotrichum-belgii/Aster/Solidago/Lagenophora/Gutierrezia/Symphyotrichum-angliae/Chloracantha/Canadanthus/Triniteurybia/Symphyotrichum/Symphyotrichum/Symphyotrichum/Oreostemma/Oreostemma/Oreostemma/Herrickia/Eurybia/Eurybia/Eurybia/Eurybia/Eurybia/Eurybia/Eurybia/Eurybia/Eurybia/Eurybia/Eurybia/Solidago/Tetradymia/Chrysothamnus/Eurybia	Solidago decurrens/Symphyotrichum subulatum/Symphyotrichum novi-belgii/Aster sampsonii/Solidago virgaurea/Lagenophora pumila/Gutierrezia sarothrae/Symphyotrichum novae-angliae/Chloracantha spinosa/Canadanthus modestus/Triniteurybia aberrans/Symphyotrichum pygmaeum/Symphyotrichum yukonense/Symphyotrichum elliottii/Oreostemma peirsonii/Oreostemma alpigenum/Oreostemma elatum/Herrickia kingii/Eurybia…	9	0	5	0	0	0	1	0	0	0	0	0	0	4	1	0	0	0	0	0	0	0	0	0	5	0	4	1	0	2	1	1	1	1	21	0	6	0	0	0	0	0
trnL	Viridiplantae	Streptophyta	NA	Asterales	Asteraceae	Leontodon/Leontodon	Leontodon hispidus/Leontodon boryi	0	0	0	0	0	2	0	0	0	0	0	0	0	0	1	0	0	0	0	0	0	0	0	0	0	0	0	1	1	0	1	0	2	0	0	0	0	0	0	0	0	0
trnL	Viridiplantae	Streptophyta	NA	Asterales	Asteraceae	Rojasianthe/Yermo/Villasenoria/Senecio/Roldana/Robinsonecio/Psacaliopsis/Pippenalia/Paragynoxys/Paracalia/Digitacalia/Aequatorium/Gnaphalium/Arctotheca/Arctotheca/Arctotheca/Arctotheca/Psacalium/Hecastocleis/Felicia/Telanthophora/Pittocaulon/Psacalium/Gynoxys/Doronicum/Arnoglossum/Hirpicium./Coreocarpus/Leptosyne/Bidens/Arctotheca/Haplocarpha/Hirpicium/Wamalchitamia/Rhodanthe/Millotia/Calocephalu…	Rojasianthe superba/Yermo xanthocephalus/Villasenoria orcuttii/Senecio szyszylowiczii/Roldana suffulta/Robinsonecio gerberifolius/Psacaliopsis purpusii/Pippenalia delphiniifolia/Paragynoxys neodendroides/Paracalia jungioides/Digitacalia jatrophoides/Aequatorium asterotrichum/Gnaphalium norvegicum/Arctotheca prostrata/Arctotheca populifolia/Arctotheca marginata/Arctotheca forbesiana/Psacalium pauc…	0	0	0	0	0	0	0	0	0	0	0	0	0	0	0	0	0	0	0	0	0	0	0	0	0	0	0	0	1	0	6	0	0	5	0	0	0	0	0	0	0	0
trnL	Viridiplantae	Streptophyta	NA	Asterales	Asteraceae	Psacaliopsis/Arctotheca/Arctotheca/Arctotheca/Arctotheca/Hecastocleis/Gynoxys/Doronicum/Arnoglossum/Leptosyne/Arctotheca/Haplocarpha/Polycalymma	Psacaliopsis purpusii/Arctotheca prostrata/Arctotheca populifolia/Arctotheca marginata/Arctotheca forbesiana/Hecastocleis shockleyi/Gynoxys soukupii/Doronicum pardalianches/Arnoglossum atriplicifolium/Leptosyne arizonica/Arctotheca calendula/Haplocarpha lyrata/Polycalymma stuartii	0	0	0	0	0	0	0	0	0	0	0	0	0	0	0	0	1	0	0	0	0	0	0	1	1	0	3	4	0	0	0	0	0	0	0	0	1	0	0	0	0	0
trnL	Viridiplantae	Streptophyta	NA	Asterales	Asteraceae	Arctotis/Arctotis./Arctotis/Arctotis/Arctotis/Arctotis/Arctotis/Arctotis/Arctotis/Arctotis/Arctotis/Arctotis/Arctotis/Arctotis/Arctotis/Arctotis/Arctotis/Arctotis/Arctotis/Arctotis/Arctotis/Arctotis/Arctotis/Arctotis/Arctotis/Arctotis/Arctotis/Arctotis/Arctotis/Arctotis/Haplocarpha/Coreopsis/Coreopsis/Coreopsis/Coreopsis/Coreopsis/Arctotis/Arctotis/Arctotis/Arctotis/Gerbera	Arctotis hirsuta/Arctotis sp./Arctotis verbascifolia/Arctotis stoechadifolia/Arctotis semipapposa/Arctotis rotundifolia/Arctotis revoluta/Arctotis reptans/Arctotis pinnatifida/Arctotis muricata/Arctotis leucanthemoides/Arctotis leiocarpa/Arctotis lanceolata/Arctotis laevis/Arctotis incisa/Arctotis flaccida/Arctotis fastuosa/Arctotis erosa/Arctotis elongata/Arctotis decurrens/Arctotis canescens/Ar…	2	0	0	0	3	1	0	2	0	1	3	1	0	0	1	0	4	3	0	0	0	0	0	3	4	0	2	0	2	1	4	3	0	3	1	0	0	0	0	0	13	1
trnL	Viridiplantae	Streptophyta	NA	Asterales	Asteraceae	Vernonia	Vernonia colorata	0	0	0	0	1	1	0	0	0	0	1	0	0	0	1	0	0	0	0	0	0	0	0	0	0	0	0	0	0	0	3	0	0	0	0	0	1	0	0	1	0	0
trnL	Viridiplantae	Streptophyta	NA	Asterales	Asteraceae	Youngia/Ageratum/Spilanthes/Sigesbeckia/Polymnia/Montanoa/Milleria/Dugesia/Bebbia/Calyptocarpus/Cymophora/Acmella/Xanthopappus/Ptilostemon/Ptilostemon/Lamyropsis/Pleurocarpaea/Vernonia/Carduoideae./Saussurea/Dolomiaea/Distephanus/Distephanus/Eremothamnus/Hoplophyllum/Atractylodes/Atractylodes/Atractylodes/Atractylodes/Echinops/Ageratina/Nardophyllum/Nardophyllum/Chiliotrichiopsis/Llerasia/Llerasi…	Youngia japonica/Ageratum conyzoides/Spilanthes urens/Sigesbeckia blakei/Polymnia canadensis/Montanoa revealii/Milleria quinqueflora/Dugesia mexicana/Bebbia juncea/Calyptocarpus vialis/Cymophora venezuelensis/Acmella radicans/Xanthopappus subacaulis/Ptilostemon hispanicus/Ptilostemon abylensis/Lamyropsis carpini/Pleurocarpaea denticulata/Vernonia garnieriana/Carduoideae sp./Saussurea leontodontoi…	2	0	0	2	0	0	0	3	0	0	0	0	0	0	0	0	0	0	0	0	0	0	0	0	1	0	0	0	0	0	0	0	0	0	0	0	0	0	0	0	6	0
trnL	Viridiplantae	Streptophyta	NA	Asterales	Asteraceae	Solidago/Symphyotrichum/Symphyotrichum-belgii/Aster/Solidago/Lagenophora/Gutierrezia/Symphyotrichum-angliae/Chloracantha/Canadanthus/Triniteurybia/Symphyotrichum/Symphyotrichum/Symphyotrichum/Oreostemma/Oreostemma/Oreostemma/Herrickia/Eurybia/Eurybia/Eurybia/Eurybia/Eurybia/Eurybia/Eurybia/Eurybia/Eurybia/Eurybia/Eurybia/Solidago/Tetradymia/Chrysothamnus/Eurybia	Solidago decurrens/Symphyotrichum subulatum/Symphyotrichum novi-belgii/Aster sampsonii/Solidago virgaurea/Lagenophora pumila/Gutierrezia sarothrae/Symphyotrichum novae-angliae/Chloracantha spinosa/Canadanthus modestus/Triniteurybia aberrans/Symphyotrichum pygmaeum/Symphyotrichum yukonense/Symphyotrichum elliottii/Oreostemma peirsonii/Oreostemma alpigenum/Oreostemma elatum/Herrickia kingii/Eurybia…	4	0	2	0	0	0	0	0	0	0	0	0	0	1	1	0	0	0	0	0	0	1	0	0	2	0	1	0	0	0	1	0	0	0	4	1	1	0	0	1	0	0
trnL	Viridiplantae	Streptophyta	NA	Asterales	Asteraceae	Conyza/Solidago/Conyza/Tripolium/Kalimeris/Galatella/Aster/Galatella/Galatella/Callistephus/Asterothamnus/Asterothamnus/Aster/Symphyotrichum/Symphyotrichum-belgii/Erigeron/Erigeron/Myriactis/Myriactis/Grangea/Dichrocephala/Bellis/Aster/Aster/Aster/Aster/Aster/Aster/Aster/Aster/Aster/Aster/Aster/Aster/Aster/Aster/Aster/Aster/Aster/Aster/Aster/Aster/Aster/Aster/Aster/Aster/Aster/Aster/Aster/Aster/A…	Conyza sumatrensis/Solidago decurrens/Conyza japonica/Tripolium vulgare/Kalimeris longipetiolata/Galatella dahurica/Aster scaber/Galatella villosa/Galatella linosyris/Callistephus chinensis/Asterothamnus centraliasiaticus/Asterothamnus fruticosus/Aster gramineus/Symphyotrichum subulatum/Symphyotrichum novi-belgii/Erigeron breviscapus/Erigeron annuus/Myriactis wightii/Myriactis nepalensis/Grangea …	3	0	0	0	1	0	0	0	0	0	0	0	0	0	0	0	0	0	0	0	0	2	0	0	6	0	0	0	0	0	1	0	0	0	6	0	0	0	0	0	0	0
trnL	Viridiplantae	Streptophyta	NA	Asterales	Asteraceae/Goodeniaceae	Solidago/Symphyotrichum/Symphyotrichum-belgii/Aster/Dampiera/Dampiera/Dampiera/Dampiera/Dampiera/Dampiera/Dampiera/Dampiera/Dampiera/Dampiera/Dampiera/Dampiera/Dampiera/Dampiera/Dampiera/Dampiera/Dampiera/Dampiera/Dampiera/Youngia/Youngia/Youngia/Youngia./Youngia/Olearia/Solidago/Olearia/Olearia/Damnamenia/Olearia/Olearia/Olearia/Olearia/Olearia/Lagenophora/Olearia/Gutierrezia/Symphyotrichum-angl…	Solidago decurrens/Symphyotrichum subulatum/Symphyotrichum novi-belgii/Aster sampsonii/Dampiera hederacea/Dampiera juncea/Dampiera linearis/Dampiera salahae/Dampiera eriocephala/Dampiera altissima/Dampiera stricta/Dampiera incana/Dampiera fasciculata/Dampiera rosmarinifolia/Dampiera diversifolia/Dampiera adpressa/Dampiera loranthifolia/Dampiera dentata/Dampiera fusca/Dampiera purpurea/Dampiera ha…	8	0	0	0	1	0	0	1	0	0	0	0	0	6	0	0	0	0	0	0	0	4	0	0	3	0	5	1	0	3	0	1	0	0	9	1	5	0	0	0	0	0
trnL	Viridiplantae	Streptophyta	NA	Asterales	Asteraceae	Youngia/Ageratum/Spilanthes/Sigesbeckia/Polymnia/Montanoa/Milleria/Dugesia/Bebbia/Calyptocarpus/Cymophora/Acmella/Xanthopappus/Ptilostemon/Ptilostemon/Lamyropsis/Pleurocarpaea/Vernonia/Carduoideae./Saussurea/Dolomiaea/Distephanus/Distephanus/Eremothamnus/Hoplophyllum/Atractylodes/Atractylodes/Atractylodes/Atractylodes/Echinops/Ageratina/Nardophyllum/Nardophyllum/Chiliotrichiopsis/Llerasia/Llerasi…	Youngia japonica/Ageratum conyzoides/Spilanthes urens/Sigesbeckia blakei/Polymnia canadensis/Montanoa revealii/Milleria quinqueflora/Dugesia mexicana/Bebbia juncea/Calyptocarpus vialis/Cymophora venezuelensis/Acmella radicans/Xanthopappus subacaulis/Ptilostemon hispanicus/Ptilostemon abylensis/Lamyropsis carpini/Pleurocarpaea denticulata/Vernonia garnieriana/Carduoideae sp./Saussurea leontodontoi…	1	0	0	0	0	0	0	0	0	0	0	0	0	0	0	0	0	1	0	0	0	0	0	0	0	0	0	0	0	0	0	0	0	1	1	0	0	0	0	0	9	0
trnL	Viridiplantae	Streptophyta	NA	Asterales	Asteraceae	Solidago/Symphyotrichum/Symphyotrichum-belgii/Aster/Solidago/Lagenophora/Gutierrezia/Symphyotrichum-angliae/Chloracantha/Canadanthus/Triniteurybia/Symphyotrichum/Symphyotrichum/Symphyotrichum/Oreostemma/Oreostemma/Oreostemma/Herrickia/Eurybia/Eurybia/Eurybia/Eurybia/Eurybia/Eurybia/Eurybia/Eurybia/Eurybia/Eurybia/Eurybia/Solidago/Tetradymia/Chrysothamnus/Eurybia	Solidago decurrens/Symphyotrichum subulatum/Symphyotrichum novi-belgii/Aster sampsonii/Solidago virgaurea/Lagenophora pumila/Gutierrezia sarothrae/Symphyotrichum novae-angliae/Chloracantha spinosa/Canadanthus modestus/Triniteurybia aberrans/Symphyotrichum pygmaeum/Symphyotrichum yukonense/Symphyotrichum elliottii/Oreostemma peirsonii/Oreostemma alpigenum/Oreostemma elatum/Herrickia kingii/Eurybia…	0	0	5	0	0	0	0	2	0	0	0	0	0	0	0	0	0	0	0	0	0	0	0	0	2	0	2	0	0	3	0	0	0	0	1	0	1	0	0	0	0	0
trnL	Viridiplantae	Streptophyta	NA	Asterales	Asteraceae	Stilpnogyne/Bertilia/Bolandia/Bolandia/Bolandia/Sonchus/Zexmenia/Zaluzania/Wedelia/Villanova/Bahiopsis/Squamopappus/Venegasia/Tridax/Tetragonotheca/Verbesina/Sphagneticola/Rumfordia/Rudbeckia/Riencourtia/Ratibida/Psathyrotes/Pericome/Parthenium/Neurolaena/Monolopia/Lundellianthus/Lipochaeta/Monolopia/Idiopappus/Kingianthus/Hulsea/Hofmeisteria/Greenmaniella/Galeana/Eutetras/Coespeletia/Eriophyllum…	Stilpnogyne bellidioides/Bertilia hantamensis/Bolandia glabrifolia/Bolandia elongata/Bolandia pinnatifida/Sonchus oleraceus/Zexmenia serrata/Zaluzania megacephala/Wedelia tegetis/Villanova achilleoides/Bahiopsis tomentosa/Squamopappus skutchii/Venegasia carpesioides/Tridax balbisioides/Tetragonotheca repanda/Verbesina jacksonii/Sphagneticola trilobata/Rumfordia penninervis/Rudbeckia hirta/Riencou…	0	0	0	0	3	1	0	0	0	0	0	0	0	0	0	2	0	1	0	0	0	1	0	1	0	0	0	0	0	0	1	0	0	0	0	0	0	0	0	0	0	0
trnL	Viridiplantae	Streptophyta	NA	Asterales	Asteraceae	Stilpnogyne/Bertilia/Bolandia/Bolandia/Bolandia/Sonchus/Zexmenia/Zaluzania/Wedelia/Villanova/Bahiopsis/Squamopappus/Venegasia/Tridax/Tetragonotheca/Verbesina/Sphagneticola/Rumfordia/Rudbeckia/Riencourtia/Ratibida/Psathyrotes/Pericome/Parthenium/Neurolaena/Monolopia/Lundellianthus/Lipochaeta/Monolopia/Idiopappus/Kingianthus/Hulsea/Hofmeisteria/Greenmaniella/Galeana/Eutetras/Coespeletia/Eriophyllum…	Stilpnogyne bellidioides/Bertilia hantamensis/Bolandia glabrifolia/Bolandia elongata/Bolandia pinnatifida/Sonchus oleraceus/Zexmenia serrata/Zaluzania megacephala/Wedelia tegetis/Villanova achilleoides/Bahiopsis tomentosa/Squamopappus skutchii/Venegasia carpesioides/Tridax balbisioides/Tetragonotheca repanda/Verbesina jacksonii/Sphagneticola trilobata/Rumfordia penninervis/Rudbeckia hirta/Riencou…	0	0	0	1	1	1	0	0	0	0	0	1	0	0	0	0	0	0	0	0	0	1	0	1	0	0	0	0	0	0	3	0	0	1	0	0	1	0	0	0	0	0
trnL	Viridiplantae	Streptophyta	NA	Asterales	Asteraceae	Youngia/Ageratum/Spilanthes/Sigesbeckia/Polymnia/Montanoa/Milleria/Dugesia/Bebbia/Calyptocarpus/Cymophora/Acmella/Xanthopappus/Ptilostemon/Ptilostemon/Lamyropsis/Pleurocarpaea/Vernonia/Carduoideae./Saussurea/Dolomiaea/Distephanus/Distephanus/Eremothamnus/Hoplophyllum/Atractylodes/Atractylodes/Atractylodes/Atractylodes/Echinops/Ageratina/Nardophyllum/Nardophyllum/Chiliotrichiopsis/Llerasia/Llerasi…	Youngia japonica/Ageratum conyzoides/Spilanthes urens/Sigesbeckia blakei/Polymnia canadensis/Montanoa revealii/Milleria quinqueflora/Dugesia mexicana/Bebbia juncea/Calyptocarpus vialis/Cymophora venezuelensis/Acmella radicans/Xanthopappus subacaulis/Ptilostemon hispanicus/Ptilostemon abylensis/Lamyropsis carpini/Pleurocarpaea denticulata/Vernonia garnieriana/Carduoideae sp./Saussurea leontodontoi…	3	1	0	1	1	0	0	0	0	0	0	0	0	0	0	0	1	0	0	0	0	0	0	0	2	0	0	0	0	1	0	0	1	2	0	0	0	0	0	0	9	0
trnL	Viridiplantae	Streptophyta	NA	Asterales	Asteraceae	Dichrocephala/Sheareria	Dichrocephala auriculata/Sheareria nana	0	0	1	0	0	0	0	0	0	0	0	0	0	1	1	0	0	0	0	0	0	0	0	0	1	0	3	0	0	0	0	0	0	0	4	1	3	0	0	0	0	0
trnL	Viridiplantae	Streptophyta	NA	Asterales	Asteraceae	Stilpnogyne/Bertilia/Bolandia/Bolandia/Bolandia/Sonchus/Zexmenia/Zaluzania/Wedelia/Villanova/Bahiopsis/Squamopappus/Venegasia/Tridax/Tetragonotheca/Verbesina/Sphagneticola/Rumfordia/Rudbeckia/Riencourtia/Ratibida/Psathyrotes/Pericome/Parthenium/Neurolaena/Monolopia/Lundellianthus/Lipochaeta/Monolopia/Idiopappus/Kingianthus/Hulsea/Hofmeisteria/Greenmaniella/Galeana/Eutetras/Coespeletia/Eriophyllum…	Stilpnogyne bellidioides/Bertilia hantamensis/Bolandia glabrifolia/Bolandia elongata/Bolandia pinnatifida/Sonchus oleraceus/Zexmenia serrata/Zaluzania megacephala/Wedelia tegetis/Villanova achilleoides/Bahiopsis tomentosa/Squamopappus skutchii/Venegasia carpesioides/Tridax balbisioides/Tetragonotheca repanda/Verbesina jacksonii/Sphagneticola trilobata/Rumfordia penninervis/Rudbeckia hirta/Riencou…	2	0	1	1	1	0	0	0	0	0	3	1	0	0	1	0	0	0	0	0	0	2	0	0	0	0	2	0	0	0	4	0	1	0	0	1	1	0	0	0	0	0
trnL	Viridiplantae	Streptophyta	NA	Asterales	Asteraceae	Dichrocephala/Sheareria	Dichrocephala auriculata/Sheareria nana	0	0	0	0	0	0	0	0	0	0	0	0	0	0	0	0	0	0	0	0	0	0	0	0	1	0	0	0	0	0	0	0	0	1	0	0	0	0	0	0	0	0
trnL	Viridiplantae	Streptophyta	NA	Asterales	Asteraceae	Stilpnogyne/Bertilia/Bolandia/Bolandia/Bolandia/Sonchus/Zexmenia/Zaluzania/Wedelia/Villanova/Bahiopsis/Squamopappus/Venegasia/Tridax/Tetragonotheca/Verbesina/Sphagneticola/Rumfordia/Rudbeckia/Riencourtia/Ratibida/Psathyrotes/Pericome/Parthenium/Neurolaena/Monolopia/Lundellianthus/Lipochaeta/Monolopia/Idiopappus/Kingianthus/Hulsea/Hofmeisteria/Greenmaniella/Galeana/Eutetras/Coespeletia/Eriophyllum…	Stilpnogyne bellidioides/Bertilia hantamensis/Bolandia glabrifolia/Bolandia elongata/Bolandia pinnatifida/Sonchus oleraceus/Zexmenia serrata/Zaluzania megacephala/Wedelia tegetis/Villanova achilleoides/Bahiopsis tomentosa/Squamopappus skutchii/Venegasia carpesioides/Tridax balbisioides/Tetragonotheca repanda/Verbesina jacksonii/Sphagneticola trilobata/Rumfordia penninervis/Rudbeckia hirta/Riencou…	0	0	0	2	1	0	0	0	0	0	1	1	0	0	2	0	0	0	0	0	0	5	0	0	0	1	1	0	1	0	1	0	0	0	0	0	0	0	0	0	0	0
trnL	Viridiplantae	Streptophyta	NA	Asterales	Asteraceae	Solidago/Symphyotrichum/Symphyotrichum-belgii/Aster/Solidago/Lagenophora/Gutierrezia/Symphyotrichum-angliae/Chloracantha/Canadanthus/Triniteurybia/Symphyotrichum/Symphyotrichum/Symphyotrichum/Oreostemma/Oreostemma/Oreostemma/Herrickia/Eurybia/Eurybia/Eurybia/Eurybia/Eurybia/Eurybia/Eurybia/Eurybia/Eurybia/Eurybia/Eurybia/Solidago/Tetradymia/Chrysothamnus/Eurybia/Phonus	Solidago decurrens/Symphyotrichum subulatum/Symphyotrichum novi-belgii/Aster sampsonii/Solidago virgaurea/Lagenophora pumila/Gutierrezia sarothrae/Symphyotrichum novae-angliae/Chloracantha spinosa/Canadanthus modestus/Triniteurybia aberrans/Symphyotrichum pygmaeum/Symphyotrichum yukonense/Symphyotrichum elliottii/Oreostemma peirsonii/Oreostemma alpigenum/Oreostemma elatum/Herrickia kingii/Eurybia…	3	0	3	0	0	0	0	0	0	0	0	0	0	0	1	0	1	0	0	0	0	0	0	0	1	0	1	1	0	2	0	0	0	0	4	0	1	0	0	0	0	0
trnL	Viridiplantae	Streptophyta	NA	Asterales	Asteraceae	Bidens/Delilia/Coreopsis/Lessingianthus/Eupatorium/Syncalathium/Relhania/Robinsonia/Coreopsis./Arctotis/Arctotis/Arctotis/Arctotis/Arctotis/Arctotis/Haplocarpha/Haplocarpha/Haplocarpha/Haplocarpha/Didelta/Relhania/Adenocaulon/Bidens/Bidens/Selleophytum/Narvalina/Heterosperma/Dicranocarpus/Dahlia/Cosmos/Leptosyne/Coreopsis/Leptosyne/Coreopsis/Coreopsis/Coreopsis/Coreopsis/Coreopsis/Coreopsis/Coreo…	Bidens alba/Delilia biflora/Coreopsis petrophiloides/Lessingianthus bardanoides/Eupatorium cannabinum/Syncalathium chrysocephalum/Relhania pungens/Robinsonia evenia/Coreopsis sp./Arctotis scapiformis/Arctotis microcephala/Arctotis hispidula/Arctotis debensis/Arctotis arctotoides/Arctotis dregei/Haplocarpha parvifolia/Haplocarpha schimperi/Haplocarpha rueppellii/Haplocarpha nervosa/Didelta spinosa…	0	0	0	0	1	1	0	0	0	0	0	0	0	1	0	0	0	0	0	0	0	0	0	0	0	1	0	0	0	0	0	0	0	1	0	0	0	0	0	1	0	0
trnL	Viridiplantae	Streptophyta	NA	Asterales	Asteraceae	Solidago/Symphyotrichum/Symphyotrichum-belgii/Aster/Solidago/Lagenophora/Gutierrezia/Symphyotrichum-angliae/Chloracantha/Canadanthus/Triniteurybia/Symphyotrichum/Symphyotrichum/Symphyotrichum/Oreostemma/Oreostemma/Oreostemma/Herrickia/Eurybia/Eurybia/Eurybia/Eurybia/Eurybia/Eurybia/Eurybia/Eurybia/Eurybia/Eurybia/Eurybia/Solidago/Tetradymia/Chrysothamnus/Eurybia/Trichocline/Dicoma/Dicoma./Brachyc…	Solidago decurrens/Symphyotrichum subulatum/Symphyotrichum novi-belgii/Aster sampsonii/Solidago virgaurea/Lagenophora pumila/Gutierrezia sarothrae/Symphyotrichum novae-angliae/Chloracantha spinosa/Canadanthus modestus/Triniteurybia aberrans/Symphyotrichum pygmaeum/Symphyotrichum yukonense/Symphyotrichum elliottii/Oreostemma peirsonii/Oreostemma alpigenum/Oreostemma elatum/Herrickia kingii/Eurybia…	1	0	0	0	1	0	0	0	0	0	0	0	0	0	0	0	0	0	0	0	0	2	0	0	0	0	2	0	0	2	0	0	0	0	2	0	0	0	0	0	0	0
trnL	Viridiplantae	Streptophyta	NA	Asterales	Asteraceae	Solidago/Symphyotrichum/Symphyotrichum-belgii/Aster/Solidago/Lagenophora/Gutierrezia/Symphyotrichum-angliae/Chloracantha/Canadanthus/Triniteurybia/Symphyotrichum/Symphyotrichum/Symphyotrichum/Oreostemma/Oreostemma/Oreostemma/Herrickia/Eurybia/Eurybia/Eurybia/Eurybia/Eurybia/Eurybia/Eurybia/Eurybia/Eurybia/Eurybia/Eurybia/Solidago/Tetradymia/Chrysothamnus/Eurybia	Solidago decurrens/Symphyotrichum subulatum/Symphyotrichum novi-belgii/Aster sampsonii/Solidago virgaurea/Lagenophora pumila/Gutierrezia sarothrae/Symphyotrichum novae-angliae/Chloracantha spinosa/Canadanthus modestus/Triniteurybia aberrans/Symphyotrichum pygmaeum/Symphyotrichum yukonense/Symphyotrichum elliottii/Oreostemma peirsonii/Oreostemma alpigenum/Oreostemma elatum/Herrickia kingii/Eurybia…	2	0	2	0	0	0	0	0	0	0	0	0	0	1	2	0	0	0	0	0	0	0	0	1	1	0	4	0	0	6	0	2	1	0	7	0	2	0	0	0	0	0
trnL	Viridiplantae	Streptophyta	NA	Asterales	Asteraceae	Stilpnogyne/Bertilia/Bolandia/Bolandia/Bolandia/Sonchus/Zexmenia/Zaluzania/Wedelia/Villanova/Bahiopsis/Squamopappus/Venegasia/Tridax/Tetragonotheca/Verbesina/Sphagneticola/Rumfordia/Rudbeckia/Riencourtia/Ratibida/Psathyrotes/Pericome/Parthenium/Oteiza/Neurolaena/Monolopia/Lundellianthus/Lipochaeta/Monolopia/Idiopappus/Kingianthus/Hulsea/Hofmeisteria/Greenmaniella/Galeana/Eutetras/Coespeletia/Erio…	Stilpnogyne bellidioides/Bertilia hantamensis/Bolandia glabrifolia/Bolandia elongata/Bolandia pinnatifida/Sonchus oleraceus/Zexmenia serrata/Zaluzania megacephala/Wedelia tegetis/Villanova achilleoides/Bahiopsis tomentosa/Squamopappus skutchii/Venegasia carpesioides/Tridax balbisioides/Tetragonotheca repanda/Verbesina jacksonii/Sphagneticola trilobata/Rumfordia penninervis/Rudbeckia hirta/Riencou…	0	0	0	0	1	1	0	0	0	0	0	0	0	0	1	0	0	0	0	0	0	1	0	0	0	1	0	2	1	0	0	0	0	0	0	0	0	0	0	0	0	0
trnL	Viridiplantae	Streptophyta	NA	Asterales	Asteraceae	Psacaliopsis/Arctotheca/Arctotheca/Arctotheca/Arctotheca/Hecastocleis/Gynoxys/Doronicum/Arnoglossum/Leptosyne/Arctotheca/Haplocarpha/Polycalymma	Psacaliopsis purpusii/Arctotheca prostrata/Arctotheca populifolia/Arctotheca marginata/Arctotheca forbesiana/Hecastocleis shockleyi/Gynoxys soukupii/Doronicum pardalianches/Arnoglossum atriplicifolium/Leptosyne arizonica/Arctotheca calendula/Haplocarpha lyrata/Polycalymma stuartii	0	0	0	0	0	0	0	0	0	0	0	0	0	0	0	0	0	0	0	0	0	0	0	1	0	0	0	1	0	0	0	0	4	0	0	0	1	0	0	0	0	0
trnL	Viridiplantae	Streptophyta	NA	Asterales	Asteraceae	Youngia/Ageratum/Spilanthes/Sigesbeckia/Polymnia/Montanoa/Milleria/Dugesia/Bebbia/Calyptocarpus/Cymophora/Acmella/Xanthopappus/Ptilostemon/Ptilostemon/Lamyropsis/Pleurocarpaea/Vernonia/Carduoideae./Saussurea/Dolomiaea/Distephanus/Distephanus/Eremothamnus/Hoplophyllum/Atractylodes/Atractylodes/Atractylodes/Atractylodes/Echinops/Ageratina/Nardophyllum/Nardophyllum/Chiliotrichiopsis/Llerasia/Llerasi…	Youngia japonica/Ageratum conyzoides/Spilanthes urens/Sigesbeckia blakei/Polymnia canadensis/Montanoa revealii/Milleria quinqueflora/Dugesia mexicana/Bebbia juncea/Calyptocarpus vialis/Cymophora venezuelensis/Acmella radicans/Xanthopappus subacaulis/Ptilostemon hispanicus/Ptilostemon abylensis/Lamyropsis carpini/Pleurocarpaea denticulata/Vernonia garnieriana/Carduoideae sp./Saussurea leontodontoi…	2	0	2	0	0	0	0	0	0	0	0	0	0	0	0	0	0	0	0	0	0	0	0	0	1	0	0	0	0	0	0	0	0	1	0	0	0	0	0	0	7	0
trnL	Viridiplantae	Streptophyta	NA	Asterales	Asteraceae	Conyza/Conyza/Tripolium/Kalimeris/Galatella/Aster/Galatella/Galatella/Callistephus/Asterothamnus/Asterothamnus/Aster/Erigeron/Erigeron/Myriactis/Myriactis/Grangea/Bellis/Aster/Aster/Aster/Aster/Aster/Aster/Aster/Aster/Aster/Aster/Aster/Aster/Aster/Aster/Aster/Aster/Aster/Aster/Aster/Aster/Aster/Aster/Aster/Aster/Aster/Aster/Aster/Aster/Aster/Aster/Aster/Aster/Aster/Aster/Aster/Aster/Aster/Aster/A…	Conyza sumatrensis/Conyza japonica/Tripolium vulgare/Kalimeris longipetiolata/Galatella dahurica/Aster scaber/Galatella villosa/Galatella linosyris/Callistephus chinensis/Asterothamnus centraliasiaticus/Asterothamnus fruticosus/Aster gramineus/Erigeron breviscapus/Erigeron annuus/Myriactis wightii/Myriactis nepalensis/Grangea maderaspatana/Bellis perennis/Aster albescens/Aster batangensis/Aster s…	1	0	10	0	0	0	0	0	0	0	0	0	0	0	1	0	0	0	0	0	0	0	0	0	1	0	2	0	0	0	0	0	0	0	0	0	0	0	0	2	0	0
trnL	Viridiplantae	Streptophyta	NA	Asterales	Goodeniaceae/Asteraceae	Dampiera/Dampiera/Dampiera/Dampiera/Dampiera/Dampiera/Dampiera/Dampiera/Dampiera/Dampiera/Dampiera/Dampiera/Dampiera/Dampiera/Dampiera/Dampiera/Dampiera/Dampiera/Dampiera/Youngia/Youngia/Youngia/Youngia./Youngia/Olearia/Olearia/Olearia/Damnamenia/Olearia/Olearia/Olearia/Olearia/Olearia/Olearia/Jungia/Jungia/Olearia	Dampiera hederacea/Dampiera juncea/Dampiera linearis/Dampiera salahae/Dampiera eriocephala/Dampiera altissima/Dampiera stricta/Dampiera incana/Dampiera fasciculata/Dampiera rosmarinifolia/Dampiera diversifolia/Dampiera adpressa/Dampiera loranthifolia/Dampiera dentata/Dampiera fusca/Dampiera purpurea/Dampiera haematotricha/Dampiera dysantha/Dampiera lavandulacea/Youngia erythrocarpa/Youngia hetero…	0	0	0	2	0	0	0	0	0	0	0	0	0	0	0	0	0	1	0	0	0	0	0	0	0	0	1	0	0	0	0	0	0	0	1	0	0	0	0	0	13	0
trnL	Viridiplantae	Streptophyta	NA	Asterales	Asteraceae	Solidago/Symphyotrichum/Symphyotrichum-belgii/Aster/Solidago/Lagenophora/Gutierrezia/Symphyotrichum-angliae/Chloracantha/Canadanthus/Triniteurybia/Symphyotrichum/Symphyotrichum/Symphyotrichum/Oreostemma/Oreostemma/Oreostemma/Herrickia/Eurybia/Eurybia/Eurybia/Eurybia/Eurybia/Eurybia/Eurybia/Eurybia/Eurybia/Eurybia/Eurybia/Solidago/Tetradymia/Chrysothamnus/Eurybia	Solidago decurrens/Symphyotrichum subulatum/Symphyotrichum novi-belgii/Aster sampsonii/Solidago virgaurea/Lagenophora pumila/Gutierrezia sarothrae/Symphyotrichum novae-angliae/Chloracantha spinosa/Canadanthus modestus/Triniteurybia aberrans/Symphyotrichum pygmaeum/Symphyotrichum yukonense/Symphyotrichum elliottii/Oreostemma peirsonii/Oreostemma alpigenum/Oreostemma elatum/Herrickia kingii/Eurybia…	10	0	2	0	1	0	0	1	0	0	0	0	0	2	0	0	0	0	0	0	0	1	0	0	4	0	2	0	0	2	0	1	0	0	3	0	3	0	0	2	0	0
trnL	Viridiplantae	Streptophyta	NA	Asterales	Asteraceae	Jurinea/Jurinea/Jurinea/Sinclairiopsis/Sinclairia/Megaliabum/Megaliabum/Liabellum/Liabellum/Liabellum/Sinclairia/Sinclairia/Sinclairia/Sinclairia/Sinclairia/Sinclairia/Sinclairia/Sinclairia/Sinclairia/Sinclairia/Chionopappus/Paranephelius/Paranephelius/Pseudonoseris/Pseudonoseris/Stephanbeckia/Erato/Chrysactinium/Chrysactinium/Munnozia/Munnozia/Munnozia/Munnozia/Munnozia/Munnozia/Munnozia/Munnozi…	Jurinea humilis/Jurinea pinnata/Jurinea fontqueri/Sinclairiopsis klattii/Sinclairia ismaelis/Megaliabum pringlei/Megaliabum andrieuxii/Liabellum palmeri/Liabellum angustissimum/Liabellum cervinum/Sinclairia similis/Sinclairia vagans/Sinclairia liebmannii/Sinclairia sublobata/Sinclairia moorei/Sinclairia glabra/Sinclairia discolor/Sinclairia deamii/Sinclairia caducifolia/Sinclairia polyantha/Chion…	5	0	4	0	0	0	0	0	0	0	0	0	0	0	0	0	0	0	0	0	0	0	0	0	1	0	0	0	0	3	0	0	0	0	0	0	0	0	0	1	0	0
trnL	Viridiplantae	Streptophyta	NA	Asterales	Asteraceae	Stilpnogyne/Bertilia/Bolandia/Bolandia/Bolandia/Sonchus/Zexmenia/Zaluzania/Wedelia/Villanova/Bahiopsis/Squamopappus/Venegasia/Tridax/Tetragonotheca/Verbesina/Sphagneticola/Rumfordia/Rudbeckia/Riencourtia/Ratibida/Psathyrotes/Pericome/Parthenium/Neurolaena/Monolopia/Lundellianthus/Lipochaeta/Monolopia/Idiopappus/Kingianthus/Hulsea/Hofmeisteria/Greenmaniella/Galeana/Eutetras/Coespeletia/Eriophyllum…	Stilpnogyne bellidioides/Bertilia hantamensis/Bolandia glabrifolia/Bolandia elongata/Bolandia pinnatifida/Sonchus oleraceus/Zexmenia serrata/Zaluzania megacephala/Wedelia tegetis/Villanova achilleoides/Bahiopsis tomentosa/Squamopappus skutchii/Venegasia carpesioides/Tridax balbisioides/Tetragonotheca repanda/Verbesina jacksonii/Sphagneticola trilobata/Rumfordia penninervis/Rudbeckia hirta/Riencou…	0	0	0	0	1	0	0	0	0	0	0	0	0	0	0	0	0	0	0	0	0	0	0	0	0	0	0	0	0	1	2	0	0	0	0	0	0	0	0	1	0	0
trnL	Viridiplantae	Streptophyta	NA	Asterales	Asteraceae	Bidens/Coreopsis/Eupatorium/Syncalathium/Relhania/Robinsonia/Coreopsis./Arctotis/Arctotis/Arctotis/Arctotis/Arctotis/Arctotis/Haplocarpha/Haplocarpha/Haplocarpha/Haplocarpha/Didelta/Relhania/Adenocaulon/Bidens/Bidens/Selleophytum/Narvalina/Heterosperma/Dicranocarpus/Dahlia/Cosmos/Leptosyne/Coreopsis/Leptosyne/Coreopsis/Coreopsis/Coreopsis/Coreopsis/Coreopsis/Coreopsis/Coreopsis/Coreopsis/Coreopsi…	Bidens alba/Coreopsis petrophiloides/Eupatorium cannabinum/Syncalathium chrysocephalum/Relhania pungens/Robinsonia evenia/Coreopsis sp./Arctotis scapiformis/Arctotis microcephala/Arctotis hispidula/Arctotis debensis/Arctotis arctotoides/Arctotis dregei/Haplocarpha parvifolia/Haplocarpha schimperi/Haplocarpha rueppellii/Haplocarpha nervosa/Didelta spinosa/Relhania calycina/Adenocaulon chilense/Bid…	0	1	1	0	0	2	0	1	0	0	1	0	0	0	0	1	0	1	0	0	0	0	0	0	0	0	0	0	0	0	3	1	1	0	0	0	0	0	0	0	4	0
trnL	Viridiplantae	Streptophyta	NA	Asterales	Asteraceae	Youngia/Ageratum/Spilanthes/Sigesbeckia/Polymnia/Montanoa/Milleria/Dugesia/Bebbia/Calyptocarpus/Cymophora/Acmella/Xanthopappus/Ptilostemon/Ptilostemon/Lamyropsis/Pleurocarpaea/Vernonia/Carduoideae./Saussurea/Dolomiaea/Distephanus/Distephanus/Eremothamnus/Hoplophyllum/Atractylodes/Atractylodes/Atractylodes/Atractylodes/Echinops/Ageratina/Nardophyllum/Nardophyllum/Chiliotrichiopsis/Llerasia/Llerasi…	Youngia japonica/Ageratum conyzoides/Spilanthes urens/Sigesbeckia blakei/Polymnia canadensis/Montanoa revealii/Milleria quinqueflora/Dugesia mexicana/Bebbia juncea/Calyptocarpus vialis/Cymophora venezuelensis/Acmella radicans/Xanthopappus subacaulis/Ptilostemon hispanicus/Ptilostemon abylensis/Lamyropsis carpini/Pleurocarpaea denticulata/Vernonia garnieriana/Carduoideae sp./Saussurea leontodontoi…	1	0	0	2	0	0	0	0	0	0	0	0	0	0	0	0	0	1	0	0	0	0	0	0	0	0	0	0	0	0	3	0	0	0	0	1	0	0	0	0	0	0
trnL	Viridiplantae	Streptophyta	NA	Asterales	Asteraceae	Fitchia	Fitchia speciosa	0	1	1	0	0	2	0	0	0	0	0	1	0	3	0	2	1	0	0	0	0	0	0	1	0	0	1	1	0	0	5	0	0	0	0	0	0	0	0	0	26	1
trnL	Viridiplantae	Streptophyta	NA	Asterales	Asteraceae	Solidago/Symphyotrichum/Symphyotrichum-belgii/Aster/Solidago/Lagenophora/Gutierrezia/Symphyotrichum-angliae/Chloracantha/Canadanthus/Triniteurybia/Symphyotrichum/Symphyotrichum/Symphyotrichum/Oreostemma/Oreostemma/Oreostemma/Herrickia/Eurybia/Eurybia/Eurybia/Eurybia/Eurybia/Eurybia/Eurybia/Eurybia/Eurybia/Eurybia/Eurybia/Solidago/Tetradymia/Chrysothamnus/Eurybia	Solidago decurrens/Symphyotrichum subulatum/Symphyotrichum novi-belgii/Aster sampsonii/Solidago virgaurea/Lagenophora pumila/Gutierrezia sarothrae/Symphyotrichum novae-angliae/Chloracantha spinosa/Canadanthus modestus/Triniteurybia aberrans/Symphyotrichum pygmaeum/Symphyotrichum yukonense/Symphyotrichum elliottii/Oreostemma peirsonii/Oreostemma alpigenum/Oreostemma elatum/Herrickia kingii/Eurybia…	2	0	1	0	0	0	1	1	0	0	2	0	0	0	0	0	0	0	0	0	0	1	0	0	1	0	0	0	0	0	1	0	0	0	4	0	0	0	0	0	0	0
trnL	Viridiplantae	Streptophyta	NA	Asterales	Asteraceae	Solidago/Symphyotrichum/Symphyotrichum-belgii/Aster/Solidago/Lagenophora/Gutierrezia/Symphyotrichum-angliae/Chloracantha/Canadanthus/Triniteurybia/Symphyotrichum/Symphyotrichum/Symphyotrichum/Oreostemma/Oreostemma/Oreostemma/Herrickia/Eurybia/Eurybia/Eurybia/Eurybia/Eurybia/Eurybia/Eurybia/Eurybia/Eurybia/Eurybia/Eurybia/Solidago/Tetradymia/Chrysothamnus/Eurybia/Saussurea/Pasaccardoa/Stizolophus	Solidago decurrens/Symphyotrichum subulatum/Symphyotrichum novi-belgii/Aster sampsonii/Solidago virgaurea/Lagenophora pumila/Gutierrezia sarothrae/Symphyotrichum novae-angliae/Chloracantha spinosa/Canadanthus modestus/Triniteurybia aberrans/Symphyotrichum pygmaeum/Symphyotrichum yukonense/Symphyotrichum elliottii/Oreostemma peirsonii/Oreostemma alpigenum/Oreostemma elatum/Herrickia kingii/Eurybia…	0	0	1	0	0	0	1	0	0	0	0	0	0	2	1	0	0	0	0	0	0	0	0	0	0	0	0	0	0	1	0	0	0	0	1	0	0	0	0	0	0	0
trnL	Viridiplantae	Streptophyta	NA	Asterales	Asteraceae	Stilpnogyne/Bertilia/Bolandia/Bolandia/Bolandia/Sonchus/Zexmenia/Zaluzania/Wedelia/Villanova/Bahiopsis/Squamopappus/Venegasia/Tridax/Tetragonotheca/Verbesina/Sphagneticola/Rumfordia/Rudbeckia/Riencourtia/Ratibida/Psathyrotes/Pericome/Parthenium/Neurolaena/Monolopia/Lundellianthus/Lipochaeta/Monolopia/Idiopappus/Kingianthus/Hulsea/Hofmeisteria/Greenmaniella/Galeana/Eutetras/Coespeletia/Eriophyllum…	Stilpnogyne bellidioides/Bertilia hantamensis/Bolandia glabrifolia/Bolandia elongata/Bolandia pinnatifida/Sonchus oleraceus/Zexmenia serrata/Zaluzania megacephala/Wedelia tegetis/Villanova achilleoides/Bahiopsis tomentosa/Squamopappus skutchii/Venegasia carpesioides/Tridax balbisioides/Tetragonotheca repanda/Verbesina jacksonii/Sphagneticola trilobata/Rumfordia penninervis/Rudbeckia hirta/Riencou…	0	0	0	1	0	0	0	1	0	0	0	0	0	0	0	0	0	0	0	0	0	1	0	1	0	0	1	0	0	0	0	0	1	0	0	0	1	0	0	0	0	0
trnL	Viridiplantae	Streptophyta	NA	Asterales	Asteraceae	Stilpnogyne/Bertilia/Bolandia/Bolandia/Bolandia/Sonchus/Zexmenia/Zaluzania/Wedelia/Villanova/Bahiopsis/Squamopappus/Venegasia/Tridax/Tetragonotheca/Verbesina/Sphagneticola/Rumfordia/Rudbeckia/Riencourtia/Ratibida/Psathyrotes/Pericome/Parthenium/Neurolaena/Monolopia/Lundellianthus/Lipochaeta/Monolopia/Idiopappus/Kingianthus/Hulsea/Hofmeisteria/Greenmaniella/Galeana/Eutetras/Coespeletia/Eriophyllum…	Stilpnogyne bellidioides/Bertilia hantamensis/Bolandia glabrifolia/Bolandia elongata/Bolandia pinnatifida/Sonchus oleraceus/Zexmenia serrata/Zaluzania megacephala/Wedelia tegetis/Villanova achilleoides/Bahiopsis tomentosa/Squamopappus skutchii/Venegasia carpesioides/Tridax balbisioides/Tetragonotheca repanda/Verbesina jacksonii/Sphagneticola trilobata/Rumfordia penninervis/Rudbeckia hirta/Riencou…	0	0	0	0	1	1	0	0	0	0	0	0	0	0	0	0	0	0	0	0	0	0	0	1	0	0	0	2	0	1	5	0	0	0	0	1	1	0	0	2	0	0
trnL	Viridiplantae	Streptophyta	NA	Asterales	Asteraceae	Solidago/Symphyotrichum/Symphyotrichum-belgii/Aster/Solidago/Lagenophora/Gutierrezia/Symphyotrichum-angliae/Chloracantha/Canadanthus/Triniteurybia/Symphyotrichum/Symphyotrichum/Symphyotrichum/Oreostemma/Oreostemma/Oreostemma/Herrickia/Eurybia/Eurybia/Eurybia/Eurybia/Eurybia/Eurybia/Eurybia/Eurybia/Eurybia/Eurybia/Eurybia/Solidago/Tetradymia/Chrysothamnus/Eurybia	Solidago decurrens/Symphyotrichum subulatum/Symphyotrichum novi-belgii/Aster sampsonii/Solidago virgaurea/Lagenophora pumila/Gutierrezia sarothrae/Symphyotrichum novae-angliae/Chloracantha spinosa/Canadanthus modestus/Triniteurybia aberrans/Symphyotrichum pygmaeum/Symphyotrichum yukonense/Symphyotrichum elliottii/Oreostemma peirsonii/Oreostemma alpigenum/Oreostemma elatum/Herrickia kingii/Eurybia…	6	0	3	0	0	0	0	1	0	0	0	0	0	0	3	0	0	0	0	0	0	4	0	0	3	0	1	1	0	0	0	0	0	0	4	1	1	0	0	0	0	0
trnL	Viridiplantae	Streptophyta	NA	Asterales	Asteraceae	Youngia/Ageratum/Spilanthes/Sigesbeckia/Polymnia/Montanoa/Milleria/Dugesia/Bebbia/Calyptocarpus/Cymophora/Acmella/Xanthopappus/Ptilostemon/Ptilostemon/Lamyropsis/Pleurocarpaea/Vernonia/Carduoideae./Saussurea/Dolomiaea/Distephanus/Distephanus/Eremothamnus/Hoplophyllum/Atractylodes/Atractylodes/Atractylodes/Atractylodes/Echinops/Ageratina/Nardophyllum/Nardophyllum/Chiliotrichiopsis/Llerasia/Llerasi…	Youngia japonica/Ageratum conyzoides/Spilanthes urens/Sigesbeckia blakei/Polymnia canadensis/Montanoa revealii/Milleria quinqueflora/Dugesia mexicana/Bebbia juncea/Calyptocarpus vialis/Cymophora venezuelensis/Acmella radicans/Xanthopappus subacaulis/Ptilostemon hispanicus/Ptilostemon abylensis/Lamyropsis carpini/Pleurocarpaea denticulata/Vernonia garnieriana/Carduoideae sp./Saussurea leontodontoi…	1	0	0	3	1	0	0	0	0	0	0	0	0	0	0	0	0	0	0	0	0	0	0	0	0	0	1	0	0	0	0	0	1	0	0	0	0	0	0	0	15	0
trnL	Viridiplantae	Streptophyta	NA	Asterales	Goodeniaceae/Asteraceae	Dampiera/Dampiera/Dampiera/Dampiera/Dampiera/Dampiera/Dampiera/Dampiera/Dampiera/Dampiera/Dampiera/Dampiera/Dampiera/Dampiera/Dampiera/Dampiera/Dampiera/Dampiera/Dampiera/Dampiera/Dampiera/Youngia/Youngia/Youngia/Youngia./Youngia/Olearia/Olearia/Olearia/Damnamenia/Olearia/Olearia/Olearia/Olearia/Olearia/Olearia/Jungia/Jungia/Lactuca/Olearia	Dampiera hederacea/Dampiera juncea/Dampiera angulata/Dampiera linearis/Dampiera salahae/Dampiera eriocephala/Dampiera altissima/Dampiera stricta/Dampiera incana/Dampiera fasciculata/Dampiera rosmarinifolia/Dampiera alata/Dampiera diversifolia/Dampiera adpressa/Dampiera loranthifolia/Dampiera dentata/Dampiera fusca/Dampiera purpurea/Dampiera haematotricha/Dampiera dysantha/Dampiera lavandulacea/Yo…	0	0	0	0	0	0	0	0	0	0	0	0	0	0	0	0	0	0	0	0	0	0	0	0	0	0	6	0	0	0	2	0	0	2	0	0	0	0	0	0	0	0
trnL	Viridiplantae	Streptophyta	NA	Asterales	Asteraceae	Stilpnogyne/Bertilia/Bolandia/Bolandia/Bolandia/Sonchus/Zexmenia/Zaluzania/Wedelia/Villanova/Bahiopsis/Squamopappus/Venegasia/Tridax/Tetragonotheca/Verbesina/Sphagneticola/Rumfordia/Rudbeckia/Riencourtia/Ratibida/Psathyrotes/Pericome/Parthenium/Neurolaena/Monolopia/Lundellianthus/Lipochaeta/Monolopia/Idiopappus/Kingianthus/Hulsea/Hofmeisteria/Greenmaniella/Galeana/Eutetras/Coespeletia/Eriophyllum…	Stilpnogyne bellidioides/Bertilia hantamensis/Bolandia glabrifolia/Bolandia elongata/Bolandia pinnatifida/Sonchus oleraceus/Zexmenia serrata/Zaluzania megacephala/Wedelia tegetis/Villanova achilleoides/Bahiopsis tomentosa/Squamopappus skutchii/Venegasia carpesioides/Tridax balbisioides/Tetragonotheca repanda/Verbesina jacksonii/Sphagneticola trilobata/Rumfordia penninervis/Rudbeckia hirta/Riencou…	1	0	0	1	1	1	0	0	0	0	0	0	0	0	1	0	0	0	0	0	0	1	0	0	0	0	1	0	0	0	1	0	0	0	0	0	1	0	0	0	0	0
trnL	Viridiplantae	Streptophyta	NA	Asterales	Asteraceae	Rojasianthe/Yermo/Villasenoria/Senecio/Roldana/Robinsonecio/Psacaliopsis/Pippenalia/Paragynoxys/Paracalia/Digitacalia/Aequatorium/Gnaphalium/Arctotheca/Arctotheca/Arctotheca/Arctotheca/Psacalium/Hecastocleis/Felicia/Telanthophora/Pittocaulon/Psacalium/Gynoxys/Doronicum/Arnoglossum/Hirpicium./Coreocarpus/Leptosyne/Bidens/Arctotheca/Haplocarpha/Hirpicium/Wamalchitamia/Rhodanthe/Millotia/Calocephalu…	Rojasianthe superba/Yermo xanthocephalus/Villasenoria orcuttii/Senecio szyszylowiczii/Roldana suffulta/Robinsonecio gerberifolius/Psacaliopsis purpusii/Pippenalia delphiniifolia/Paragynoxys neodendroides/Paracalia jungioides/Digitacalia jatrophoides/Aequatorium asterotrichum/Gnaphalium norvegicum/Arctotheca prostrata/Arctotheca populifolia/Arctotheca marginata/Arctotheca forbesiana/Psacalium pauc…	0	0	0	0	0	0	0	0	0	0	0	0	0	0	1	0	0	0	0	0	0	0	0	1	0	2	0	0	1	0	7	0	0	0	0	0	0	0	0	0	0	0
trnL	Viridiplantae	Streptophyta	NA	Asterales	Asteraceae	Chrysanthemum/Cladanthus/Chrysanthemum/Tanacetum/Achillea/Otanthus/Achillea/Achillea/Matricaria/Pentzia	Chrysanthemum x/Cladanthus arabicus/Chrysanthemum indicum/Tanacetum bipinnatum/Achillea millefolium/Otanthus maritimus/Achillea schurii/Achillea absinthoides/Matricaria matricarioides/Pentzia flabelliformis	14	0	0	0	0	0	0	0	0	0	0	0	0	0	0	0	0	0	0	0	0	0	0	0	0	0	0	0	0	0	0	1	0	0	0	7	0	0	0	0	0	0
trnL	Viridiplantae	Streptophyta	NA	Asterales	Argophyllaceae	Argophyllum.	Argophyllum sp.	0	0	0	0	0	0	0	0	0	0	0	0	0	0	2	0	0	0	0	0	0	0	0	0	1	3	0	0	0	0	1	0	2	0	0	0	7	0	0	3	0	0
trnL	Viridiplantae	Streptophyta	NA	Asterales	Alseuosmiaceae/Menyanthaceae	Crispiloba/Menyanthes	Crispiloba disperma/Menyanthes trifoliata	0	0	0	2	2	3	0	0	0	0	1	0	0	0	2	0	0	0	0	0	0	3	0	1	0	2	0	0	0	0	4	0	0	0	0	0	2	0	0	0	0	0
trnL	Viridiplantae	Streptophyta	NA	Asterales	Asteraceae	Dichrocephala/Sheareria	Dichrocephala auriculata/Sheareria nana	0	0	0	0	0	0	0	0	0	0	0	0	0	0	0	0	0	0	0	0	0	0	0	0	0	0	1	0	0	0	0	0	0	0	0	0	0	0	0	0	0	0
trnL	Viridiplantae	Streptophyta	NA	Asterales	Asteraceae	Youngia/Ageratum/Spilanthes/Sigesbeckia/Polymnia/Montanoa/Milleria/Dugesia/Bebbia/Calyptocarpus/Cymophora/Acmella/Xanthopappus/Ptilostemon/Ptilostemon/Lamyropsis/Pleurocarpaea/Vernonia/Carduoideae./Saussurea/Dolomiaea/Distephanus/Distephanus/Eremothamnus/Hoplophyllum/Atractylodes/Atractylodes/Atractylodes/Atractylodes/Echinops/Ageratina/Nardophyllum/Nardophyllum/Chiliotrichiopsis/Llerasia/Llerasi…	Youngia japonica/Ageratum conyzoides/Spilanthes urens/Sigesbeckia blakei/Polymnia canadensis/Montanoa revealii/Milleria quinqueflora/Dugesia mexicana/Bebbia juncea/Calyptocarpus vialis/Cymophora venezuelensis/Acmella radicans/Xanthopappus subacaulis/Ptilostemon hispanicus/Ptilostemon abylensis/Lamyropsis carpini/Pleurocarpaea denticulata/Vernonia garnieriana/Carduoideae sp./Saussurea leontodontoi…	3	0	0	0	1	0	0	0	0	0	0	0	0	0	0	0	0	0	0	0	0	0	0	0	0	0	0	0	0	0	0	0	0	2	0	0	0	0	0	0	12	1
trnL	Viridiplantae	Streptophyta	NA	Asterales	Asteraceae	Trigonospermum	Trigonospermum melampodioides	2	0	0	0	0	0	0	0	0	0	0	0	0	0	0	0	0	0	0	0	0	0	0	0	0	0	0	0	0	0	1	0	0	0	0	0	0	0	0	0	13	0
trnL	Viridiplantae	Streptophyta	NA	Asterales	Asteraceae	Youngia/Ageratum/Spilanthes/Sigesbeckia/Polymnia/Montanoa/Milleria/Dugesia/Bebbia/Calyptocarpus/Cymophora/Acmella/Xanthopappus/Ptilostemon/Ptilostemon/Lamyropsis/Pleurocarpaea/Vernonia/Carduoideae./Saussurea/Dolomiaea/Distephanus/Distephanus/Eremothamnus/Hoplophyllum/Atractylodes/Atractylodes/Atractylodes/Atractylodes/Echinops/Ageratina/Nardophyllum/Nardophyllum/Chiliotrichiopsis/Llerasia/Llerasi…	Youngia japonica/Ageratum conyzoides/Spilanthes urens/Sigesbeckia blakei/Polymnia canadensis/Montanoa revealii/Milleria quinqueflora/Dugesia mexicana/Bebbia juncea/Calyptocarpus vialis/Cymophora venezuelensis/Acmella radicans/Xanthopappus subacaulis/Ptilostemon hispanicus/Ptilostemon abylensis/Lamyropsis carpini/Pleurocarpaea denticulata/Vernonia garnieriana/Carduoideae sp./Saussurea leontodontoi…	2	0	0	2	0	0	0	0	0	0	0	0	0	0	0	0	0	0	0	0	0	0	0	0	0	0	0	0	0	0	0	0	0	0	0	0	0	0	0	0	9	0
trnL	Viridiplantae	Streptophyta	NA	Asterales	Asteraceae	Trichogyne/Trichogyne/Helichrysum/Helichrysum/Galeomma-cati/Argyrotegium/Hesperevax/Filago/Filago/Filago/Micropus/Logfia/Logfia/Psilocarphus/Logfia/Micropus/Pseudognaphalium/Anaphalis/Helichrysum/Helichrysum/Pseudognaphalium/Helichrysum/Pseudognaphalium/Helichrysum/Helichrysum/Helichrysum/Helichrysum/Helichrysum/Raoulia/Raoulia/Anaphalioides/Leucogenes/Raoulia/Leucogenes/Leucogenes/Anaphalioides/…	Trichogyne repens/Trichogyne pilulifera/Helichrysum micropoides/Helichrysum leontonyx/Galeomma oculus-cati/Argyrotegium fordianum/Hesperevax sparsiflora/Filago californica/Filago arizonica/Filago depressa/Micropus supinus/Logfia heterantha/Logfia minima/Psilocarphus brevissimus/Logfia clementei/Micropus californicus/Pseudognaphalium luteoalbum/Anaphalis margaritacea/Helichrysum stoechas/Helichrys…	3	0	0	1	1	0	0	0	0	0	0	0	0	0	0	0	0	1	0	0	0	0	0	0	1	0	0	0	0	0	0	1	0	0	0	0	0	0	0	0	12	0
trnL	Viridiplantae	Streptophyta	NA	Asterales	Asteraceae	Youngia/Ageratum/Spilanthes/Sigesbeckia/Polymnia/Montanoa/Milleria/Dugesia/Bebbia/Calyptocarpus/Cymophora/Acmella/Xanthopappus/Ptilostemon/Ptilostemon/Lamyropsis/Pleurocarpaea/Vernonia/Carduoideae./Saussurea/Dolomiaea/Distephanus/Distephanus/Eremothamnus/Hoplophyllum/Atractylodes/Atractylodes/Atractylodes/Atractylodes/Echinops/Ageratina/Nardophyllum/Nardophyllum/Chiliotrichiopsis/Llerasia/Llerasi…	Youngia japonica/Ageratum conyzoides/Spilanthes urens/Sigesbeckia blakei/Polymnia canadensis/Montanoa revealii/Milleria quinqueflora/Dugesia mexicana/Bebbia juncea/Calyptocarpus vialis/Cymophora venezuelensis/Acmella radicans/Xanthopappus subacaulis/Ptilostemon hispanicus/Ptilostemon abylensis/Lamyropsis carpini/Pleurocarpaea denticulata/Vernonia garnieriana/Carduoideae sp./Saussurea leontodontoi…	0	0	0	0	1	0	0	0	0	0	0	0	0	0	0	0	0	0	0	0	0	0	0	0	0	0	0	0	0	0	0	0	0	0	0	0	1	0	0	0	13	0
trnL	Viridiplantae	Streptophyta	NA	Asterales	Asteraceae	Youngia/Ageratum/Spilanthes/Sigesbeckia/Polymnia/Montanoa/Milleria/Dugesia/Bebbia/Calyptocarpus/Cymophora/Acmella/Xanthopappus/Ptilostemon/Ptilostemon/Lamyropsis/Pleurocarpaea/Vernonia/Carduoideae./Saussurea/Dolomiaea/Distephanus/Distephanus/Eremothamnus/Hoplophyllum/Atractylodes/Atractylodes/Atractylodes/Atractylodes/Echinops/Nardophyllum/Nardophyllum/Chiliotrichiopsis/Llerasia/Llerasia/Ocyroe/C…	Youngia japonica/Ageratum conyzoides/Spilanthes urens/Sigesbeckia blakei/Polymnia canadensis/Montanoa revealii/Milleria quinqueflora/Dugesia mexicana/Bebbia juncea/Calyptocarpus vialis/Cymophora venezuelensis/Acmella radicans/Xanthopappus subacaulis/Ptilostemon hispanicus/Ptilostemon abylensis/Lamyropsis carpini/Pleurocarpaea denticulata/Vernonia garnieriana/Carduoideae sp./Saussurea leontodontoi…	0	0	0	0	0	0	0	1	0	0	0	0	0	0	0	0	0	0	0	0	0	0	0	0	0	0	0	0	0	0	0	0	0	3	0	1	1	0	0	0	6	0
trnL	Viridiplantae	Streptophyta	NA	Asterales	Asteraceae	Lactuca	Lactuca sativa	0	0	0	0	0	0	0	0	0	0	0	0	0	0	0	0	0	0	0	0	0	0	0	0	0	0	7	0	0	13	6	0	0	0	0	0	0	0	0	0	0	0
trnL	Viridiplantae	Streptophyta	NA	Asterales	Asteraceae	Bidens/Coreopsis/Eupatorium/Syncalathium/Relhania/Robinsonia/Coreopsis./Arctotis/Arctotis/Arctotis/Arctotis/Arctotis/Arctotis/Haplocarpha/Haplocarpha/Haplocarpha/Haplocarpha/Didelta/Relhania/Adenocaulon/Bidens/Bidens/Selleophytum/Narvalina/Heterosperma/Dicranocarpus/Dahlia/Cosmos/Leptosyne/Coreopsis/Leptosyne/Coreopsis/Coreopsis/Coreopsis/Coreopsis/Coreopsis/Coreopsis/Coreopsis/Coreopsis/Coreopsi…	Bidens alba/Coreopsis petrophiloides/Eupatorium cannabinum/Syncalathium chrysocephalum/Relhania pungens/Robinsonia evenia/Coreopsis sp./Arctotis scapiformis/Arctotis microcephala/Arctotis hispidula/Arctotis debensis/Arctotis arctotoides/Arctotis dregei/Haplocarpha parvifolia/Haplocarpha schimperi/Haplocarpha rueppellii/Haplocarpha nervosa/Didelta spinosa/Relhania calycina/Adenocaulon chilense/Bid…	4	1	0	0	0	0	0	0	0	3	0	0	0	0	0	0	0	4	0	0	0	0	0	0	0	0	0	0	0	0	0	0	0	0	0	1	0	0	0	1	0	0
trnL	Viridiplantae	Streptophyta	NA	Asterales	Asteraceae	Solidago/Symphyotrichum/Symphyotrichum-belgii/Aster/Solidago/Lagenophora/Gutierrezia/Symphyotrichum-angliae/Chloracantha/Canadanthus/Triniteurybia/Symphyotrichum/Symphyotrichum/Symphyotrichum/Oreostemma/Oreostemma/Oreostemma/Herrickia/Eurybia/Eurybia/Eurybia/Eurybia/Eurybia/Eurybia/Eurybia/Eurybia/Eurybia/Eurybia/Eurybia/Solidago/Tetradymia/Chrysothamnus/Eurybia	Solidago decurrens/Symphyotrichum subulatum/Symphyotrichum novi-belgii/Aster sampsonii/Solidago virgaurea/Lagenophora pumila/Gutierrezia sarothrae/Symphyotrichum novae-angliae/Chloracantha spinosa/Canadanthus modestus/Triniteurybia aberrans/Symphyotrichum pygmaeum/Symphyotrichum yukonense/Symphyotrichum elliottii/Oreostemma peirsonii/Oreostemma alpigenum/Oreostemma elatum/Herrickia kingii/Eurybia…	1	0	0	0	0	0	0	0	0	0	0	0	0	1	0	0	0	0	0	0	0	0	0	0	1	0	3	0	0	0	0	1	0	0	0	0	0	0	0	0	0	0
trnL	Viridiplantae	Streptophyta	NA	Asterales	Asteraceae	Gnaphalium/Gnaphalium/Gnaphalium	Gnaphalium declinatum/Gnaphalium uliginosum/Gnaphalium austroafricanum	0	0	0	0	0	0	0	0	0	0	0	0	0	0	0	0	0	0	77	0	0	0	0	0	0	0	0	0	0	0	0	0	0	0	0	0	0	0	0	0	0	0
trnL	Viridiplantae	Streptophyta	NA	Asterales	Asteraceae	Youngia/Ageratum/Spilanthes/Sigesbeckia/Polymnia/Montanoa/Milleria/Dugesia/Bebbia/Calyptocarpus/Cymophora/Acmella/Xanthopappus/Ptilostemon/Ptilostemon/Lamyropsis/Pleurocarpaea/Vernonia/Carduoideae./Saussurea/Dolomiaea/Distephanus/Distephanus/Eremothamnus/Hoplophyllum/Arctotis/Atractylodes/Atractylodes/Atractylodes/Atractylodes/Echinops/Ageratina/Nardophyllum/Nardophyllum/Chiliotrichiopsis/Llerasi…	Youngia japonica/Ageratum conyzoides/Spilanthes urens/Sigesbeckia blakei/Polymnia canadensis/Montanoa revealii/Milleria quinqueflora/Dugesia mexicana/Bebbia juncea/Calyptocarpus vialis/Cymophora venezuelensis/Acmella radicans/Xanthopappus subacaulis/Ptilostemon hispanicus/Ptilostemon abylensis/Lamyropsis carpini/Pleurocarpaea denticulata/Vernonia garnieriana/Carduoideae sp./Saussurea leontodontoi…	3	0	0	2	0	0	0	0	0	0	0	0	0	0	0	0	1	0	0	0	0	0	0	0	0	0	1	0	0	0	0	0	0	0	0	0	0	0	0	0	11	2
trnL	Viridiplantae	Streptophyta	NA	Asterales	Asteraceae	Cirsium/Cirsium/Cirsium/Cirsium/Carduus/Carduus/Carduus/Cirsium/Cirsium/Cirsium/Cymbonotus/Cirsium/Cirsium/Cirsium/Tyrimnus/Silybum/Cirsium/Cirsium/Carduus/Rhaponticum/Cirsium/Dimorphotheca/Cirsium/Carduus/Hypochaeris/Cirsium/Carduus/Cirsium/Cirsium./Cirsium/Cirsium/Cirsium/Cirsium/Cirsium/Cirsium/Cirsium/Cirsium	Cirsium tracyi/Cirsium tanakae/Cirsium scariosum/Cirsium nipponicum/Carduus keniensis/Carduus nyassanus/Carduus defloratus/Cirsium discolor/Cirsium arvense/Cirsium heterophyllum/Cymbonotus lawsonianus/Cirsium x/Cirsium palustre/Cirsium carniolicum/Tyrimnus leucographus/Silybum marianum/Cirsium ochrolepidium/Cirsium echinus/Carduus carlinoides/Rhaponticum integrifolium/Cirsium drummondii/Dimorphot…	0	0	0	0	0	0	0	0	0	0	0	1	0	4	0	0	2	0	0	0	0	0	0	0	0	0	0	0	0	0	0	2	0	0	0	0	0	0	0	0	0	2
trnL	Viridiplantae	Streptophyta	NA	Asterales	Asteraceae	Dendrocacalia/Conyza/Varilla/Philactis/Peucephyllum/Oxypappus/Flaveria/Chaenactis/Chaetymenia/Dimeresia/Bahia/Aphanactis/Alloispermum/Alepidocline/Artemisia/Vernonia/Vernoniastrum/Vernonia/Critoniopsis/Lepidonia/Elephantopus/Vernonanthura/Jacobaea/Jacobaea/Jacobaea/Senecio/Jacobaea/Senecio/Senecio/Senecio/Senecio/Senecio/Senecio/Senecio/Senecio/Senecio/Jacobaea/Proteopsis/Lessingianthus/Erlangea/…	Dendrocacalia crepidifolia/Conyza sumatrensis/Varilla mexicana/Philactis zinnioides/Peucephyllum schottii/Oxypappus scaber/Flaveria ramosissima/Chaenactis santolinoides/Chaetymenia peduncularis/Dimeresia howellii/Bahia absinthifolia/Aphanactis jamesoniana/Alloispermum scabrifolium/Alepidocline annua/Artemisia scopulorum/Vernonia robinsonii/Vernoniastrum latifolium/Vernonia tanganyikensis/Critonio…	2	0	0	0	0	0	0	0	0	0	0	0	0	0	0	0	1	0	0	0	0	0	0	0	0	0	0	5	0	0	0	0	0	0	3	0	0	0	0	0	0	0
trnL	Viridiplantae	Streptophyta	NA	Asterales	Asteraceae	Arctotis	Arctotis bellidifolia	0	0	0	0	0	0	0	5	0	0	0	0	0	0	0	0	0	0	0	0	0	0	0	0	0	0	0	0	0	0	0	1	2	0	0	0	0	0	0	0	3	0
trnL	Viridiplantae	Streptophyta	NA	Asterales	Asteraceae	Arctotis/Arctotis./Arctotis/Arctotis/Arctotis/Arctotis/Arctotis/Arctotis/Arctotis/Arctotis/Arctotis/Arctotis/Arctotis/Arctotis/Arctotis/Arctotis/Arctotis/Arctotis/Arctotis/Arctotis/Arctotis/Arctotis/Arctotis/Arctotis/Arctotis/Arctotis/Arctotis/Arctotis/Arctotis/Arctotis/Haplocarpha/Coreopsis/Coreopsis/Coreopsis/Coreopsis/Coreopsis/Arctotis/Arctotis/Arctotis/Arctotis/Lactuca/Gerbera	Arctotis hirsuta/Arctotis sp./Arctotis verbascifolia/Arctotis stoechadifolia/Arctotis semipapposa/Arctotis rotundifolia/Arctotis revoluta/Arctotis reptans/Arctotis pinnatifida/Arctotis muricata/Arctotis leucanthemoides/Arctotis leiocarpa/Arctotis lanceolata/Arctotis laevis/Arctotis incisa/Arctotis flaccida/Arctotis fastuosa/Arctotis erosa/Arctotis elongata/Arctotis decurrens/Arctotis canescens/Ar…	0	0	0	0	0	0	0	0	0	0	0	0	0	0	0	0	0	0	0	0	0	0	0	0	0	0	2	0	0	6	0	0	0	0	0	0	0	0	0	0	0	0
trnL	Viridiplantae	Streptophyta	NA	Asterales	Asteraceae	Pilosella/Hieracium/Hieracium	Pilosella aurantiaca/Hieracium flagellare/Hieracium fuscescens	0	0	0	0	0	0	0	0	0	0	0	0	0	0	0	0	0	0	49	0	0	0	0	0	0	0	0	0	0	0	0	0	0	0	0	0	0	0	0	0	0	0
trnL	Viridiplantae	Streptophyta	NA	Asterales/Apiales	Asteraceae/Araliaceae	Guardiola/Astrotricha./Taraxacum	Guardiola tulocarpus/Astrotricha sp./Taraxacum platycarpum	0	0	0	0	0	0	0	0	0	0	2	0	0	0	0	0	0	0	0	0	0	0	0	0	0	0	0	0	0	0	25	0	0	0	0	0	0	0	0	0	0	0
trnL	Viridiplantae	Streptophyta	NA	Asterales/Caryophyllales	Asteraceae/Caryophyllaceae	Echinops/Werneria/Lomanthus/Talamancalia/Scrobicaria/Senecio/Pentacalia/Monticalia/Jessea/Io/Faujasiopsis/Faujasia/Eriothrix/Dorobaea/Charadranaetes/Caxamarca/Cabreriella/Bethencourtia/Parafaujasia/Garcibarrigoa/Pycnophyllum/Senecio/Senecio/Monticalia/Misbrookea/Senecio/Taraxacum./Senecio/Senecio/Taraxacum	Echinops ritro/Werneria caespitosa/Lomanthus fosbergii/Talamancalia boquetensis/Scrobicaria ilicifolia/Senecio hollandii/Pentacalia arborea/Monticalia abietina/Jessea multivenia/Io ambondrombeensis/Faujasiopsis flexuosa/Faujasia squamosa/Eriothrix lycopodioides/Dorobaea pimpinellifolia/Charadranaetes durandii/Caxamarca sanchezii/Cabreriella oppositicordia/Bethencourtia palmensis/Parafaujasia font…	0	0	0	0	0	0	0	0	0	0	0	0	0	0	0	1	0	0	0	0	0	0	0	0	0	0	0	1	0	0	0	0	0	1	0	0	0	0	0	1	0	0
trnL	Viridiplantae	Streptophyta	NA	Asterales/Dipsacales/Canellales	Menyanthaceae/Caprifoliaceae/Winteraceae	Villarsia./Lonicera/Tasmannia/Tasmannia/Tasmannia/Tasmannia/Tasmannia/Tasmannia/Tasmannia/Lonicera	Villarsia sp./Lonicera sempervirens/Tasmannia glaucifolia/Tasmannia stipitata/Tasmannia purpurascens/Tasmannia xerophila/Tasmannia vickeriana/Tasmannia lanceolata/Tasmannia insipida/Lonicera nervosa	0	0	0	0	0	0	0	0	0	0	0	0	0	0	0	22	1	0	0	0	0	0	0	0	0	0	0	2	0	0	0	0	1	0	0	0	0	0	0	0	0	0
trnL	Viridiplantae	Streptophyta	NA	Asterales/Escalloniales	Asteraceae/Campanulaceae/Escalloniaceae/Menyanthaceae	Jurinea/Jurinea/Jurinea/Sinclairiopsis/Sinclairia/Megaliabum/Megaliabum/Liabellum/Liabellum/Liabellum/Sinclairia/Sinclairia/Sinclairia/Sinclairia/Sinclairia/Sinclairia/Sinclairia/Sinclairia/Sinclairia/Sinclairia/Chionopappus/Paranephelius/Paranephelius/Pseudonoseris/Pseudonoseris/Stephanbeckia/Erato/Erato/Erato/Chrysactinium/Chrysactinium/Munnozia/Munnozia/Munnozia/Munnozia/Munnozia/Munnozia/Munn…	Jurinea humilis/Jurinea pinnata/Jurinea fontqueri/Sinclairiopsis klattii/Sinclairia ismaelis/Megaliabum pringlei/Megaliabum andrieuxii/Liabellum palmeri/Liabellum angustissimum/Liabellum cervinum/Sinclairia similis/Sinclairia vagans/Sinclairia liebmannii/Sinclairia sublobata/Sinclairia moorei/Sinclairia glabra/Sinclairia discolor/Sinclairia deamii/Sinclairia caducifolia/Sinclairia polyantha/Chion…	0	0	6	0	0	0	0	0	0	0	0	0	0	0	4	0	0	10	0	0	0	0	0	0	0	0	0	0	0	0	0	1	0	0	0	0	0	0	0	0	1	0
trnL	Viridiplantae	Streptophyta	NA	Asterales/Malpighiales	Asteraceae/Euphorbiaceae	Anisopappus/Amphiglossa/Metalasia/Planea/Lachnospermum/Lachnospermum/Lachnospermum/Hydroidea/Dolichothrix/Calotesta/Atrichantha/Metalasia/Metalasia/Metalasia/Metalasia/Metalasia/Metalasia/Metalasia/Metalasia/Metalasia/Metalasia/Metalasia/Metalasia/Metalasia/Metalasia/Metalasia/Metalasia/Metalasia/Metalasia/Metalasia/Metalasia/Metalasia/Metalasia/Euphorbia/Trichogyne/Trichogyne/Trichogyne/Trichogy…	Anisopappus oliverianus/Amphiglossa corrudifolia/Metalasia fastigiata/Planea schlechteri/Lachnospermum umbellatum/Lachnospermum imbricatum/Lachnospermum fasciculatum/Hydroidea elsiae/Dolichothrix ericoides/Calotesta alba/Atrichantha gemmifera/Metalasia riparia/Metalasia rhoderoides/Metalasia pungens/Metalasia pallida/Metalasia oligocephala/Metalasia muricata/Metalasia massonii/Metalasia lichtenst…	4	0	0	2	4	0	0	1	0	0	0	0	0	0	1	0	0	0	0	0	0	2	0	0	0	1	1	2	1	0	4	0	0	0	0	1	1	0	0	0	0	0
trnL	Viridiplantae	Streptophyta	NA	Asterales/Malpighiales	Asteraceae/Euphorbiaceae	Anisopappus/Amphiglossa/Metalasia/Planea/Lachnospermum/Lachnospermum/Lachnospermum/Hydroidea/Dolichothrix/Calotesta/Atrichantha/Metalasia/Metalasia/Metalasia/Metalasia/Metalasia/Metalasia/Metalasia/Metalasia/Metalasia/Metalasia/Metalasia/Metalasia/Metalasia/Metalasia/Metalasia/Metalasia/Metalasia/Metalasia/Metalasia/Metalasia/Metalasia/Metalasia/Euphorbia/Trichogyne/Trichogyne/Trichogyne/Trichogy…	Anisopappus oliverianus/Amphiglossa corrudifolia/Metalasia fastigiata/Planea schlechteri/Lachnospermum umbellatum/Lachnospermum imbricatum/Lachnospermum fasciculatum/Hydroidea elsiae/Dolichothrix ericoides/Calotesta alba/Atrichantha gemmifera/Metalasia riparia/Metalasia rhoderoides/Metalasia pungens/Metalasia pallida/Metalasia oligocephala/Metalasia muricata/Metalasia massonii/Metalasia lichtenst…	0	0	0	0	4	1	0	0	0	0	0	1	0	0	1	2	0	0	0	0	0	3	0	1	0	0	0	1	0	0	7	1	0	0	0	0	4	0	0	1	0	0
trnL	Viridiplantae	Streptophyta	NA	Asterales/Malpighiales	Asteraceae/Euphorbiaceae	Stilpnogyne/Bertilia/Bolandia/Bolandia/Bolandia/Bidens/Sonchus/Zexmenia/Zaluzania/Wedelia/Villanova/Bahiopsis/Squamopappus/Venegasia/Tridax/Tetragonotheca/Verbesina/Sphagneticola/Rumfordia/Rudbeckia/Riencourtia/Ratibida/Psathyrotes/Pericome/Parthenium/Neurolaena/Monolopia/Lundellianthus/Lipochaeta/Monolopia/Idiopappus/Kingianthus/Ichthyothere/Hulsea/Hofmeisteria/Greenmaniella/Galeana/Eutetras/Coe…	Stilpnogyne bellidioides/Bertilia hantamensis/Bolandia glabrifolia/Bolandia elongata/Bolandia pinnatifida/Bidens alba/Sonchus oleraceus/Zexmenia serrata/Zaluzania megacephala/Wedelia tegetis/Villanova achilleoides/Bahiopsis tomentosa/Squamopappus skutchii/Venegasia carpesioides/Tridax balbisioides/Tetragonotheca repanda/Verbesina jacksonii/Sphagneticola trilobata/Rumfordia penninervis/Rudbeckia h…	0	0	0	0	1	0	0	1	0	0	0	0	0	0	1	0	0	0	0	0	0	1	0	0	0	0	0	0	0	0	4	0	0	0	0	0	1	0	0	0	0	0
trnL	Viridiplantae	Streptophyta	NA/Liliopsida	Asterales/Poales	Campanulaceae/Xyridaceae	Lobelia/Pratia/Lobelia/Lobelia/Lobelia/Centropogon/Burmeistera/Lobelia/Pratia/Lobelia/Isotoma/Pratia/Centropogon/Centropogon/Siphocampylus/Siphocampylus/Siphocampylus/Siphocampylus/Centropogon/Centropogon/Siphocampylus/Centropogon/Centropogon/Burmeistera/Burmeistera/Lobelia/Lobelia/Lobelia/Lobelia/Hippobroma/Lobelia/Downingia/Lobelia/Lobelia/Lobelia/Xyris./Lobelia/Pratia	Lobelia chinensis/Pratia angulata/Lobelia kalmii/Lobelia cardinalis/Lobelia vivaldii/Centropogon gutierrezii/Burmeistera crispiloba/Lobelia excelsa/Pratia nummularia/Lobelia dortmanna/Isotoma fluviatilis/Pratia purpurascens/Centropogon cornutus/Centropogon gamosepalus/Siphocampylus brevicalyx/Siphocampylus affinis/Siphocampylus giganteus/Siphocampylus macropodus/Centropogon granulosus/Centropogon…	0	0	0	0	0	0	0	0	0	0	0	0	0	0	0	0	0	0	0	0	0	0	0	0	0	0	0	0	0	0	0	0	0	0	0	0	0	0	0	0	0	0
trnL	Metazoa	Chordata	Actinopteri	Beloniformes	Adrianichthyidae	Oryzias	Oryzias dancena	0	0	0	3	0	0	0	0	4	0	0	0	0	1	0	0	0	0	0	1	5	3	0	0	0	0	1	0	0	0	0	0	1	0	0	0	0	0	0	0	3	0
trnL	Viridiplantae	Streptophyta	NA	Boraginales	Boraginaceae	Echiochilon/Echiochilon	Echiochilon persicum/Echiochilon fruticosum	0	0	0	0	0	0	0	0	0	0	1	0	0	0	0	0	0	0	0	0	0	0	0	0	0	0	0	0	0	0	0	1	0	0	0	0	0	0	0	0	0	0
trnL	Viridiplantae	Streptophyta	NA	Boraginales	Boraginaceae	Nama	Nama demissa	0	0	0	0	0	0	0	0	1	0	0	0	1	0	1	0	0	0	0	0	0	0	0	0	0	1	0	0	0	0	0	0	1	0	1	0	0	3	0	0	0	0
trnL	Viridiplantae	Streptophyta	NA	Boraginales	Boraginaceae	Myosotis./Myosotis/Myosotis/Myosotis/Myosotis	Myosotis sp./Myosotis laxa/Myosotis stolonifera/Myosotis incrassata/Myosotis sicula	0	0	0	0	0	0	0	0	0	0	133	0	0	0	2	0	0	0	0	0	0	2	0	0	0	0	0	0	0	0	0	29	0	0	0	0	0	0	0	0	0	0
trnL	Viridiplantae	Streptophyta	NA	Boraginales	Boraginaceae	Myosotis./Myosotis/Myosotis/Myosotis/Myosotis	Myosotis sp./Myosotis laxa/Myosotis stolonifera/Myosotis incrassata/Myosotis sicula	0	0	0	0	0	0	0	0	0	0	0	0	0	0	0	0	0	0	0	0	0	0	0	0	0	0	0	0	0	0	0	0	0	0	0	0	0	0	0	0	0	0
trnL	Viridiplantae	Streptophyta	NA	Boraginales	Boraginaceae	Nama	Nama demissa	0	0	0	0	0	0	0	1	0	0	0	0	0	0	0	0	1	0	0	0	1	0	0	0	0	0	3	0	0	0	0	0	0	0	0	0	0	0	0	0	0	0
trnL	Viridiplantae	Streptophyta	NA	Boraginales	Boraginaceae	Myosotis./Myosotis/Myosotis/Myosotis/Myosotis	Myosotis sp./Myosotis laxa/Myosotis stolonifera/Myosotis incrassata/Myosotis sicula	0	0	0	0	0	0	0	0	0	0	0	0	0	0	0	0	0	0	0	0	0	0	0	0	0	0	0	0	0	0	0	0	0	0	0	0	0	0	0	0	0	0
trnL	Viridiplantae	Streptophyta	NA	Boraginales	Boraginaceae	Austrocynoglossum/Omphalodes/Cynoglossum/Cynoglossum/Antiphytum/Omphalodes/Mertensia/Myosotidium/Omphalolappula/Hackelia/Omphalodes/Cynoglossum/Paracynoglossum/Buglossoides/Cynoglossum/Paracynoglossum/Echium/Hackelia/Omphalodes/Cynoglossum/Rochelia/Hackelia/Hackelia/Cynoglossum/Cynoglossum/Hackelia/Bothriospermum/Lappula/Lappula/Lappula/Heterocaryum/Mertensia/Hackelia/Echium/Myosotis./Lithospermu…	Austrocynoglossum latifolium/Omphalodes akiensis/Cynoglossum paniculatum/Cynoglossum occidentale/Antiphytum floribundum/Omphalodes aliena/Mertensia davurica/Myosotidium hortensium/Omphalolappula concava/Hackelia andicola/Omphalodes caucasica/Cynoglossum australe/Paracynoglossum glochidiatum/Buglossoides incrassata/Cynoglossum amabile/Paracynoglossum asperrimum/Echium callithyrsum/Hackelia velutin…	0	0	0	0	0	0	0	0	0	0	2	0	0	0	0	0	0	0	0	0	0	0	0	0	0	0	0	0	0	0	0	0	0	0	0	0	0	0	0	0	0	0
trnL	Viridiplantae	Streptophyta	NA	Boraginales	Boraginaceae	Austrocynoglossum/Omphalodes/Cynoglossum/Cynoglossum/Antiphytum/Omphalodes/Mertensia/Myosotidium/Omphalolappula/Hackelia/Omphalodes/Cynoglossum/Paracynoglossum/Buglossoides/Cynoglossum/Paracynoglossum/Echium/Hackelia/Omphalodes/Cynoglossum/Rochelia/Hackelia/Hackelia/Cynoglossum/Cynoglossum/Hackelia/Bothriospermum/Lappula/Lappula/Lappula/Heterocaryum/Mertensia/Hackelia/Echium/Myosotis./Lithospermu…	Austrocynoglossum latifolium/Omphalodes akiensis/Cynoglossum paniculatum/Cynoglossum occidentale/Antiphytum floribundum/Omphalodes aliena/Mertensia davurica/Myosotidium hortensium/Omphalolappula concava/Hackelia andicola/Omphalodes caucasica/Cynoglossum australe/Paracynoglossum glochidiatum/Buglossoides incrassata/Cynoglossum amabile/Paracynoglossum asperrimum/Echium callithyrsum/Hackelia velutin…	0	0	0	0	0	0	0	0	0	0	0	0	0	0	0	0	0	0	0	0	0	0	0	0	0	0	0	0	0	0	0	0	0	0	0	0	0	0	0	0	0	0
trnL	Viridiplantae	Streptophyta	NA	Boraginales/Gentianales	Codonaceae/Rubiaceae/Loganiaceae	Codon/Edithea/Deppea/Deppea/Edithea/Edithea/Deppea/Deppea/Deppea/Bellizinca/Feretia/Tresanthera/Sommera/Sommera-smithii/Sommera/Rustia/Rustia/Rustia./Rustia/Rustia/Rustia/Picardaea/Phitopis/Pentagonia/Mussaendopsis/Macrocnemum/Macbrideina/Hippotis/Hippotis/Ferdinandusa/Ferdinandusa./Ferdinandusa/Elaeagia/Dolicholobium/Dioicodendron/Dialypetalanthus/Condaminea/Chimarrhis/Chimarrhis/Chimarrhis/Chim…	Codon royenii/Edithea schiblii/Deppea rubrinervis/Deppea obtusiflora/Edithea oaxacana/Edithea guerrerensis/Deppea grandiflora/Deppea erythrorhiza/Deppea splendens/Bellizinca scoti/Feretia apodanthera/Tresanthera condamineoides/Sommera grandis/Sommera donnell-smithii/Sommera arborescens/Rustia viridiflora/Rustia rubra/Rustia cf./Rustia formosa/Rustia bilsana/Rustia alba/Picardaea cubensis/Phitopis…	0	0	0	0	0	0	0	0	0	0	0	0	0	0	0	0	0	0	0	0	0	0	0	0	0	1	0	0	1	0	3	0	0	5	0	0	0	0	0	1	0	0
trnL	Viridiplantae	Streptophyta	NA	Boraginales/Gentianales	Codonaceae/Loganiaceae	Codon/Codon/Gardneria/Usteria	Codon royenii/Codon schenckii/Gardneria ovata/Usteria guineensis	0	0	0	0	0	0	0	0	0	2	0	0	0	0	0	0	0	0	0	0	0	0	0	0	0	0	0	0	0	0	0	0	0	0	1	0	0	0	0	0	0	0
trnL	Viridiplantae	Streptophyta	NA	Boraginales/Gentianales	Codonaceae/Rubiaceae/Loganiaceae	Codon/Edithea/Deppea/Deppea/Edithea/Edithea/Deppea/Deppea/Deppea/Bellizinca/Feretia/Tresanthera/Sommera/Sommera-smithii/Sommera/Rustia/Rustia/Rustia./Rustia/Rustia/Rustia/Picardaea/Phitopis/Pentagonia/Mussaendopsis/Macrocnemum/Macbrideina/Hippotis/Hippotis/Ferdinandusa/Ferdinandusa./Ferdinandusa/Elaeagia/Dolicholobium/Dioicodendron/Dialypetalanthus/Condaminea/Chimarrhis/Chimarrhis/Chimarrhis/Chim…	Codon royenii/Edithea schiblii/Deppea rubrinervis/Deppea obtusiflora/Edithea oaxacana/Edithea guerrerensis/Deppea grandiflora/Deppea erythrorhiza/Deppea splendens/Bellizinca scoti/Feretia apodanthera/Tresanthera condamineoides/Sommera grandis/Sommera donnell-smithii/Sommera arborescens/Rustia viridiflora/Rustia rubra/Rustia cf./Rustia formosa/Rustia bilsana/Rustia alba/Picardaea cubensis/Phitopis…	0	0	0	0	0	1	0	0	0	0	0	0	0	0	0	0	0	0	0	0	0	0	0	1	0	0	0	0	4	0	0	0	0	5	0	0	0	0	0	0	0	0
trnL	Viridiplantae	Streptophyta	NA	Boraginales/Gentianales	Codonaceae/Loganiaceae	Codon/Codon/Gardneria/Usteria	Codon royenii/Codon schenckii/Gardneria ovata/Usteria guineensis	0	0	0	0	0	2	0	1	0	1	2	0	1	0	1	0	1	0	1	0	4	0	0	1	0	0	0	1	1	1	0	0	1	2	1	1	0	0	0	0	0	0
trnL	Viridiplantae	Streptophyta	NA	Boraginales/Lamiales/Gentianales	Codonaceae/Tetrachondraceae/Calceolariaceae/Plantaginaceae/Scrophulariaceae/Gesneriaceae/Loganiaceae/Orobanchaceae	Codon/Polypremum/Jovellana/Jovellana/Codon/Antirrhinum/Diascia/Jovellana/Corytoplectus/Gardneria/Usteria/Pedicularis	Codon royenii/Polypremum procumbens/Jovellana sinclairii/Jovellana repens/Codon schenckii/Antirrhinum majus/Diascia rigescens/Jovellana punctata/Corytoplectus cutucuensis/Gardneria ovata/Usteria guineensis/Pedicularis procera	0	0	0	0	0	0	0	0	0	0	0	0	1	0	1	0	0	0	0	0	0	1	0	0	0	0	0	0	0	0	0	0	0	0	0	0	0	0	0	0	0	2
trnL	Viridiplantae	Streptophyta	NA	Boraginales/Lamiales/Gentianales	Codonaceae/Tetrachondraceae/Calceolariaceae/Plantaginaceae/Scrophulariaceae/Gesneriaceae/Loganiaceae/Orobanchaceae	Codon/Polypremum/Jovellana/Jovellana/Codon/Antirrhinum/Diascia/Jovellana/Corytoplectus/Gardneria/Usteria/Pedicularis	Codon royenii/Polypremum procumbens/Jovellana sinclairii/Jovellana repens/Codon schenckii/Antirrhinum majus/Diascia rigescens/Jovellana punctata/Corytoplectus cutucuensis/Gardneria ovata/Usteria guineensis/Pedicularis procera	0	0	0	0	0	0	0	0	1	0	0	0	0	0	1	0	0	0	1	0	0	0	0	0	1	1	0	1	0	0	1	0	0	0	2	0	0	1	0	0	0	0
trnL	Viridiplantae	Streptophyta	NA	Brassicales	Brassicaceae	Parodiodoxa/Sinapis/Sisymbrium/Caulanthus/Caulanthus/Caulanthus/Streptanthella/Thysanocarpus/Thysanocarpus/Thysanocarpus/Thysanocarpus/Thysanocarpus/Hirschfeldia/Cakile/Weberbauera/Englerocharis/Warea/Warea/Warea/Streptanthus/Thelypodium/Thelypodiopsis/Thelypodiopsis/Streptanthus/Streptanthus/Streptanthus/Thelypodium/Stanleya/Sibaropsis/Sibara/Neuontobotrys/Neuontobotrys/Neuontobotrys/Hesperidant…	Parodiodoxa chionophila/Sinapis alba/Sisymbrium altissimum/Caulanthus flavescens/Caulanthus anceps/Caulanthus lasiophyllus/Streptanthella longirostris/Thysanocarpus rigidus/Thysanocarpus radians/Thysanocarpus erectus/Thysanocarpus laciniatus/Thysanocarpus conchuliferus/Hirschfeldia incana/Cakile maritima/Weberbauera peruviana/Englerocharis pauciflora/Warea sessilifolia/Warea cuneifolia/Warea ampl…	0	0	0	0	0	0	0	0	0	5	0	0	0	0	0	0	0	0	0	0	0	0	0	0	0	0	1	0	0	0	0	144	0	0	0	549	0	0	0	0	0	0
trnL	Viridiplantae	Streptophyta	NA	Brassicales	Brassicaceae	Brassica/Brassica/Hilliella/Hilliella/Cardamine	Brassica montana/Brassica oleracea/Hilliella guangdongensis/Hilliella fumarioides/Cardamine cheotaiyienii	0	97	0	0	0	0	0	0	0	0	0	0	0	1	1106	0	0	0	0	0	0	0	0	0	0	0	0	0	0	0	0	185	0	0	0	0	0	0	0	0	0	0
trnL	Viridiplantae	Streptophyta	NA	Brassicales	Brassicaceae	Parodiodoxa/Sinapis/Sisymbrium/Caulanthus/Caulanthus/Caulanthus/Streptanthella/Thysanocarpus/Thysanocarpus/Thysanocarpus/Thysanocarpus/Thysanocarpus/Hirschfeldia/Cakile/Weberbauera/Englerocharis/Warea/Warea/Warea/Streptanthus/Thelypodium/Thelypodiopsis/Thelypodiopsis/Streptanthus/Streptanthus/Streptanthus/Thelypodium/Stanleya/Sibaropsis/Sibara/Neuontobotrys/Neuontobotrys/Neuontobotrys/Hesperidant…	Parodiodoxa chionophila/Sinapis alba/Sisymbrium altissimum/Caulanthus flavescens/Caulanthus anceps/Caulanthus lasiophyllus/Streptanthella longirostris/Thysanocarpus rigidus/Thysanocarpus radians/Thysanocarpus erectus/Thysanocarpus laciniatus/Thysanocarpus conchuliferus/Hirschfeldia incana/Cakile maritima/Weberbauera peruviana/Englerocharis pauciflora/Warea sessilifolia/Warea cuneifolia/Warea ampl…	0	0	0	0	0	0	0	0	0	0	0	0	0	0	0	0	0	0	0	0	0	0	0	0	0	0	0	0	0	0	0	0	0	0	0	1	0	0	0	0	0	0
trnL	Viridiplantae	Streptophyta	NA	Brassicales	Brassicaceae	Brassica	Brassica souliei	0	0	0	0	0	0	0	0	0	0	0	0	0	0	0	0	0	0	0	0	0	0	0	0	0	0	0	0	0	0	0	0	0	0	0	4	0	0	0	0	0	0
trnL	Viridiplantae	Streptophyta	NA	Brassicales	Brassicaceae	Crambe/Diplotaxis/Diplotaxis	Crambe kotschyana/Diplotaxis muralis/Diplotaxis viminea	0	0	0	0	0	0	0	0	0	1737	0	0	0	0	0	0	0	0	0	0	0	0	0	0	0	0	0	0	0	0	0	0	0	1	0	0	0	0	0	0	0	0
trnL	Viridiplantae	Streptophyta	NA	Brassicales	Brassicaceae	Barbarea/Barbarea/Barbarea	Barbarea orthoceras/Barbarea verna/Barbarea vulgaris	0	0	0	0	0	0	0	0	0	0	0	0	0	0	0	0	0	0	0	0	0	0	0	0	0	0	0	0	0	0	0	13	0	0	0	0	0	0	0	0	0	0
trnL	Viridiplantae	Streptophyta	NA	Brassicales	Brassicaceae	Lepidium/Lepidium/Lepidium/Lepidium/Lepidium/Winklera/Stubendorffia/Lepidium/Lepidium/Lepidium/Lepidium/Lepidium/Lepidium/Lepidium/Lepidium/Lepidium/Lepidium/Lepidium/Lepidium/Lepidium/Lepidium/Lepidium/Lepidium/Lepidium/Lepidium/Lepidium/Lepidium/Lepidium/Lepidium/Lepidium/Lepidium/Lepidium/Lepidium/Lepidium/Lepidium/Lepidium/Lepidium/Lepidium/Lepidium/Lepidium/Lepidium/Lepidium/Lepidium/Lepidiu…	Lepidium virginicum/Lepidium lacerum/Lepidium rubtzovii/Lepidium densiflorum/Lepidium papilliferum/Winklera patrinioides/Stubendorffia gracilis/Lepidium sagittatum/Lepidium litwinowii/Lepidium karelinianum/Lepidium cardiophyllum/Lepidium botschantsevianum/Lepidium affghanum/Lepidium violaceum/Lepidium squamatum/Lepidium serratum/Lepidium rhytidocarpum/Lepidium navasii/Lepidium didymum/Lepidium th…	0	0	0	0	0	0	0	0	0	0	0	0	0	0	0	0	29	0	0	0	0	0	0	0	0	0	0	0	0	0	0	0	0	0	0	0	0	0	0	0	0	0
trnL	Viridiplantae	Streptophyta	NA	Brassicales	Brassicaceae	Brassica/Brassica/Hilliella/Hilliella/Cardamine	Brassica montana/Brassica oleracea/Hilliella guangdongensis/Hilliella fumarioides/Cardamine cheotaiyienii	0	1	0	0	0	0	0	0	0	0	0	0	0	0	11	0	0	0	0	0	0	0	0	0	0	0	0	0	0	0	0	0	0	0	0	0	0	0	0	0	0	0
trnL	Viridiplantae	Streptophyta	NA	Brassicales	Limnanthaceae	Limnanthes	Limnanthes floccosa	0	0	0	0	0	0	0	0	0	0	0	0	0	0	0	0	0	0	0	0	0	0	0	0	0	0	0	0	0	0	0	0	0	0	0	0	0	0	0	0	0	0
trnL	NA	Proteobacteria	Betaproteobacteria	Burkholderiales	Comamonadaceae	Acidovorax.	Acidovorax sp.	0	0	0	0	0	0	0	0	0	1	0	0	12	0	0	0	0	0	0	0	0	0	0	0	0	0	0	0	0	0	0	0	0	0	0	0	0	0	0	0	0	0
trnL	NA	Proteobacteria	Betaproteobacteria	Burkholderiales	Oxalobacteraceae	Candidatus	Candidatus Zinderia	0	0	0	0	0	0	0	0	0	0	0	0	0	0	0	0	0	0	0	0	0	0	0	0	0	0	0	0	0	0	0	0	2	0	0	0	0	0	0	0	0	0
trnL	NA	Proteobacteria	Betaproteobacteria	Burkholderiales	Comamonadaceae	Acidovorax.	Acidovorax sp.	0	0	0	0	0	0	0	0	0	0	0	0	0	0	0	0	0	0	0	0	0	0	0	0	0	0	0	0	0	0	0	0	0	0	0	0	0	0	0	0	0	0
trnL	NA	Proteobacteria	Betaproteobacteria	Burkholderiales	Comamonadaceae	Acidovorax.	Acidovorax sp.	0	0	0	0	0	0	0	0	0	0	0	0	0	0	0	0	0	0	0	0	0	0	0	0	0	0	0	0	0	0	0	0	0	0	0	0	0	0	0	0	0	0
trnL	Viridiplantae	Streptophyta	NA	Buxales	Buxaceae	Pachysandra	Pachysandra terminalis	0	0	0	0	0	0	0	0	0	0	0	0	0	0	0	0	0	0	0	0	0	0	0	0	0	0	0	0	0	0	0	0	0	0	0	0	0	0	0	0	0	0
trnL	Metazoa	Chordata	Mammalia	Carnivora	Canidae	Canis	Canis lupus	0	0	0	0	0	0	0	0	0	0	0	0	0	0	0	0	0	0	0	0	0	0	1	0	0	0	0	0	0	0	0	0	0	0	0	0	0	0	0	0	473	0
trnL	Metazoa	Chordata	Mammalia/Aves	Carnivora/Columbiformes	Canidae/Columbidae	Canis/Columba	Canis lupus/Columba livia	0	0	0	0	0	0	0	0	0	5	0	0	0	0	0	0	0	0	0	0	0	0	0	0	0	0	0	0	0	0	0	1	0	0	0	0	0	5	0	0	0	0
trnL	Viridiplantae	Streptophyta	NA	Caryophyllales	Polygonaceae	Persicaria/Persicaria/Persicaria/Persicaria/Persicaria/Persicaria/Persicaria/Persicaria/Persicaria/Persicaria/Persicaria/Persicaria/Persicaria/Persicaria	Persicaria tinctoria/Persicaria hydropiper/Persicaria posumbu/Persicaria jucunda/Persicaria pubescens/Persicaria japonica/Persicaria longiseta/Persicaria maculosa/Persicaria taquetii/Persicaria minor/Persicaria macrantha/Persicaria kawagoeana/Persicaria foliosa/Persicaria barbata	0	1	16	0	0	0	0	3	0	0	7	1	0	0	0	0	0	0	3	0	0	2	0	0	0	0	3	0	0	3	2	1	0	0	0	2	0	0	0	1	0	0
trnL	Viridiplantae	Streptophyta	NA	Caryophyllales	Polygonaceae	Fallopia/Polygonum/Fallopia/Polygonum/Polygonum	Fallopia japonica/Polygonum aviculare/Fallopia sachalinensis/Polygonum humifusum/Polygonum cuspidatum	0	1	0	0	0	0	0	6	0	0	3	1	3	4	0	4	0	0	0	0	0	4	0	0	3	1	0	0	0	0	0	0	0	0	2	0	0	0	0	0	2	1
trnL	Viridiplantae	Streptophyta	NA	Caryophyllales	Polygonaceae	Antenoron/Persicaria/Persicaria/Persicaria/Persicaria/Persicaria/Persicaria/Persicaria/Persicaria/Persicaria/Persicaria/Polygonum/Persicaria/Persicaria/Persicaria/Persicaria/Persicaria/Persicaria/Persicaria/Persicaria/Persicaria/Persicaria/Persicaria/Persicaria	Antenoron filiforme/Persicaria amphibia/Persicaria viscofera/Persicaria bungeana/Persicaria lapathifolia/Persicaria orientalis/Persicaria maculata/Persicaria setacea/Persicaria segetum/Persicaria puritanorum/Persicaria punctata/Polygonum paraguayense/Persicaria mexicana/Persicaria limbata/Persicaria hydropiperoides/Persicaria hispida/Persicaria glabra/Persicaria densiflora/Persicaria careyi/Persi…	0	0	1	0	0	0	0	0	0	0	0	0	0	0	0	0	0	0	0	0	0	0	0	0	0	0	0	0	0	0	1	0	0	0	0	0	0	0	0	1	0	2
trnL	Viridiplantae	Streptophyta	NA	Caryophyllales	Polygonaceae	Fallopia/Polygonum/Fallopia/Polygonum/Polygonum	Fallopia japonica/Polygonum aviculare/Fallopia sachalinensis/Polygonum humifusum/Polygonum cuspidatum	2	3	8	0	3	7	0	24	0	0	10	14	22	12	4	10	2	6	7	0	0	13	4	2	5	6	0	0	2	1	0	4	0	0	6	0	1	0	0	3	10	1
trnL	Viridiplantae	Streptophyta	NA	Caryophyllales	Polygonaceae	Fallopia/Polygonum/Fallopia/Polygonum/Polygonum	Fallopia japonica/Polygonum aviculare/Fallopia sachalinensis/Polygonum humifusum/Polygonum cuspidatum	0	0	0	0	0	0	0	0	0	0	0	0	0	0	0	0	0	1	0	0	0	0	0	0	0	0	1	0	0	1	0	1	0	0	2	3	1	0	0	0	0	0
trnL	Viridiplantae	Streptophyta	NA	Caryophyllales	Polygonaceae	Persicaria/Persicaria/Persicaria/Persicaria/Persicaria/Persicaria/Persicaria/Persicaria/Persicaria/Persicaria/Polygonum/Persicaria/Persicaria/Persicaria/Persicaria/Persicaria/Persicaria/Persicaria/Persicaria/Persicaria/Persicaria/Persicaria	Persicaria amphibia/Persicaria viscofera/Persicaria bungeana/Persicaria lapathifolia/Persicaria orientalis/Persicaria maculata/Persicaria setacea/Persicaria segetum/Persicaria puritanorum/Persicaria punctata/Polygonum paraguayense/Persicaria mexicana/Persicaria limbata/Persicaria hydropiperoides/Persicaria hispida/Persicaria glabra/Persicaria densiflora/Persicaria careyi/Persicaria bicornis/Persi…	0	0	1	0	0	3	0	0	0	0	0	0	0	0	0	0	0	0	0	0	0	0	0	0	0	0	0	0	0	0	0	0	0	0	0	0	0	0	0	0	0	0
trnL	Viridiplantae	Streptophyta	NA	Caryophyllales	Polygonaceae	Persicaria/Persicaria/Persicaria/Persicaria/Persicaria/Persicaria/Persicaria/Persicaria/Persicaria/Persicaria/Polygonum/Persicaria/Persicaria/Persicaria/Persicaria/Persicaria/Persicaria/Persicaria/Persicaria/Persicaria/Persicaria/Persicaria	Persicaria amphibia/Persicaria viscofera/Persicaria bungeana/Persicaria lapathifolia/Persicaria orientalis/Persicaria maculata/Persicaria setacea/Persicaria segetum/Persicaria puritanorum/Persicaria punctata/Polygonum paraguayense/Persicaria mexicana/Persicaria limbata/Persicaria hydropiperoides/Persicaria hispida/Persicaria glabra/Persicaria densiflora/Persicaria careyi/Persicaria bicornis/Persi…	0	0	7	0	0	0	1	2	0	2	0	0	0	0	0	0	0	0	0	1	0	0	0	1	0	0	0	0	0	0	0	0	0	0	1	2	1	0	0	0	0	1
trnL	Viridiplantae	Streptophyta	NA	Caryophyllales	Polygonaceae	Persicaria/Persicaria/Persicaria/Persicaria/Persicaria/Persicaria/Persicaria/Persicaria/Persicaria/Persicaria/Polygonum/Persicaria/Persicaria/Persicaria/Persicaria/Persicaria/Persicaria/Persicaria/Persicaria/Persicaria/Persicaria/Persicaria	Persicaria amphibia/Persicaria viscofera/Persicaria bungeana/Persicaria lapathifolia/Persicaria orientalis/Persicaria maculata/Persicaria setacea/Persicaria segetum/Persicaria puritanorum/Persicaria punctata/Polygonum paraguayense/Persicaria mexicana/Persicaria limbata/Persicaria hydropiperoides/Persicaria hispida/Persicaria glabra/Persicaria densiflora/Persicaria careyi/Persicaria bicornis/Persi…	0	0	0	0	0	0	1	1	0	0	0	0	0	0	0	0	0	0	0	0	0	0	0	1	0	0	0	0	0	0	0	0	0	0	2	1	0	0	0	1	0	3
trnL	Viridiplantae	Streptophyta	NA	Caryophyllales	Polygonaceae	Rumex/Rumex/Rumex/Rumex/Rumex/Rumex/Rumex/Rumex/Rumex/Rumex./Rumex/Rumex/Rumex/Rumex/Rumex/Rumex/Rumex/Rumex/Rumex/Rumex/Rumex/Rumex/Rumex	Rumex japonicus/Rumex crispus/Rumex alpestris/Rumex acetosa/Rumex hultenii/Rumex acetosella/Rumex graminifolius/Rumex arcticus/Rumex nepalensis/Rumex sp./Rumex montanus/Rumex aquitanicus/Rumex pulcher/Rumex sanguineus/Rumex hastatulus/Rumex tuberosus/Rumex giganteus/Rumex thyrsoides/Rumex intermedius/Rumex conglomeratus/Rumex papillaris/Rumex patientia/Rumex skottsbergii	0	0	0	0	0	0	0	0	0	0	0	0	0	0	0	0	0	0	0	0	0	0	0	0	0	0	0	3	0	2	0	0	2	0	0	2	2	0	0	0	0	0
trnL	Viridiplantae	Streptophyta	NA	Caryophyllales	Polygonaceae	Fallopia/Polygonum/Fallopia/Polygonum/Polygonum	Fallopia japonica/Polygonum aviculare/Fallopia sachalinensis/Polygonum humifusum/Polygonum cuspidatum	0	2	1	0	1	1	0	1	0	0	1	1	3	1	0	3	1	0	0	0	0	2	0	0	0	0	0	0	1	0	0	0	0	0	4	0	0	0	0	0	0	0
trnL	Viridiplantae	Streptophyta	NA	Caryophyllales	Polygonaceae	Fallopia/Polygonum/Fallopia/Polygonum/Polygonum/Polygonum/Polygonum/Polygonum	Fallopia japonica/Polygonum aviculare/Fallopia sachalinensis/Polygonum dentoceras/Polygonum smallianum/Polygonum humifusum/Polygonum articulatum/Polygonum cuspidatum	0	6	10	0	4	1	2	22	0	2	16	12	16	14	3	17	2	4	8	0	0	17	1	1	3	6	0	0	0	1	0	5	0	0	10	0	1	0	0	2	8	1
trnL	Viridiplantae	Streptophyta	NA	Caryophyllales	Polygonaceae	Fallopia/Polygonum/Fallopia/Polygonum/Polygonum	Fallopia japonica/Polygonum aviculare/Fallopia sachalinensis/Polygonum humifusum/Polygonum cuspidatum	1	9	15	0	5	2	1	30	0	2	15	21	22	21	6	15	7	13	18	0	0	25	2	5	7	5	0	1	2	4	0	1	0	0	6	0	2	0	0	6	19	3
trnL	Viridiplantae	Streptophyta	NA	Caryophyllales	Polygonaceae	Persicaria/Persicaria/Persicaria/Persicaria/Persicaria/Persicaria/Persicaria/Persicaria/Persicaria/Persicaria/Persicaria/Persicaria/Persicaria/Persicaria	Persicaria tinctoria/Persicaria hydropiper/Persicaria posumbu/Persicaria jucunda/Persicaria pubescens/Persicaria japonica/Persicaria longiseta/Persicaria maculosa/Persicaria taquetii/Persicaria minor/Persicaria macrantha/Persicaria kawagoeana/Persicaria foliosa/Persicaria barbata	0	249	2021	0	2	0	136	511	0	0	1272	68	260	191	1	0	101	0	189	0	0	459	0	0	0	0	417	0	0	364	201	258	78	0	0	414	0	0	0	230	0	0
trnL	Viridiplantae	Streptophyta	NA	Caryophyllales	Polygonaceae	Fallopia/Polygonum/Fallopia/Polygonum/Polygonum	Fallopia japonica/Polygonum aviculare/Fallopia sachalinensis/Polygonum humifusum/Polygonum cuspidatum	488	2456	4130	3	1449	617	246	7763	1	669	4385	5636	5816	5951	1195	5183	1840	2725	4775	2	4	7199	2343	436	1552	1111	154	427	701	1201	0	1456	1	0	3934	6	375	0	1	1265	3538	1219
trnL	Viridiplantae	Streptophyta	NA	Caryophyllales	Polygonaceae	Fallopia/Polygonum/Fallopia/Polygonum/Polygonum	Fallopia japonica/Polygonum aviculare/Fallopia sachalinensis/Polygonum humifusum/Polygonum cuspidatum	1	4	2	0	0	2	1	12	0	2	6	6	11	10	3	6	4	3	11	0	0	8	2	2	0	1	0	3	2	1	0	4	0	0	9	0	1	0	0	6	3	3
trnL	Viridiplantae	Streptophyta	NA	Caryophyllales	Polygonaceae	Fallopia/Polygonum/Fallopia/Polygonum/Polygonum	Fallopia japonica/Polygonum aviculare/Fallopia sachalinensis/Polygonum humifusum/Polygonum cuspidatum	0	2	0	0	0	0	0	2	0	1	2	3	5	2	1	2	1	1	5	0	0	4	0	0	0	1	1	0	1	1	0	0	0	0	2	0	0	0	0	1	1	0
trnL	Viridiplantae	Streptophyta	NA	Caryophyllales	Polygonaceae	Persicaria/Persicaria/Persicaria/Persicaria/Persicaria/Persicaria/Persicaria/Persicaria/Persicaria/Persicaria/Persicaria/Persicaria/Persicaria/Persicaria	Persicaria tinctoria/Persicaria hydropiper/Persicaria posumbu/Persicaria jucunda/Persicaria pubescens/Persicaria japonica/Persicaria longiseta/Persicaria maculosa/Persicaria taquetii/Persicaria minor/Persicaria macrantha/Persicaria kawagoeana/Persicaria foliosa/Persicaria barbata	0	1	7	0	0	0	0	1	0	0	1	0	0	1	0	0	0	0	1	0	0	1	0	0	0	0	0	0	0	0	1	1	1	0	0	1	0	0	0	1	0	0
trnL	Viridiplantae	Streptophyta	NA	Caryophyllales	Polygonaceae	Fallopia/Polygonum/Fallopia/Polygonum/Polygonum	Fallopia japonica/Polygonum aviculare/Fallopia sachalinensis/Polygonum humifusum/Polygonum cuspidatum	0	6	11	0	2	0	1	23	0	0	13	12	23	4	2	18	2	5	18	0	0	17	4	2	4	3	1	1	1	3	0	4	0	0	11	0	1	0	0	2	9	6
trnL	Viridiplantae	Streptophyta	NA	Caryophyllales	Polygonaceae	Fallopia/Polygonum/Fallopia/Polygonum/Polygonum	Fallopia japonica/Polygonum aviculare/Fallopia sachalinensis/Polygonum humifusum/Polygonum cuspidatum	0	9	16	0	7	5	0	28	0	0	12	20	18	22	5	15	4	7	19	0	0	18	4	4	8	5	2	1	5	10	0	8	0	0	7	0	1	0	0	3	9	4
trnL	Viridiplantae	Streptophyta	NA	Caryophyllales	Polygonaceae	Fallopia/Polygonum/Fallopia/Polygonum/Polygonum	Fallopia japonica/Polygonum aviculare/Fallopia sachalinensis/Polygonum humifusum/Polygonum cuspidatum	0	0	4	0	1	0	0	3	0	0	4	0	3	2	0	2	1	1	3	0	0	2	2	0	0	0	0	0	0	0	0	1	0	0	0	0	0	0	0	2	0	1
trnL	Viridiplantae	Streptophyta	NA	Caryophyllales	Polygonaceae	Fallopia/Duma/Duma	Fallopia multiflora/Duma horrida/Duma coccoloboides	0	0	6	0	3	0	0	11	0	0	1	0	2	0	0	1	0	0	0	0	0	0	0	4	0	0	0	1	0	0	0	7	0	0	12	1	5	0	0	3	0	4
trnL	Viridiplantae	Streptophyta	NA	Caryophyllales	Polygonaceae	Fallopia/Polygonum/Fallopia/Polygonum/Polygonum	Fallopia japonica/Polygonum aviculare/Fallopia sachalinensis/Polygonum humifusum/Polygonum cuspidatum	0	9	11	0	5	1	0	20	0	2	36	16	16	18	2	11	2	1	9	0	0	22	6	3	10	3	1	1	1	3	0	1	0	0	8	0	0	0	0	5	6	1
trnL	Viridiplantae	Streptophyta	NA	Caryophyllales	Polygonaceae	Fallopia/Polygonum/Fallopia/Polygonum/Polygonum	Fallopia japonica/Polygonum aviculare/Fallopia sachalinensis/Polygonum humifusum/Polygonum cuspidatum	0	1	2	0	2	0	0	2	0	0	1	4	2	3	1	4	2	3	2	0	0	5	1	0	2	1	0	0	0	0	0	1	0	0	3	0	0	0	0	0	4	2
trnL	Viridiplantae	Streptophyta	NA	Caryophyllales	Polygonaceae	Persicaria/Persicaria/Persicaria/Persicaria/Persicaria/Persicaria/Persicaria/Persicaria/Persicaria/Persicaria/Polygonum/Persicaria/Persicaria/Persicaria/Persicaria/Persicaria/Persicaria/Persicaria/Persicaria/Persicaria/Persicaria/Persicaria	Persicaria amphibia/Persicaria viscofera/Persicaria bungeana/Persicaria lapathifolia/Persicaria orientalis/Persicaria maculata/Persicaria setacea/Persicaria segetum/Persicaria puritanorum/Persicaria punctata/Polygonum paraguayense/Persicaria mexicana/Persicaria limbata/Persicaria hydropiperoides/Persicaria hispida/Persicaria glabra/Persicaria densiflora/Persicaria careyi/Persicaria bicornis/Persi…	0	0	0	0	1	0	2	2	0	0	0	0	0	0	0	0	0	0	0	0	0	0	0	1	0	0	0	0	0	0	0	0	0	0	1	5	0	0	0	1	0	3
trnL	Viridiplantae	Streptophyta	NA	Caryophyllales	Polygonaceae	Persicaria/Persicaria/Persicaria/Persicaria/Persicaria/Persicaria/Persicaria/Persicaria/Persicaria/Persicaria/Polygonum/Persicaria/Persicaria/Persicaria/Persicaria/Persicaria/Persicaria/Persicaria/Persicaria/Persicaria/Persicaria/Persicaria	Persicaria amphibia/Persicaria viscofera/Persicaria bungeana/Persicaria lapathifolia/Persicaria orientalis/Persicaria maculata/Persicaria setacea/Persicaria segetum/Persicaria puritanorum/Persicaria punctata/Polygonum paraguayense/Persicaria mexicana/Persicaria limbata/Persicaria hydropiperoides/Persicaria hispida/Persicaria glabra/Persicaria densiflora/Persicaria careyi/Persicaria bicornis/Persi…	2	1	15	0	8	1	0	5	0	2	6	1	3	0	0	0	1	0	0	0	0	2	0	2	0	0	0	0	0	0	10	0	0	0	14	15	8	0	0	4	0	16
trnL	Viridiplantae	Streptophyta	NA	Caryophyllales	Polygonaceae	Persicaria/Persicaria	Persicaria viscosa/Persicaria amphibia	0	0	0	0	0	0	1	0	0	0	0	0	0	0	0	0	0	0	0	0	0	0	0	0	0	0	0	0	0	0	0	0	0	0	0	0	1	0	0	0	0	1
trnL	Viridiplantae	Streptophyta	NA	Caryophyllales	Polygonaceae	Fallopia/Polygonum/Fallopia/Polygonum/Polygonum	Fallopia japonica/Polygonum aviculare/Fallopia sachalinensis/Polygonum humifusum/Polygonum cuspidatum	0	5	5	0	0	0	0	10	0	0	5	2	11	16	0	6	2	3	3	0	0	10	4	2	2	0	1	0	1	1	0	1	0	0	3	0	0	0	0	1	4	0
trnL	Viridiplantae	Streptophyta	NA	Caryophyllales	Polygonaceae	Polygonum	Polygonum nesomii	0	10	7	0	4	1	0	15	0	4	11	18	13	8	3	7	3	8	11	0	0	25	5	1	3	1	0	1	0	3	0	2	0	0	6	0	1	0	0	3	16	5
trnL	Viridiplantae	Streptophyta	NA	Caryophyllales	Polygonaceae	Fallopia/Polygonum/Fallopia/Polygonum/Polygonum	Fallopia japonica/Polygonum aviculare/Fallopia sachalinensis/Polygonum humifusum/Polygonum cuspidatum	0	6	1	0	4	2	1	22	0	1	7	11	17	16	5	16	5	5	11	0	0	17	2	0	2	5	0	1	1	8	0	40	0	0	16	0	0	0	0	1	5	4
trnL	Viridiplantae	Streptophyta	NA	Caryophyllales	Polygonaceae	Fallopia/Polygonum/Fallopia/Polygonum/Polygonum	Fallopia japonica/Polygonum aviculare/Fallopia sachalinensis/Polygonum humifusum/Polygonum cuspidatum	2	13	21	0	7	11	3	42	0	4	1064	38	36	40	6	30	11	15	28	0	0	29	18	367	6	8	1126	300	13	232	0	145	56	0	524	911	228	0	0	92	14	4
trnL	Viridiplantae	Streptophyta	NA	Caryophyllales	Polygonaceae	Atraphaxis/Atraphaxis/Atraphaxis/Atraphaxis/Atraphaxis/Atraphaxis/Atraphaxis/Atraphaxis/Atraphaxis/Atraphaxis	Atraphaxis manshurica/Atraphaxis pungens/Atraphaxis virgata/Atraphaxis irtyschensis/Atraphaxis spinosa/Atraphaxis compacta/Atraphaxis replicata/Atraphaxis bracteata/Atraphaxis billardierei/Atraphaxis suaedifolia	0	2	1	0	3	0	0	0	0	0	2	0	0	0	0	3	0	0	0	0	0	1	1	0	0	0	0	0	1	0	0	0	0	0	0	0	0	0	0	0	0	3
trnL	Viridiplantae	Streptophyta	NA	Caryophyllales	Polygonaceae	Polygonum	Polygonum plebeium	0	0	1	0	0	0	0	0	0	0	0	1	1	3	0	0	0	1	1	0	0	1	0	0	1	0	0	1	0	0	0	0	0	0	2	0	0	0	0	0	0	0
trnL	Viridiplantae	Streptophyta	NA	Caryophyllales	Polygonaceae	Persicaria/Persicaria/Persicaria/Persicaria/Persicaria/Persicaria/Persicaria/Persicaria/Persicaria/Persicaria/Polygonum/Persicaria/Persicaria/Persicaria/Persicaria/Persicaria/Persicaria/Persicaria/Persicaria/Persicaria/Persicaria/Persicaria	Persicaria amphibia/Persicaria viscofera/Persicaria bungeana/Persicaria lapathifolia/Persicaria orientalis/Persicaria maculata/Persicaria setacea/Persicaria segetum/Persicaria puritanorum/Persicaria punctata/Polygonum paraguayense/Persicaria mexicana/Persicaria limbata/Persicaria hydropiperoides/Persicaria hispida/Persicaria glabra/Persicaria densiflora/Persicaria careyi/Persicaria bicornis/Persi…	0	0	0	0	0	0	0	0	0	0	0	0	0	0	0	0	0	0	0	0	0	0	0	0	0	0	0	0	0	0	0	0	0	0	0	0	0	0	0	0	0	0
trnL	Viridiplantae	Streptophyta	NA	Caryophyllales	Polygonaceae	Fallopia/Polygonum/Fallopia/Polygonum/Polygonum	Fallopia japonica/Polygonum aviculare/Fallopia sachalinensis/Polygonum humifusum/Polygonum cuspidatum	0	0	0	0	0	1	0	0	0	0	4	0	0	0	0	0	0	0	1	0	0	0	0	1	0	0	8	1	0	2	0	1	0	0	1	3	0	0	0	0	1	0
trnL	Viridiplantae	Streptophyta	NA	Caryophyllales	Polygonaceae	Fallopia/Polygonum/Fallopia/Polygonum/Polygonum	Fallopia japonica/Polygonum aviculare/Fallopia sachalinensis/Polygonum humifusum/Polygonum cuspidatum	1	1	1	0	2	0	0	3	0	0	0	2	1	1	1	2	0	1	0	0	0	3	0	0	0	0	0	0	0	0	0	1	0	0	1	0	0	0	0	1	1	0
trnL	Viridiplantae	Streptophyta	NA	Caryophyllales	Polygonaceae	Fallopia/Polygonum/Fallopia/Polygonum/Polygonum	Fallopia japonica/Polygonum aviculare/Fallopia sachalinensis/Polygonum humifusum/Polygonum cuspidatum	0	0	1	0	0	1	0	2	0	0	14	3	0	0	0	0	0	0	2	0	0	1	5	0	0	1	6	1	2	1	0	3	0	0	1	2	1	0	0	2	0	1
trnL	Viridiplantae	Streptophyta	NA	Caryophyllales	Polygonaceae	Persicaria/Persicaria/Persicaria/Persicaria/Persicaria/Persicaria/Persicaria/Persicaria/Persicaria/Persicaria/Persicaria/Persicaria/Persicaria/Persicaria	Persicaria tinctoria/Persicaria hydropiper/Persicaria posumbu/Persicaria jucunda/Persicaria pubescens/Persicaria japonica/Persicaria longiseta/Persicaria maculosa/Persicaria taquetii/Persicaria minor/Persicaria macrantha/Persicaria kawagoeana/Persicaria foliosa/Persicaria barbata	0	1	6	0	0	0	0	1	0	0	2	1	0	0	0	0	0	0	0	0	0	1	0	0	0	0	2	0	0	0	2	1	0	0	0	1	0	0	0	0	0	0
trnL	Viridiplantae	Streptophyta	NA	Caryophyllales	Polygonaceae	Persicaria/Persicaria/Persicaria/Persicaria/Persicaria/Persicaria/Persicaria/Persicaria/Persicaria/Persicaria/Polygonum/Persicaria/Persicaria/Persicaria/Persicaria/Persicaria/Persicaria/Persicaria/Persicaria/Persicaria/Persicaria/Persicaria	Persicaria amphibia/Persicaria viscofera/Persicaria bungeana/Persicaria lapathifolia/Persicaria orientalis/Persicaria maculata/Persicaria setacea/Persicaria segetum/Persicaria puritanorum/Persicaria punctata/Polygonum paraguayense/Persicaria mexicana/Persicaria limbata/Persicaria hydropiperoides/Persicaria hispida/Persicaria glabra/Persicaria densiflora/Persicaria careyi/Persicaria bicornis/Persi…	0	0	1	0	0	0	0	0	0	0	0	0	0	0	0	0	0	0	0	0	0	0	0	0	0	0	0	0	0	0	0	0	0	0	0	1	1	0	0	0	0	2
trnL	Viridiplantae	Streptophyta	NA	Caryophyllales	Polygonaceae	Fallopia/Fallopia/Polygonum	Fallopia japonica/Fallopia sachalinensis/Polygonum cuspidatum	0	11	134	0	1	0	3	113	0	1	153	13	60	25	1	0	4	0	35	0	0	38	1	0	0	4	2	0	1	26	0	15	0	0	0	4	1	0	0	5	0	0
trnL	Viridiplantae	Streptophyta	NA	Caryophyllales	Polygonaceae	Persicaria/Persicaria/Persicaria/Persicaria/Persicaria/Persicaria/Persicaria/Persicaria/Persicaria/Persicaria/Polygonum/Persicaria/Persicaria/Persicaria/Persicaria/Persicaria/Persicaria/Persicaria/Persicaria/Persicaria/Persicaria/Persicaria	Persicaria amphibia/Persicaria viscofera/Persicaria bungeana/Persicaria lapathifolia/Persicaria orientalis/Persicaria maculata/Persicaria setacea/Persicaria segetum/Persicaria puritanorum/Persicaria punctata/Polygonum paraguayense/Persicaria mexicana/Persicaria limbata/Persicaria hydropiperoides/Persicaria hispida/Persicaria glabra/Persicaria densiflora/Persicaria careyi/Persicaria bicornis/Persi…	0	0	0	0	0	0	0	1	0	1	0	0	0	0	0	0	0	0	0	0	0	0	0	1	0	0	0	2	0	0	0	0	0	0	3	1	0	0	0	1	0	10
trnL	Viridiplantae	Streptophyta	NA	Caryophyllales	Polygonaceae	Fallopia/Polygonum/Fallopia/Polygonum/Polygonum	Fallopia japonica/Polygonum aviculare/Fallopia sachalinensis/Polygonum humifusum/Polygonum cuspidatum	0	2	11	0	4	2	1	15	0	2	5	11	6	13	0	9	2	5	5	0	0	16	3	1	3	3	0	2	1	1	0	1	0	0	2	0	0	0	0	2	5	0
trnL	Viridiplantae	Streptophyta	NA	Caryophyllales	Polygonaceae	Fallopia/Polygonum/Fallopia/Polygonum/Polygonum	Fallopia japonica/Polygonum aviculare/Fallopia sachalinensis/Polygonum humifusum/Polygonum cuspidatum	1	10	7	0	6	1	0	8	0	1	4	12	11	20	2	16	3	11	9	0	0	16	4	0	4	3	0	0	2	4	0	2	0	0	8	0	2	0	0	4	10	3
trnL	Viridiplantae	Streptophyta	NA	Caryophyllales	Polygonaceae	Fallopia/Polygonum/Fallopia/Polygonum/Polygonum	Fallopia japonica/Polygonum aviculare/Fallopia sachalinensis/Polygonum humifusum/Polygonum cuspidatum	0	0	0	0	0	0	0	0	0	0	2	1	0	0	0	0	0	0	0	0	0	0	0	1	1	0	6	3	0	4	0	1	0	0	0	7	1	0	0	0	0	0
trnL	Viridiplantae	Streptophyta	NA	Caryophyllales	Polygonaceae	Rumex/Rumex/Rumex/Rumex/Rumex/Rumex/Rumex/Rumex/Rumex/Rumex./Rumex/Rumex/Rumex/Rumex/Rumex/Rumex/Rumex/Rumex/Rumex/Rumex/Rumex/Rumex/Rumex	Rumex japonicus/Rumex crispus/Rumex alpestris/Rumex acetosa/Rumex hultenii/Rumex acetosella/Rumex graminifolius/Rumex arcticus/Rumex nepalensis/Rumex sp./Rumex montanus/Rumex aquitanicus/Rumex pulcher/Rumex sanguineus/Rumex hastatulus/Rumex tuberosus/Rumex giganteus/Rumex thyrsoides/Rumex intermedius/Rumex conglomeratus/Rumex papillaris/Rumex patientia/Rumex skottsbergii	0	0	0	0	0	0	0	0	0	0	0	0	0	0	0	0	5	0	0	0	0	0	0	0	0	0	0	1	0	2	0	10	2	0	2	1	5	0	0	0	0	0
trnL	Viridiplantae	Streptophyta	NA	Caryophyllales	Polygonaceae	Antenoron/Persicaria	Antenoron filiforme/Persicaria virginiana	0	0	4	0	2	0	1	5	0	0	0	0	0	0	0	0	0	0	0	0	0	0	0	3	0	0	0	0	0	0	0	7	0	0	7	3	5	0	0	5	0	4
trnL	Viridiplantae	Streptophyta	NA	Caryophyllales	Polygonaceae	Persicaria/Persicaria/Persicaria/Persicaria/Persicaria/Persicaria/Persicaria/Persicaria/Persicaria/Persicaria/Polygonum/Persicaria/Persicaria/Persicaria/Persicaria/Persicaria/Persicaria/Persicaria/Persicaria/Persicaria/Persicaria/Persicaria	Persicaria amphibia/Persicaria viscofera/Persicaria bungeana/Persicaria lapathifolia/Persicaria orientalis/Persicaria maculata/Persicaria setacea/Persicaria segetum/Persicaria puritanorum/Persicaria punctata/Polygonum paraguayense/Persicaria mexicana/Persicaria limbata/Persicaria hydropiperoides/Persicaria hispida/Persicaria glabra/Persicaria densiflora/Persicaria careyi/Persicaria bicornis/Persi…	0	0	1	0	1	0	1	2	0	0	0	0	0	0	0	0	0	0	0	0	0	0	0	0	0	0	0	1	0	0	0	1	0	0	2	0	1	0	0	0	0	3
trnL	Viridiplantae	Streptophyta	NA	Caryophyllales	Polygonaceae	Persicaria/Persicaria/Persicaria/Persicaria/Persicaria/Persicaria/Persicaria/Persicaria/Persicaria/Persicaria/Persicaria/Persicaria/Persicaria/Persicaria	Persicaria tinctoria/Persicaria hydropiper/Persicaria posumbu/Persicaria jucunda/Persicaria pubescens/Persicaria japonica/Persicaria longiseta/Persicaria maculosa/Persicaria taquetii/Persicaria minor/Persicaria macrantha/Persicaria kawagoeana/Persicaria foliosa/Persicaria barbata	0	0	8	0	0	0	1	1	0	0	3	0	0	1	0	0	1	0	0	0	0	1	0	0	0	0	1	0	0	1	0	0	0	0	0	1	0	0	0	0	0	0
trnL	Viridiplantae	Streptophyta	NA	Caryophyllales	Polygonaceae	Fallopia/Polygonum/Fallopia/Polygonum/Polygonum	Fallopia japonica/Polygonum aviculare/Fallopia sachalinensis/Polygonum humifusum/Polygonum cuspidatum	0	0	0	0	0	0	0	0	0	0	3	1	0	0	0	0	0	0	0	0	0	0	0	0	0	0	2	2	0	1	0	0	0	0	5	3	12	0	0	0	0	0
trnL	Viridiplantae	Streptophyta	NA	Caryophyllales	Polygonaceae	Persicaria/Persicaria/Persicaria/Persicaria/Persicaria/Persicaria/Persicaria/Persicaria/Persicaria/Persicaria/Persicaria/Persicaria/Persicaria/Persicaria	Persicaria tinctoria/Persicaria hydropiper/Persicaria posumbu/Persicaria jucunda/Persicaria pubescens/Persicaria japonica/Persicaria longiseta/Persicaria maculosa/Persicaria taquetii/Persicaria minor/Persicaria macrantha/Persicaria kawagoeana/Persicaria foliosa/Persicaria barbata	0	0	3	0	0	0	0	0	0	0	2	0	0	0	0	0	1	0	0	0	0	0	0	0	0	0	0	0	0	0	0	0	0	0	0	2	0	0	0	2	0	0
trnL	Viridiplantae	Streptophyta	NA	Caryophyllales	Polygonaceae	Persicaria/Persicaria/Persicaria/Persicaria/Persicaria/Persicaria/Persicaria/Persicaria/Persicaria/Persicaria/Polygonum/Persicaria/Persicaria/Persicaria/Persicaria/Persicaria/Persicaria/Persicaria/Persicaria/Persicaria/Persicaria/Persicaria	Persicaria amphibia/Persicaria viscofera/Persicaria bungeana/Persicaria lapathifolia/Persicaria orientalis/Persicaria maculata/Persicaria setacea/Persicaria segetum/Persicaria puritanorum/Persicaria punctata/Polygonum paraguayense/Persicaria mexicana/Persicaria limbata/Persicaria hydropiperoides/Persicaria hispida/Persicaria glabra/Persicaria densiflora/Persicaria careyi/Persicaria bicornis/Persi…	1	0	0	0	1	0	2	1	0	0	0	0	0	0	0	0	0	0	0	0	0	0	0	0	0	0	0	0	0	0	1	0	0	0	0	1	2	0	0	0	0	2
trnL	Viridiplantae	Streptophyta	NA	Caryophyllales	Polygonaceae	Persicaria/Persicaria/Persicaria/Persicaria/Persicaria/Persicaria/Persicaria/Persicaria/Persicaria/Persicaria/Polygonum/Persicaria/Persicaria/Persicaria/Persicaria/Persicaria/Persicaria/Persicaria/Persicaria/Persicaria/Persicaria/Persicaria	Persicaria amphibia/Persicaria viscofera/Persicaria bungeana/Persicaria lapathifolia/Persicaria orientalis/Persicaria maculata/Persicaria setacea/Persicaria segetum/Persicaria puritanorum/Persicaria punctata/Polygonum paraguayense/Persicaria mexicana/Persicaria limbata/Persicaria hydropiperoides/Persicaria hispida/Persicaria glabra/Persicaria densiflora/Persicaria careyi/Persicaria bicornis/Persi…	0	0	0	0	2	0	1	0	0	0	0	0	0	0	0	0	0	0	0	0	0	0	0	0	0	0	0	0	0	0	1	0	0	0	0	1	0	0	0	0	0	1
trnL	Viridiplantae	Streptophyta	NA	Caryophyllales	Polygonaceae	Persicaria/Persicaria/Persicaria/Persicaria/Persicaria/Persicaria/Persicaria/Persicaria/Persicaria/Persicaria/Persicaria/Persicaria/Persicaria/Persicaria	Persicaria tinctoria/Persicaria hydropiper/Persicaria posumbu/Persicaria jucunda/Persicaria pubescens/Persicaria japonica/Persicaria longiseta/Persicaria maculosa/Persicaria taquetii/Persicaria minor/Persicaria macrantha/Persicaria kawagoeana/Persicaria foliosa/Persicaria barbata	0	1	3	0	0	0	0	2	0	0	0	0	0	0	0	0	1	0	0	0	0	3	0	0	0	0	2	0	0	1	1	1	0	0	0	2	0	0	0	0	0	0
trnL	Viridiplantae	Streptophyta	NA	Caryophyllales	Polygonaceae	Persicaria/Persicaria	Persicaria viscosa/Persicaria amphibia	0	0	3	0	0	0	0	0	0	0	0	0	0	0	0	0	0	0	0	0	0	0	0	1	0	0	0	0	0	0	0	0	0	0	1	0	0	0	0	0	0	0
trnL	Viridiplantae	Streptophyta	NA	Caryophyllales	Polygonaceae	Persicaria/Persicaria/Persicaria/Persicaria/Persicaria/Persicaria/Persicaria/Persicaria/Persicaria/Persicaria/Persicaria/Persicaria/Persicaria/Persicaria	Persicaria tinctoria/Persicaria hydropiper/Persicaria posumbu/Persicaria jucunda/Persicaria pubescens/Persicaria japonica/Persicaria longiseta/Persicaria maculosa/Persicaria taquetii/Persicaria minor/Persicaria macrantha/Persicaria kawagoeana/Persicaria foliosa/Persicaria barbata	0	14	67	0	3	0	7	37	0	1	69	5	14	8	0	0	2	0	9	0	0	9	0	4	0	0	6	0	0	6	1	9	1	0	8	7	2	0	0	9	0	10
trnL	Viridiplantae	Streptophyta	NA	Caryophyllales	Polygonaceae	Antenoron/Persicaria	Antenoron filiforme/Persicaria virginiana	0	0	0	0	0	0	0	0	0	0	0	0	0	0	0	0	0	0	0	0	0	0	0	0	0	0	0	0	0	0	0	0	0	0	0	0	1	0	0	0	0	0
trnL	Viridiplantae	Streptophyta	NA	Caryophyllales	Polygonaceae	Persicaria/Persicaria/Persicaria/Persicaria/Persicaria/Persicaria/Persicaria/Persicaria/Persicaria/Persicaria/Persicaria/Persicaria/Persicaria/Persicaria	Persicaria tinctoria/Persicaria hydropiper/Persicaria posumbu/Persicaria jucunda/Persicaria pubescens/Persicaria japonica/Persicaria longiseta/Persicaria maculosa/Persicaria taquetii/Persicaria minor/Persicaria macrantha/Persicaria kawagoeana/Persicaria foliosa/Persicaria barbata	0	0	2	0	0	0	0	2	0	0	2	0	1	1	0	0	0	0	0	0	0	1	0	0	0	0	0	0	0	1	1	0	0	0	0	1	0	0	0	0	0	0
trnL	Viridiplantae	Streptophyta	NA	Caryophyllales	Polygonaceae	Persicaria/Persicaria/Persicaria/Persicaria/Persicaria/Persicaria/Persicaria/Persicaria/Persicaria/Persicaria/Polygonum/Persicaria/Persicaria/Persicaria/Persicaria/Persicaria/Persicaria/Persicaria/Persicaria/Persicaria/Persicaria/Persicaria	Persicaria amphibia/Persicaria viscofera/Persicaria bungeana/Persicaria lapathifolia/Persicaria orientalis/Persicaria maculata/Persicaria setacea/Persicaria segetum/Persicaria puritanorum/Persicaria punctata/Polygonum paraguayense/Persicaria mexicana/Persicaria limbata/Persicaria hydropiperoides/Persicaria hispida/Persicaria glabra/Persicaria densiflora/Persicaria careyi/Persicaria bicornis/Persi…	70	2	384	0	157	9	342	217	0	101	6	1	1	1	0	3	1	1	1	0	0	7	0	270	1	0	0	62	0	1	166	24	0	0	445	492	176	0	0	317	0	628
trnL	Viridiplantae	Streptophyta	NA	Caryophyllales	Polygonaceae	Persicaria/Persicaria/Persicaria/Persicaria/Persicaria/Persicaria/Persicaria/Persicaria/Persicaria/Persicaria/Polygonum/Persicaria/Persicaria/Persicaria/Persicaria/Persicaria/Persicaria/Persicaria/Persicaria/Persicaria/Persicaria/Persicaria	Persicaria amphibia/Persicaria viscofera/Persicaria bungeana/Persicaria lapathifolia/Persicaria orientalis/Persicaria maculata/Persicaria setacea/Persicaria segetum/Persicaria puritanorum/Persicaria punctata/Polygonum paraguayense/Persicaria mexicana/Persicaria limbata/Persicaria hydropiperoides/Persicaria hispida/Persicaria glabra/Persicaria densiflora/Persicaria careyi/Persicaria bicornis/Persi…	0	0	1	0	0	0	0	0	0	0	0	0	0	0	0	0	0	0	0	0	0	0	0	1	0	0	0	0	0	0	2	0	0	0	0	0	0	0	0	1	0	3
trnL	Viridiplantae	Streptophyta	NA	Caryophyllales	Polygonaceae	Fallopia/Polygonum/Fallopia/Atraphaxis/Atraphaxis/Atraphaxis/Atraphaxis/Atraphaxis/Atraphaxis/Atraphaxis/Atraphaxis/Fallopia/Duma/Duma/Polygonum/Polygonum/Atraphaxis/Atraphaxis/Polygonum/Polygonum/Polygonum	Fallopia japonica/Polygonum aviculare/Fallopia multiflora/Atraphaxis manshurica/Atraphaxis pungens/Atraphaxis virgata/Atraphaxis irtyschensis/Atraphaxis spinosa/Atraphaxis compacta/Atraphaxis replicata/Atraphaxis bracteata/Fallopia sachalinensis/Duma horrida/Duma coccoloboides/Polygonum dentoceras/Polygonum smallianum/Atraphaxis billardierei/Atraphaxis suaedifolia/Polygonum humifusum/Polygonum ar…	2	0	10	0	7	5	0	14	0	6	23	17	29	16	1	14	8	4	13	0	0	11	8	3	3	3	3	1	1	2	0	5	0	0	15	7	1	0	0	7	8	2
trnL	Viridiplantae	Streptophyta	NA	Caryophyllales	Polygonaceae	Fallopia/Polygonum/Fallopia/Polygonum/Polygonum	Fallopia japonica/Polygonum aviculare/Fallopia sachalinensis/Polygonum humifusum/Polygonum cuspidatum	0	0	0	0	0	0	0	0	0	0	1	0	0	0	0	0	0	0	0	0	0	0	0	0	0	0	3	0	0	2	0	4	0	0	2	7	0	0	0	1	0	0
trnL	Viridiplantae	Streptophyta	NA	Caryophyllales	Polygonaceae	Polygonum	Polygonum aviculare	0	4	2	0	1	2	0	5	0	0	2	2	0	0	0	2	0	3	0	0	0	0	1	0	0	0	0	0	0	0	0	0	0	0	2	0	0	0	0	1	3	0
trnL	Viridiplantae	Streptophyta	NA	Caryophyllales	Polygonaceae	Persicaria/Persicaria/Persicaria/Persicaria/Persicaria/Persicaria/Persicaria/Persicaria/Persicaria/Persicaria/Persicaria/Persicaria/Persicaria/Persicaria	Persicaria tinctoria/Persicaria hydropiper/Persicaria posumbu/Persicaria jucunda/Persicaria pubescens/Persicaria japonica/Persicaria longiseta/Persicaria maculosa/Persicaria taquetii/Persicaria minor/Persicaria macrantha/Persicaria kawagoeana/Persicaria foliosa/Persicaria barbata	0	1	4	0	0	0	0	1	0	0	0	0	0	0	0	0	1	0	1	0	0	1	0	0	0	0	1	0	0	2	0	0	0	0	0	1	0	0	0	1	0	0
trnL	Viridiplantae	Streptophyta	NA	Caryophyllales	Polygonaceae	Fallopia/Polygonum/Fallopia/Polygonum/Polygonum	Fallopia japonica/Polygonum aviculare/Fallopia sachalinensis/Polygonum humifusum/Polygonum cuspidatum	0	2	7	0	4	0	0	9	0	0	1	6	5	16	2	4	2	2	7	0	0	7	1	1	2	3	0	1	3	0	0	3	0	0	5	0	0	0	0	4	7	0
trnL	Viridiplantae	Streptophyta	NA	Caryophyllales	Polygonaceae	Persicaria/Persicaria/Persicaria/Persicaria/Persicaria/Persicaria/Persicaria/Persicaria/Persicaria/Persicaria/Polygonum/Persicaria/Persicaria/Persicaria/Persicaria/Persicaria/Persicaria/Persicaria/Persicaria/Persicaria/Persicaria/Persicaria	Persicaria amphibia/Persicaria viscofera/Persicaria bungeana/Persicaria lapathifolia/Persicaria orientalis/Persicaria maculata/Persicaria setacea/Persicaria segetum/Persicaria puritanorum/Persicaria punctata/Polygonum paraguayense/Persicaria mexicana/Persicaria limbata/Persicaria hydropiperoides/Persicaria hispida/Persicaria glabra/Persicaria densiflora/Persicaria careyi/Persicaria bicornis/Persi…	0	0	3	0	0	1	1	1	0	0	0	0	0	0	0	0	0	0	0	0	0	0	0	1	0	0	0	0	0	0	1	0	0	0	2	1	2	0	0	0	0	3
trnL	Viridiplantae	Streptophyta	NA	Caryophyllales	Polygonaceae	Fallopia/Polygonum/Fallopia/Polygonum/Polygonum	Fallopia japonica/Polygonum aviculare/Fallopia sachalinensis/Polygonum humifusum/Polygonum cuspidatum	0	1	1	0	0	0	0	2	0	0	0	1	1	3	1	0	0	1	2	0	0	3	1	0	0	0	0	0	0	0	0	0	0	0	1	0	0	0	0	0	0	2
trnL	Viridiplantae	Streptophyta	NA	Caryophyllales	Polygonaceae	Fallopia/Polygonum/Fallopia/Polygonum/Polygonum	Fallopia japonica/Polygonum aviculare/Fallopia sachalinensis/Polygonum humifusum/Polygonum cuspidatum	0	1	6	0	0	0	3	7	0	0	10	1	3	3	0	0	1	0	0	0	0	2	0	0	1	0	0	0	0	2	0	13	0	0	1	0	2	0	0	1	0	0
trnL	Viridiplantae	Streptophyta	NA	Caryophyllales	Polygonaceae	Persicaria/Persicaria	Persicaria viscosa/Persicaria amphibia	0	0	0	0	0	0	0	0	0	0	0	0	0	0	0	0	0	0	0	0	0	0	0	0	0	0	0	0	0	0	0	0	0	0	0	0	0	0	0	0	0	0
trnL	Viridiplantae	Streptophyta	NA	Caryophyllales	Polygonaceae	Persicaria/Persicaria/Persicaria/Persicaria/Persicaria/Persicaria/Persicaria/Persicaria/Persicaria/Persicaria/Persicaria/Persicaria/Persicaria/Persicaria/Persicaria/Persicaria	Persicaria tinctoria/Persicaria hydropiper/Persicaria posumbu/Persicaria jucunda/Persicaria viscosa/Persicaria pubescens/Persicaria japonica/Persicaria longiseta/Persicaria maculosa/Persicaria taquetii/Persicaria minor/Persicaria macrantha/Persicaria kawagoeana/Persicaria foliosa/Persicaria barbata/Persicaria amphibia	0	1	0	0	0	0	0	1	0	0	3	1	1	1	0	0	0	0	0	0	0	2	0	0	0	0	0	0	0	0	1	0	0	0	0	0	0	0	0	0	0	0
trnL	Viridiplantae	Streptophyta	NA	Caryophyllales	Polygonaceae	Persicaria/Persicaria/Persicaria/Persicaria/Persicaria/Persicaria/Persicaria/Persicaria/Persicaria/Persicaria/Persicaria/Persicaria/Persicaria/Persicaria/Persicaria/Persicaria/Persicaria/Persicaria/Persicaria/Polygonum/Persicaria/Persicaria/Persicaria/Persicaria/Persicaria/Persicaria/Persicaria/Persicaria/Persicaria/Persicaria/Persicaria/Persicaria/Persicaria/Persicaria/Persicaria	Persicaria amphibia/Persicaria tinctoria/Persicaria hydropiper/Persicaria posumbu/Persicaria jucunda/Persicaria pubescens/Persicaria viscofera/Persicaria japonica/Persicaria longiseta/Persicaria bungeana/Persicaria lapathifolia/Persicaria orientalis/Persicaria maculata/Persicaria maculosa/Persicaria taquetii/Persicaria setacea/Persicaria segetum/Persicaria puritanorum/Persicaria punctata/Polygonu…	0	0	0	0	0	0	0	0	1	0	0	0	0	0	0	0	0	0	0	0	0	0	0	0	0	0	0	0	0	0	0	0	0	0	0	0	0	0	0	0	0	0
trnL	Viridiplantae	Streptophyta	NA	Caryophyllales	Polygonaceae	Persicaria/Persicaria/Persicaria/Persicaria/Persicaria/Persicaria/Persicaria/Persicaria/Persicaria/Persicaria/Polygonum/Persicaria/Persicaria/Persicaria/Persicaria/Persicaria/Persicaria/Persicaria/Persicaria/Persicaria/Persicaria/Persicaria	Persicaria amphibia/Persicaria viscofera/Persicaria bungeana/Persicaria lapathifolia/Persicaria orientalis/Persicaria maculata/Persicaria setacea/Persicaria segetum/Persicaria puritanorum/Persicaria punctata/Polygonum paraguayense/Persicaria mexicana/Persicaria limbata/Persicaria hydropiperoides/Persicaria hispida/Persicaria glabra/Persicaria densiflora/Persicaria careyi/Persicaria bicornis/Persi…	0	0	0	0	0	0	0	0	0	0	0	0	0	0	0	0	0	0	0	0	0	0	0	0	0	0	0	0	0	0	1	0	0	0	0	0	0	0	0	0	0	0
trnL	Viridiplantae	Streptophyta	NA	Caryophyllales	Polygonaceae	Fallopia/Polygonum/Fallopia/Polygonum/Polygonum	Fallopia japonica/Polygonum aviculare/Fallopia sachalinensis/Polygonum humifusum/Polygonum cuspidatum	1	14	17	0	10	3	1	21	0	1	20	25	19	41	12	17	4	15	11	0	0	30	7	2	12	3	2	2	3	7	0	7	0	0	23	0	2	0	0	6	36	7
trnL	Viridiplantae	Streptophyta	NA	Caryophyllales	Polygonaceae	Persicaria/Persicaria/Persicaria/Persicaria/Persicaria/Persicaria/Persicaria/Persicaria/Persicaria/Persicaria/Persicaria/Persicaria/Persicaria/Persicaria	Persicaria tinctoria/Persicaria hydropiper/Persicaria posumbu/Persicaria jucunda/Persicaria pubescens/Persicaria japonica/Persicaria longiseta/Persicaria maculosa/Persicaria taquetii/Persicaria minor/Persicaria macrantha/Persicaria kawagoeana/Persicaria foliosa/Persicaria barbata	0	1	0	0	0	0	1	3	0	0	3	0	0	0	0	0	0	0	1	0	0	0	0	0	0	0	1	0	0	0	0	0	0	0	0	0	0	0	0	1	0	0
trnL	Viridiplantae	Streptophyta	NA	Caryophyllales	Polygonaceae	Bistorta	Bistorta vacciniifolia	0	0	0	0	0	0	0	0	0	0	0	0	0	0	0	0	0	0	0	0	0	0	0	0	0	0	0	0	0	0	0	7	0	0	0	0	1	0	0	0	0	0
trnL	Viridiplantae	Streptophyta	NA	Caryophyllales	Polygonaceae	Fallopia/Polygonum/Fallopia/Polygonum/Polygonum	Fallopia japonica/Polygonum aviculare/Fallopia sachalinensis/Polygonum humifusum/Polygonum cuspidatum	4	5	10	0	8	0	0	28	0	1	9	18	21	14	2	22	4	10	20	0	0	18	6	1	6	4	1	0	2	3	0	4	0	0	24	0	15	0	0	2	20	2
trnL	Viridiplantae	Streptophyta	NA	Caryophyllales	Polygonaceae	Persicaria/Persicaria/Persicaria/Persicaria/Persicaria/Persicaria/Persicaria/Persicaria/Persicaria/Persicaria/Polygonum/Persicaria/Persicaria/Persicaria/Persicaria/Persicaria/Persicaria/Persicaria/Persicaria/Persicaria/Persicaria/Persicaria	Persicaria amphibia/Persicaria viscofera/Persicaria bungeana/Persicaria lapathifolia/Persicaria orientalis/Persicaria maculata/Persicaria setacea/Persicaria segetum/Persicaria puritanorum/Persicaria punctata/Polygonum paraguayense/Persicaria mexicana/Persicaria limbata/Persicaria hydropiperoides/Persicaria hispida/Persicaria glabra/Persicaria densiflora/Persicaria careyi/Persicaria bicornis/Persi…	0	0	0	0	0	0	0	0	0	0	0	0	0	0	0	0	0	0	0	0	0	0	0	1	0	0	0	0	0	0	0	0	0	0	0	0	0	0	0	1	0	0
trnL	Viridiplantae	Streptophyta	NA	Caryophyllales	Polygonaceae	Fallopia/Duma/Duma	Fallopia multiflora/Duma horrida/Duma coccoloboides	9	37	58	0	29	4	2	142	0	17	134	74	112	59	15	61	24	46	75	0	0	117	57	7	32	20	2	8	8	10	0	25	0	0	124	2	14	0	0	15	54	25
trnL	Viridiplantae	Streptophyta	NA	Caryophyllales	Polygonaceae	Fallopia/Polygonum/Fallopia/Polygonum/Polygonum	Fallopia japonica/Polygonum aviculare/Fallopia sachalinensis/Polygonum humifusum/Polygonum cuspidatum	0	0	0	0	0	0	0	0	0	1	1	1	0	0	0	0	0	0	0	0	0	0	0	0	0	0	4	1	0	1	0	0	0	0	5	0	0	0	0	1	0	0
trnL	Viridiplantae	Streptophyta	NA	Caryophyllales	Polygonaceae	Fallopia/Polygonum/Fallopia/Polygonum/Polygonum	Fallopia japonica/Polygonum aviculare/Fallopia sachalinensis/Polygonum humifusum/Polygonum cuspidatum	3	27	16	0	8	1	0	17	0	7	14	22	25	23	2	21	3	9	16	0	0	27	13	0	3	3	0	2	1	5	0	4	0	0	9	0	1	0	0	7	10	3
trnL	Viridiplantae	Streptophyta	NA	Caryophyllales	Polygonaceae	Fallopia/Polygonum/Fallopia/Atraphaxis/Atraphaxis/Atraphaxis/Atraphaxis/Atraphaxis/Atraphaxis/Atraphaxis/Atraphaxis/Fallopia/Duma/Duma/Atraphaxis/Atraphaxis/Polygonum/Polygonum	Fallopia japonica/Polygonum aviculare/Fallopia multiflora/Atraphaxis manshurica/Atraphaxis pungens/Atraphaxis virgata/Atraphaxis irtyschensis/Atraphaxis spinosa/Atraphaxis compacta/Atraphaxis replicata/Atraphaxis bracteata/Fallopia sachalinensis/Duma horrida/Duma coccoloboides/Atraphaxis billardierei/Atraphaxis suaedifolia/Polygonum humifusum/Polygonum cuspidatum	0	0	0	0	0	1	0	0	0	0	0	0	2	1	0	2	1	1	0	0	0	2	0	0	0	0	0	0	0	1	0	0	0	0	2	0	0	0	0	0	0	0
trnL	Viridiplantae	Streptophyta	NA	Caryophyllales	Polygonaceae	Persicaria	Persicaria amphibia	0	0	1	0	0	0	0	0	0	0	0	0	0	0	0	0	0	0	0	0	0	0	0	0	0	0	0	0	0	0	0	0	0	0	0	0	0	0	0	0	0	0
trnL	Viridiplantae	Streptophyta	NA	Caryophyllales	Polygonaceae	Persicaria/Persicaria/Persicaria/Persicaria/Persicaria/Persicaria/Persicaria/Persicaria/Persicaria/Persicaria/Persicaria/Persicaria/Persicaria/Persicaria	Persicaria tinctoria/Persicaria hydropiper/Persicaria posumbu/Persicaria jucunda/Persicaria pubescens/Persicaria japonica/Persicaria longiseta/Persicaria maculosa/Persicaria taquetii/Persicaria minor/Persicaria macrantha/Persicaria kawagoeana/Persicaria foliosa/Persicaria barbata	0	3	12	0	0	0	0	2	0	0	2	0	0	0	0	0	1	0	0	0	0	2	0	0	0	0	0	0	0	2	0	1	0	0	0	0	0	0	0	2	0	2
trnL	Viridiplantae	Streptophyta	NA	Caryophyllales	Polygonaceae	Persicaria/Persicaria/Persicaria/Persicaria/Persicaria/Persicaria/Persicaria/Persicaria/Persicaria/Persicaria/Polygonum/Persicaria/Persicaria/Persicaria/Persicaria/Persicaria/Persicaria/Persicaria/Persicaria/Persicaria/Persicaria/Persicaria	Persicaria amphibia/Persicaria viscofera/Persicaria bungeana/Persicaria lapathifolia/Persicaria orientalis/Persicaria maculata/Persicaria setacea/Persicaria segetum/Persicaria puritanorum/Persicaria punctata/Polygonum paraguayense/Persicaria mexicana/Persicaria limbata/Persicaria hydropiperoides/Persicaria hispida/Persicaria glabra/Persicaria densiflora/Persicaria careyi/Persicaria bicornis/Persi…	0	0	0	0	0	0	0	0	0	0	0	0	0	0	0	0	0	0	0	0	0	0	0	0	0	0	0	0	0	0	0	0	0	0	0	0	0	0	0	0	0	0
trnL	Viridiplantae	Streptophyta	NA	Caryophyllales	Polygonaceae	Duma	Duma florulenta	0	1	0	0	1	0	0	0	0	0	0	1	0	2	0	1	0	2	0	0	0	3	0	0	0	0	0	0	0	1	0	0	0	0	0	0	0	0	0	0	0	0
trnL	Viridiplantae	Streptophyta	NA	Caryophyllales	Polygonaceae	Persicaria/Persicaria/Persicaria/Persicaria/Persicaria/Persicaria/Persicaria/Persicaria/Persicaria/Persicaria/Polygonum/Persicaria/Persicaria/Persicaria/Persicaria/Persicaria/Persicaria/Persicaria/Persicaria/Persicaria/Persicaria/Persicaria	Persicaria amphibia/Persicaria viscofera/Persicaria bungeana/Persicaria lapathifolia/Persicaria orientalis/Persicaria maculata/Persicaria setacea/Persicaria segetum/Persicaria puritanorum/Persicaria punctata/Polygonum paraguayense/Persicaria mexicana/Persicaria limbata/Persicaria hydropiperoides/Persicaria hispida/Persicaria glabra/Persicaria densiflora/Persicaria careyi/Persicaria bicornis/Persi…	0	0	0	0	0	0	0	0	0	0	0	0	0	0	0	0	0	0	0	0	0	0	0	0	0	0	0	0	0	0	0	0	0	0	0	0	0	0	0	0	0	1
trnL	Viridiplantae	Streptophyta	NA	Caryophyllales	Polygonaceae	Fallopia/Polygonum/Fallopia/Polygonum/Polygonum	Fallopia japonica/Polygonum aviculare/Fallopia sachalinensis/Polygonum humifusum/Polygonum cuspidatum	0	0	0	0	0	0	0	0	0	0	2	0	0	0	0	0	0	0	0	0	0	0	0	1	0	0	3	1	0	1	0	0	1	0	1	1	1	0	0	1	0	0
trnL	Viridiplantae	Streptophyta	NA	Caryophyllales	Polygonaceae	Antenoron/Persicaria/Persicaria/Persicaria/Persicaria/Persicaria/Persicaria/Persicaria/Persicaria/Persicaria/Persicaria/Polygonum/Persicaria/Persicaria/Persicaria/Persicaria/Persicaria/Persicaria/Persicaria/Persicaria/Persicaria/Persicaria/Persicaria/Persicaria	Antenoron filiforme/Persicaria amphibia/Persicaria viscofera/Persicaria bungeana/Persicaria lapathifolia/Persicaria orientalis/Persicaria maculata/Persicaria setacea/Persicaria segetum/Persicaria puritanorum/Persicaria punctata/Polygonum paraguayense/Persicaria mexicana/Persicaria limbata/Persicaria hydropiperoides/Persicaria hispida/Persicaria glabra/Persicaria densiflora/Persicaria careyi/Persi…	0	0	1	0	0	0	0	0	0	0	0	0	0	0	0	0	0	0	0	0	0	0	0	0	0	0	0	0	0	0	0	0	0	0	0	0	0	0	0	2	0	2
trnL	Viridiplantae	Streptophyta	NA	Caryophyllales	Polygonaceae	Persicaria/Persicaria/Persicaria/Persicaria/Persicaria/Persicaria/Persicaria/Persicaria/Persicaria/Persicaria/Persicaria/Persicaria/Persicaria/Persicaria	Persicaria tinctoria/Persicaria hydropiper/Persicaria posumbu/Persicaria jucunda/Persicaria pubescens/Persicaria japonica/Persicaria longiseta/Persicaria maculosa/Persicaria taquetii/Persicaria minor/Persicaria macrantha/Persicaria kawagoeana/Persicaria foliosa/Persicaria barbata	0	1	6	0	0	0	0	3	0	0	117	0	2	0	0	0	1	0	1	0	0	3	0	0	0	0	4	0	0	1	1	1	0	0	0	0	0	0	0	3	0	0
trnL	Viridiplantae	Streptophyta	NA	Caryophyllales	Polygonaceae	Persicaria/Persicaria/Persicaria/Persicaria/Persicaria/Persicaria/Persicaria/Persicaria/Persicaria/Persicaria/Persicaria/Persicaria/Persicaria/Persicaria	Persicaria tinctoria/Persicaria hydropiper/Persicaria posumbu/Persicaria jucunda/Persicaria pubescens/Persicaria japonica/Persicaria longiseta/Persicaria maculosa/Persicaria taquetii/Persicaria minor/Persicaria macrantha/Persicaria kawagoeana/Persicaria foliosa/Persicaria barbata	0	1	5	0	0	0	0	0	0	0	0	0	0	0	0	0	0	0	3	0	0	0	0	0	0	0	1	0	0	2	0	0	0	0	0	2	0	0	0	1	0	0
trnL	Viridiplantae	Streptophyta	NA	Caryophyllales	Polygonaceae	Fallopia/Polygonum/Fallopia/Polygonum/Polygonum	Fallopia japonica/Polygonum aviculare/Fallopia sachalinensis/Polygonum humifusum/Polygonum cuspidatum	0	0	0	0	0	0	0	0	0	0	4	0	0	0	0	0	0	0	0	0	0	0	0	0	0	0	0	0	0	1	0	2	0	0	0	3	2	0	0	0	0	0
trnL	Viridiplantae	Streptophyta	NA	Caryophyllales	Polygonaceae	Persicaria/Persicaria/Persicaria/Persicaria/Persicaria/Persicaria/Persicaria/Persicaria/Persicaria/Persicaria/Polygonum/Persicaria/Persicaria/Persicaria/Persicaria/Persicaria/Persicaria/Persicaria/Persicaria/Persicaria/Persicaria/Persicaria	Persicaria amphibia/Persicaria viscofera/Persicaria bungeana/Persicaria lapathifolia/Persicaria orientalis/Persicaria maculata/Persicaria setacea/Persicaria segetum/Persicaria puritanorum/Persicaria punctata/Polygonum paraguayense/Persicaria mexicana/Persicaria limbata/Persicaria hydropiperoides/Persicaria hispida/Persicaria glabra/Persicaria densiflora/Persicaria careyi/Persicaria bicornis/Persi…	0	0	0	0	0	0	0	0	0	0	0	0	0	0	0	0	0	0	0	0	0	0	0	0	0	0	0	0	0	0	1	0	0	0	0	0	0	0	0	0	0	0
trnL	Viridiplantae	Streptophyta	NA	Caryophyllales	Polygonaceae	Persicaria/Persicaria/Persicaria/Persicaria/Persicaria/Persicaria/Persicaria/Persicaria/Persicaria/Persicaria/Persicaria/Persicaria/Persicaria/Persicaria	Persicaria tinctoria/Persicaria hydropiper/Persicaria posumbu/Persicaria jucunda/Persicaria pubescens/Persicaria japonica/Persicaria longiseta/Persicaria maculosa/Persicaria taquetii/Persicaria minor/Persicaria macrantha/Persicaria kawagoeana/Persicaria foliosa/Persicaria barbata	0	0	4	0	0	0	0	0	0	0	3	2	0	0	0	0	0	0	2	0	0	0	0	0	0	0	2	0	0	0	1	0	0	0	0	1	0	0	0	1	0	0
trnL	Viridiplantae	Streptophyta	NA	Caryophyllales	Polygonaceae	Persicaria/Persicaria/Persicaria/Persicaria/Persicaria/Persicaria/Persicaria/Persicaria/Persicaria/Persicaria/Polygonum/Persicaria/Persicaria/Persicaria/Persicaria/Persicaria/Persicaria/Persicaria/Persicaria/Persicaria/Persicaria/Persicaria	Persicaria amphibia/Persicaria viscofera/Persicaria bungeana/Persicaria lapathifolia/Persicaria orientalis/Persicaria maculata/Persicaria setacea/Persicaria segetum/Persicaria puritanorum/Persicaria punctata/Polygonum paraguayense/Persicaria mexicana/Persicaria limbata/Persicaria hydropiperoides/Persicaria hispida/Persicaria glabra/Persicaria densiflora/Persicaria careyi/Persicaria bicornis/Persi…	0	0	5	0	6	0	0	3	0	3	0	0	0	0	1	0	0	0	0	0	0	2	0	2	0	0	1	1	0	0	3	0	1	0	11	12	0	0	0	3	0	11
trnL	Viridiplantae	Streptophyta	NA	Caryophyllales	Polygonaceae	Persicaria/Persicaria/Persicaria/Persicaria/Persicaria/Persicaria/Persicaria/Persicaria/Persicaria/Persicaria/Persicaria/Persicaria/Persicaria/Persicaria	Persicaria tinctoria/Persicaria hydropiper/Persicaria posumbu/Persicaria jucunda/Persicaria pubescens/Persicaria japonica/Persicaria longiseta/Persicaria maculosa/Persicaria taquetii/Persicaria minor/Persicaria macrantha/Persicaria kawagoeana/Persicaria foliosa/Persicaria barbata	0	0	13	0	0	0	2	2	0	0	2	2	1	2	0	0	1	0	0	0	0	2	0	0	0	0	1	0	0	4	0	2	0	0	0	2	0	0	0	2	0	0
trnL	Viridiplantae	Streptophyta	NA	Caryophyllales	Polygonaceae	Fallopia/Polygonum/Fallopia/Polygonum/Polygonum	Fallopia japonica/Polygonum aviculare/Fallopia sachalinensis/Polygonum humifusum/Polygonum cuspidatum	0	3	2	0	0	0	0	3	0	0	1	4	2	2	0	3	1	0	2	0	0	3	1	0	0	0	0	0	1	0	0	1	0	0	0	0	0	0	0	0	0	1
trnL	Viridiplantae	Streptophyta	NA	Caryophyllales	Polygonaceae	Persicaria/Persicaria/Persicaria/Persicaria/Persicaria/Persicaria/Persicaria/Persicaria/Persicaria/Persicaria/Polygonum/Persicaria/Persicaria/Persicaria/Persicaria/Persicaria/Persicaria/Persicaria/Persicaria/Persicaria/Persicaria/Persicaria	Persicaria amphibia/Persicaria viscofera/Persicaria bungeana/Persicaria lapathifolia/Persicaria orientalis/Persicaria maculata/Persicaria setacea/Persicaria segetum/Persicaria puritanorum/Persicaria punctata/Polygonum paraguayense/Persicaria mexicana/Persicaria limbata/Persicaria hydropiperoides/Persicaria hispida/Persicaria glabra/Persicaria densiflora/Persicaria careyi/Persicaria bicornis/Persi…	0	0	1	0	0	0	1	0	0	0	0	0	0	0	0	0	0	0	0	0	0	0	0	1	0	0	0	0	0	0	0	0	0	0	0	0	0	0	0	0	0	0
trnL	Viridiplantae	Streptophyta	NA	Caryophyllales	Polygonaceae	Fallopia/Duma/Duma	Fallopia multiflora/Duma horrida/Duma coccoloboides	0	0	1	0	0	0	0	1	0	0	1	0	1	2	0	1	1	1	1	0	0	1	0	0	0	0	0	0	0	0	0	0	0	0	1	0	0	0	0	0	1	0
trnL	Viridiplantae	Streptophyta	NA	Caryophyllales	Polygonaceae	Persicaria/Persicaria/Persicaria/Persicaria/Persicaria/Persicaria/Persicaria/Persicaria/Persicaria/Persicaria/Persicaria/Persicaria/Persicaria/Persicaria	Persicaria tinctoria/Persicaria hydropiper/Persicaria posumbu/Persicaria jucunda/Persicaria pubescens/Persicaria japonica/Persicaria longiseta/Persicaria maculosa/Persicaria taquetii/Persicaria minor/Persicaria macrantha/Persicaria kawagoeana/Persicaria foliosa/Persicaria barbata	0	7	27	0	3	0	5	41	0	2	53	8	11	8	0	0	1	0	11	0	0	9	0	0	0	0	0	1	0	3	0	8	0	0	20	0	3	0	0	6	0	6
trnL	Viridiplantae	Streptophyta	NA	Caryophyllales	Polygonaceae	Fallopia/Polygonum/Fallopia/Polygonum/Polygonum	Fallopia japonica/Polygonum aviculare/Fallopia sachalinensis/Polygonum humifusum/Polygonum cuspidatum	0	0	0	0	0	0	0	0	0	0	0	0	6	6	0	0	0	1	0	0	0	0	0	0	0	2	0	0	0	0	0	2	0	0	0	0	0	0	0	2	0	0
trnL	Viridiplantae	Streptophyta	NA	Caryophyllales	Polygonaceae	Fallopia/Polygonum/Fallopia/Polygonum/Polygonum	Fallopia japonica/Polygonum aviculare/Fallopia sachalinensis/Polygonum humifusum/Polygonum cuspidatum	0	0	0	0	0	0	0	0	0	0	4	0	0	0	0	0	0	0	0	0	0	0	0	1	0	0	2	0	0	0	0	0	0	0	1	4	0	0	0	0	0	0
trnL	Viridiplantae	Streptophyta	NA	Caryophyllales	Polygonaceae	Fallopia/Antenoron/Persicaria/Persicaria/Persicaria/Persicaria/Persicaria/Persicaria/Persicaria/Persicaria/Persicaria/Persicaria/Polygonum/Fallopia/Persicaria/Persicaria/Persicaria/Persicaria/Persicaria/Persicaria/Persicaria/Persicaria/Persicaria/Persicaria/Persicaria/Persicaria/Persicaria/Polygonum	Fallopia japonica/Antenoron filiforme/Persicaria perfoliata/Persicaria tinctoria/Persicaria hydropiper/Persicaria posumbu/Persicaria jucunda/Persicaria dissitiflora/Persicaria hastatosagittata/Persicaria pubescens/Persicaria japonica/Persicaria longiseta/Polygonum darrisii/Fallopia sachalinensis/Persicaria maculosa/Persicaria taquetii/Persicaria minor/Persicaria macrantha/Persicaria kawagoeana/Pe…	0	11	27	0	0	0	1	18	0	0	23	5	5	8	0	0	4	0	9	0	0	12	0	0	0	0	4	0	0	4	0	7	0	0	0	2	0	0	0	4	0	0
trnL	Viridiplantae	Streptophyta	NA	Caryophyllales	Polygonaceae	Fallopia/Polygonum/Fallopia/Polygonum/Polygonum	Fallopia japonica/Polygonum aviculare/Fallopia sachalinensis/Polygonum humifusum/Polygonum cuspidatum	1	4	13	0	4	1	0	15	0	2	56	24	10	10	1	11	8	11	12	0	0	19	9	7	4	1	0	1	1	4	0	6	0	0	8	0	2	0	0	2	6	3
trnL	Viridiplantae	Streptophyta	NA	Caryophyllales	Polygonaceae	Polygonum	Polygonum nesomii	0	0	0	0	0	0	0	0	0	0	4	0	0	0	0	0	0	0	0	0	0	1	0	2	0	0	0	0	0	0	0	0	0	0	1	4	0	0	0	0	0	0
trnL	Viridiplantae	Streptophyta	NA	Caryophyllales	Polygonaceae	Persicaria/Persicaria/Persicaria/Persicaria/Persicaria/Persicaria/Persicaria/Persicaria/Persicaria/Persicaria/Persicaria/Persicaria/Persicaria/Persicaria/Persicaria/Persicaria/Persicaria/Persicaria/Persicaria/Polygonum/Persicaria/Persicaria/Persicaria/Persicaria/Persicaria/Persicaria/Persicaria/Persicaria/Persicaria/Persicaria/Persicaria/Persicaria/Persicaria/Persicaria/Persicaria	Persicaria amphibia/Persicaria tinctoria/Persicaria hydropiper/Persicaria posumbu/Persicaria jucunda/Persicaria pubescens/Persicaria viscofera/Persicaria japonica/Persicaria longiseta/Persicaria bungeana/Persicaria lapathifolia/Persicaria orientalis/Persicaria maculata/Persicaria maculosa/Persicaria taquetii/Persicaria setacea/Persicaria segetum/Persicaria puritanorum/Persicaria punctata/Polygonu…	0	0	0	0	0	0	0	0	0	0	0	0	0	0	0	0	0	0	1	0	0	0	0	0	0	0	0	0	0	1	0	0	0	0	0	0	0	0	0	0	0	0
trnL	Viridiplantae	Streptophyta	NA	Caryophyllales	Polygonaceae	Persicaria/Persicaria/Persicaria/Persicaria/Persicaria/Persicaria/Persicaria/Persicaria/Persicaria/Persicaria/Persicaria/Persicaria/Persicaria/Persicaria	Persicaria tinctoria/Persicaria hydropiper/Persicaria posumbu/Persicaria jucunda/Persicaria pubescens/Persicaria japonica/Persicaria longiseta/Persicaria maculosa/Persicaria taquetii/Persicaria minor/Persicaria macrantha/Persicaria kawagoeana/Persicaria foliosa/Persicaria barbata	0	0	5	0	0	0	1	1	0	0	2	0	0	0	0	0	0	0	1	0	0	1	0	0	0	0	1	0	0	0	0	0	1	0	0	0	0	0	0	0	0	0
trnL	Viridiplantae	Streptophyta	NA	Caryophyllales	Polygonaceae	Fallopia/Polygonum/Fallopia/Polygonum/Polygonum	Fallopia japonica/Polygonum aviculare/Fallopia sachalinensis/Polygonum humifusum/Polygonum cuspidatum	1	0	1	0	1	0	0	1	0	0	3	3	1	4	0	4	1	2	4	0	0	7	1	0	0	3	0	0	1	1	0	0	0	0	3	0	0	0	0	0	3	1
trnL	Viridiplantae	Streptophyta	NA	Caryophyllales	Polygonaceae	Persicaria/Persicaria/Persicaria/Persicaria/Persicaria/Persicaria/Persicaria/Persicaria/Persicaria/Persicaria/Persicaria/Persicaria/Persicaria/Persicaria/Persicaria/Persicaria	Persicaria tinctoria/Persicaria hydropiper/Persicaria posumbu/Persicaria jucunda/Persicaria viscosa/Persicaria pubescens/Persicaria japonica/Persicaria longiseta/Persicaria maculosa/Persicaria taquetii/Persicaria minor/Persicaria macrantha/Persicaria kawagoeana/Persicaria foliosa/Persicaria barbata/Persicaria amphibia	0	0	65	0	0	0	0	1	0	0	0	1	0	0	0	0	0	0	0	0	0	0	0	0	0	0	0	0	0	0	0	0	0	0	0	0	0	0	0	0	0	0
trnL	Viridiplantae	Streptophyta	NA	Caryophyllales	Polygonaceae	Fallopia/Polygonum/Fallopia/Polygonum/Polygonum	Fallopia japonica/Polygonum aviculare/Fallopia sachalinensis/Polygonum humifusum/Polygonum cuspidatum	0	0	0	0	0	0	0	0	0	0	5	0	1	0	0	0	0	0	0	0	0	0	0	1	0	0	1	3	0	0	0	0	1	0	0	1	0	0	0	1	0	0
trnL	Viridiplantae	Streptophyta	NA	Caryophyllales	Polygonaceae	Persicaria/Persicaria/Persicaria/Persicaria/Persicaria/Persicaria/Persicaria/Persicaria/Persicaria/Persicaria/Polygonum/Persicaria/Persicaria/Persicaria/Persicaria/Persicaria/Persicaria/Persicaria/Persicaria/Persicaria/Persicaria/Persicaria	Persicaria amphibia/Persicaria viscofera/Persicaria bungeana/Persicaria lapathifolia/Persicaria orientalis/Persicaria maculata/Persicaria setacea/Persicaria segetum/Persicaria puritanorum/Persicaria punctata/Polygonum paraguayense/Persicaria mexicana/Persicaria limbata/Persicaria hydropiperoides/Persicaria hispida/Persicaria glabra/Persicaria densiflora/Persicaria careyi/Persicaria bicornis/Persi…	0	0	4	0	1	0	3	0	0	0	1	0	0	0	0	0	0	0	0	0	0	0	0	0	0	0	0	1	0	0	0	0	0	0	2	2	0	0	0	1	0	1
trnL	Viridiplantae	Streptophyta	NA	Caryophyllales	Polygonaceae	Fallopia/Polygonum/Fallopia/Polygonum/Polygonum	Fallopia japonica/Polygonum aviculare/Fallopia sachalinensis/Polygonum humifusum/Polygonum cuspidatum	1	4	14	0	2	3	0	14	0	1	8	20	15	13	5	14	4	5	9	0	0	23	7	0	6	3	1	1	3	4	0	1	0	0	7	0	1	0	0	4	7	1
trnL	Viridiplantae	Streptophyta	NA	Caryophyllales	Polygonaceae	Persicaria/Persicaria/Persicaria/Persicaria/Persicaria/Persicaria/Persicaria/Persicaria/Persicaria/Persicaria/Persicaria/Persicaria/Persicaria/Persicaria	Persicaria tinctoria/Persicaria hydropiper/Persicaria posumbu/Persicaria jucunda/Persicaria pubescens/Persicaria japonica/Persicaria longiseta/Persicaria maculosa/Persicaria taquetii/Persicaria minor/Persicaria macrantha/Persicaria kawagoeana/Persicaria foliosa/Persicaria barbata	0	0	0	0	0	0	0	0	0	0	13	0	1	0	0	0	0	0	0	0	0	0	0	1	0	0	1	0	0	0	0	0	0	0	1	7	1	0	0	0	0	0
trnL	Viridiplantae	Streptophyta	NA	Caryophyllales	Polygonaceae	Persicaria/Persicaria/Persicaria/Persicaria/Persicaria/Persicaria/Persicaria/Persicaria/Persicaria/Persicaria/Persicaria/Persicaria/Persicaria/Persicaria	Persicaria tinctoria/Persicaria hydropiper/Persicaria posumbu/Persicaria jucunda/Persicaria pubescens/Persicaria japonica/Persicaria longiseta/Persicaria maculosa/Persicaria taquetii/Persicaria minor/Persicaria macrantha/Persicaria kawagoeana/Persicaria foliosa/Persicaria barbata	0	0	1	0	0	0	0	0	0	0	1	0	0	0	0	0	0	0	0	0	0	0	0	0	0	0	1	0	0	2	1	0	0	0	0	1	0	0	0	1	0	0
trnL	Viridiplantae	Streptophyta	NA	Caryophyllales	Polygonaceae	Persicaria/Persicaria/Persicaria/Persicaria/Persicaria/Persicaria/Persicaria/Persicaria/Persicaria/Persicaria/Persicaria/Persicaria/Persicaria/Persicaria	Persicaria tinctoria/Persicaria hydropiper/Persicaria posumbu/Persicaria jucunda/Persicaria pubescens/Persicaria japonica/Persicaria longiseta/Persicaria maculosa/Persicaria taquetii/Persicaria minor/Persicaria macrantha/Persicaria kawagoeana/Persicaria foliosa/Persicaria barbata	0	0	5	0	0	0	3	1	0	0	1	2	0	1	0	0	1	0	0	0	0	2	0	0	0	0	0	0	0	2	0	1	2	0	0	1	0	0	0	2	0	0
trnL	Viridiplantae	Streptophyta	NA	Caryophyllales	Polygonaceae	Persicaria/Persicaria/Persicaria/Persicaria/Persicaria/Persicaria/Persicaria/Persicaria/Persicaria/Persicaria/Persicaria/Persicaria/Persicaria/Persicaria	Persicaria tinctoria/Persicaria hydropiper/Persicaria posumbu/Persicaria jucunda/Persicaria pubescens/Persicaria japonica/Persicaria longiseta/Persicaria maculosa/Persicaria taquetii/Persicaria minor/Persicaria macrantha/Persicaria kawagoeana/Persicaria foliosa/Persicaria barbata	0	2	9	0	0	0	0	10	0	0	6	1	3	0	0	0	0	0	1	0	0	2	0	0	0	0	1	0	0	2	1	2	0	0	0	3	0	0	0	1	0	0
trnL	Viridiplantae	Streptophyta	NA	Caryophyllales	Polygonaceae	Persicaria/Persicaria/Persicaria/Polygonum/Persicaria/Persicaria/Persicaria/Persicaria/Persicaria	Persicaria perfoliata/Persicaria dissitiflora/Persicaria hastatosagittata/Polygonum darrisii/Persicaria sieboldii/Persicaria senticosa/Persicaria meisneriana/Persicaria maackiana/Persicaria arifolia	0	2	2	0	0	0	0	4	0	0	1	1	0	0	0	0	0	0	1	0	0	2	0	0	0	0	0	0	0	1	0	0	0	0	0	0	0	0	0	0	0	0
trnL	Viridiplantae	Streptophyta	NA	Caryophyllales	Polygonaceae	Persicaria/Persicaria/Persicaria/Persicaria/Persicaria/Persicaria/Persicaria/Persicaria/Persicaria/Persicaria/Persicaria/Persicaria/Persicaria/Persicaria	Persicaria tinctoria/Persicaria hydropiper/Persicaria posumbu/Persicaria jucunda/Persicaria pubescens/Persicaria japonica/Persicaria longiseta/Persicaria maculosa/Persicaria taquetii/Persicaria minor/Persicaria macrantha/Persicaria kawagoeana/Persicaria foliosa/Persicaria barbata	0	0	0	0	0	0	0	1	0	0	7	0	1	0	0	0	0	0	0	0	0	0	0	0	0	0	0	0	0	0	0	0	0	0	0	0	0	0	0	0	0	0
trnL	Viridiplantae	Streptophyta	NA	Caryophyllales	Polygonaceae	Persicaria/Persicaria/Persicaria/Persicaria/Persicaria/Persicaria/Persicaria/Persicaria/Persicaria/Persicaria/Persicaria/Persicaria/Persicaria/Persicaria	Persicaria tinctoria/Persicaria hydropiper/Persicaria posumbu/Persicaria jucunda/Persicaria pubescens/Persicaria japonica/Persicaria longiseta/Persicaria maculosa/Persicaria taquetii/Persicaria minor/Persicaria macrantha/Persicaria kawagoeana/Persicaria foliosa/Persicaria barbata	0	1	11	0	0	0	0	16	0	0	37	2	7	3	0	0	0	0	5	0	0	10	0	0	0	0	0	0	0	2	0	3	0	0	0	4	0	0	0	1	0	0
trnL	Viridiplantae	Streptophyta	NA	Caryophyllales	Polygonaceae	Rumex/Rumex/Rumex/Rumex/Rumex/Rumex/Rumex/Rumex/Rumex/Rumex./Rumex/Rumex/Rumex/Rumex/Rumex/Rumex/Rumex/Rumex/Rumex/Rumex/Rumex/Rumex/Rumex	Rumex japonicus/Rumex crispus/Rumex alpestris/Rumex acetosa/Rumex hultenii/Rumex acetosella/Rumex graminifolius/Rumex arcticus/Rumex nepalensis/Rumex sp./Rumex montanus/Rumex aquitanicus/Rumex pulcher/Rumex sanguineus/Rumex hastatulus/Rumex tuberosus/Rumex giganteus/Rumex thyrsoides/Rumex intermedius/Rumex conglomeratus/Rumex papillaris/Rumex patientia/Rumex skottsbergii	0	0	0	0	0	0	0	0	0	0	0	0	0	0	0	0	1	0	0	0	0	0	0	0	0	0	0	0	0	1	0	1	1	0	4	0	1	0	0	0	0	0
trnL	Viridiplantae	Streptophyta	NA	Caryophyllales	Polygonaceae	Fallopia/Polygonum/Fallopia/Polygonum/Polygonum	Fallopia japonica/Polygonum aviculare/Fallopia sachalinensis/Polygonum humifusum/Polygonum cuspidatum	0	0	1	0	0	0	0	2	0	1	1	1	0	4	0	0	0	0	4	0	0	1	0	0	0	0	0	0	0	1	0	0	0	0	2	0	0	0	0	0	3	0
trnL	Viridiplantae	Streptophyta	NA	Caryophyllales	Polygonaceae	Antenoron/Persicaria	Antenoron filiforme/Persicaria virginiana	0	0	0	0	0	0	0	0	0	0	0	0	0	0	0	0	0	0	0	0	0	0	0	0	0	0	0	0	0	0	0	4	0	0	0	0	3	0	0	0	0	0
trnL	Viridiplantae	Streptophyta	NA	Caryophyllales	Polygonaceae	Rumex/Rumex/Rumex/Rumex/Rumex/Rumex/Rumex/Rumex/Rumex/Rumex./Rumex/Rumex/Rumex/Rumex/Rumex/Rumex/Rumex/Rumex/Rumex/Rumex/Rumex/Rumex/Rumex	Rumex japonicus/Rumex crispus/Rumex alpestris/Rumex acetosa/Rumex hultenii/Rumex acetosella/Rumex graminifolius/Rumex arcticus/Rumex nepalensis/Rumex sp./Rumex montanus/Rumex aquitanicus/Rumex pulcher/Rumex sanguineus/Rumex hastatulus/Rumex tuberosus/Rumex giganteus/Rumex thyrsoides/Rumex intermedius/Rumex conglomeratus/Rumex papillaris/Rumex patientia/Rumex skottsbergii	0	0	0	0	0	0	0	0	0	0	0	0	0	0	0	0	0	0	0	0	0	0	0	0	0	0	0	0	0	1	0	3	0	0	1	0	4	0	0	0	0	0
trnL	Viridiplantae	Streptophyta	NA	Caryophyllales	Polygonaceae	Fallopia/Polygonum/Fallopia/Polygonum/Polygonum/Polygonum	Fallopia japonica/Polygonum aviculare/Fallopia sachalinensis/Polygonum nesomii/Polygonum humifusum/Polygonum cuspidatum	0	0	1	0	0	0	0	2	0	0	1	0	1	1	1	1	0	3	0	0	0	0	1	0	0	0	0	0	0	0	0	0	0	0	1	0	0	0	0	0	0	0
trnL	Viridiplantae	Streptophyta	NA	Caryophyllales	Polygonaceae	Rumex/Rumex/Rumex/Rumex/Rumex/Rumex/Rumex/Rumex/Rumex/Rumex./Rumex/Rumex/Rumex/Rumex/Rumex/Rumex/Rumex/Rumex/Rumex/Rumex/Rumex/Rumex/Rumex	Rumex japonicus/Rumex crispus/Rumex alpestris/Rumex acetosa/Rumex hultenii/Rumex acetosella/Rumex graminifolius/Rumex arcticus/Rumex nepalensis/Rumex sp./Rumex montanus/Rumex aquitanicus/Rumex pulcher/Rumex sanguineus/Rumex hastatulus/Rumex tuberosus/Rumex giganteus/Rumex thyrsoides/Rumex intermedius/Rumex conglomeratus/Rumex papillaris/Rumex patientia/Rumex skottsbergii	0	0	0	0	0	1	0	0	0	0	0	0	0	0	0	0	1	0	0	0	0	0	0	0	0	0	0	1	0	1	0	2	0	0	0	1	0	0	0	0	0	0
trnL	Viridiplantae	Streptophyta	NA	Caryophyllales	Polygonaceae	Persicaria/Persicaria/Persicaria/Persicaria/Persicaria/Persicaria/Persicaria/Persicaria/Persicaria/Persicaria/Polygonum/Persicaria/Persicaria/Persicaria/Persicaria/Persicaria/Persicaria/Persicaria/Persicaria/Persicaria/Persicaria/Persicaria	Persicaria amphibia/Persicaria viscofera/Persicaria bungeana/Persicaria lapathifolia/Persicaria orientalis/Persicaria maculata/Persicaria setacea/Persicaria segetum/Persicaria puritanorum/Persicaria punctata/Polygonum paraguayense/Persicaria mexicana/Persicaria limbata/Persicaria hydropiperoides/Persicaria hispida/Persicaria glabra/Persicaria densiflora/Persicaria careyi/Persicaria bicornis/Persi…	0	0	1	0	0	0	0	0	0	0	1	0	0	0	0	0	0	0	0	0	0	0	0	0	0	0	0	0	0	0	0	0	0	0	1	1	0	0	0	0	0	0
trnL	Viridiplantae	Streptophyta	NA	Caryophyllales	Polygonaceae	Persicaria/Persicaria	Persicaria sieboldii/Persicaria sagittata	0	0	0	0	0	0	0	0	1	0	0	0	0	0	0	0	0	0	0	0	0	0	0	0	0	0	0	0	0	0	236	0	0	0	0	0	0	0	0	180	0	0
trnL	Viridiplantae	Streptophyta	NA	Caryophyllales	Polygonaceae	Rumex/Rumex/Rumex/Rumex/Rumex/Rumex/Rumex/Rumex/Rumex/Rumex./Rumex/Rumex/Rumex/Rumex/Rumex/Rumex/Rumex/Rumex/Rumex/Rumex/Rumex/Rumex/Rumex	Rumex japonicus/Rumex crispus/Rumex alpestris/Rumex acetosa/Rumex hultenii/Rumex acetosella/Rumex graminifolius/Rumex arcticus/Rumex nepalensis/Rumex sp./Rumex montanus/Rumex aquitanicus/Rumex pulcher/Rumex sanguineus/Rumex hastatulus/Rumex tuberosus/Rumex giganteus/Rumex thyrsoides/Rumex intermedius/Rumex conglomeratus/Rumex papillaris/Rumex patientia/Rumex skottsbergii	0	0	0	0	0	0	0	0	0	0	0	0	0	0	0	0	107	0	0	0	0	0	0	0	0	0	0	86	0	221	0	547	32	0	214	161	309	0	0	0	0	0
trnL	Viridiplantae	Streptophyta	NA	Caryophyllales	Polygonaceae	Fallopia/Polygonum/Fallopia/Polygonum/Polygonum	Fallopia japonica/Polygonum aviculare/Fallopia sachalinensis/Polygonum humifusum/Polygonum cuspidatum	1	0	4	0	3	1	0	10	0	1	8	2	6	5	3	2	1	4	10	0	0	13	2	0	3	0	0	0	5	1	1	0	0	0	5	0	2	0	0	0	2	1
trnL	Viridiplantae	Streptophyta	NA	Caryophyllales	Polygonaceae	Persicaria/Persicaria/Persicaria/Persicaria/Persicaria/Persicaria/Persicaria/Persicaria/Persicaria/Persicaria/Persicaria/Persicaria/Persicaria/Persicaria	Persicaria tinctoria/Persicaria hydropiper/Persicaria posumbu/Persicaria jucunda/Persicaria pubescens/Persicaria japonica/Persicaria longiseta/Persicaria maculosa/Persicaria taquetii/Persicaria minor/Persicaria macrantha/Persicaria kawagoeana/Persicaria foliosa/Persicaria barbata	0	0	2	0	0	0	0	0	0	0	8	0	4	0	0	0	0	0	0	0	0	0	0	1	0	0	1	0	0	2	0	1	0	0	0	13	1	0	0	2	0	0
trnL	Viridiplantae	Streptophyta	NA	Caryophyllales	Polygonaceae	Persicaria/Persicaria/Persicaria/Persicaria/Persicaria/Persicaria/Persicaria/Persicaria/Persicaria/Persicaria/Polygonum/Persicaria/Persicaria/Persicaria/Persicaria/Persicaria/Persicaria/Persicaria/Persicaria/Persicaria/Persicaria/Persicaria	Persicaria amphibia/Persicaria viscofera/Persicaria bungeana/Persicaria lapathifolia/Persicaria orientalis/Persicaria maculata/Persicaria setacea/Persicaria segetum/Persicaria puritanorum/Persicaria punctata/Polygonum paraguayense/Persicaria mexicana/Persicaria limbata/Persicaria hydropiperoides/Persicaria hispida/Persicaria glabra/Persicaria densiflora/Persicaria careyi/Persicaria bicornis/Persi…	0	0	1	0	1	0	0	2	0	1	0	0	0	0	0	0	0	0	0	0	0	0	0	1	0	0	0	0	0	0	1	0	0	0	5	1	0	0	0	2	0	2
trnL	Viridiplantae	Streptophyta	NA	Caryophyllales	Polygonaceae	Calligonum/Calligonum/Calligonum/Calligonum/Calligonum/Calligonum/Calligonum-medusae/Calligonum/Calligonum/Calligonum/Calligonum/Calligonum/Calligonum/Calligonum/Calligonum/Rheum/Rheum/Pteropyrum/Pteropyrum/Pteropyrum/Calligonum/Calligonum/Rheum/Rheum./Rheum/Calligonum/Rheum/Rheum/Rheum/Rheum/Rheum/Rheum/Rheum/Rheum/Rheum/Rheum/Rheum/Rheum/Rheum/Rheum/Rheum	Calligonum yengisaricum/Calligonum taklimakanense/Calligonum roborowskii/Calligonum trifarium/Calligonum gobicum/Calligonum juochiangense/Calligonum caput-medusae/Calligonum chinense/Calligonum mongolicum/Calligonum arborescens/Calligonum leucocladum/Calligonum zaidamense/Calligonum densum/Calligonum junceum/Calligonum rubicundum/Rheum delavayi/Rheum palaestinum/Pteropyrum olivierii/Pteropyrum na…	0	0	0	0	0	0	0	3	0	0	0	1	1	1	0	0	0	0	0	0	0	4	0	1	1	0	0	0	0	0	0	1	0	0	1	0	0	0	0	0	0	0
trnL	Viridiplantae	Streptophyta	NA	Caryophyllales	Polygonaceae	Fallopia/Polygonum/Fallopia/Polygonum/Polygonum	Fallopia japonica/Polygonum aviculare/Fallopia sachalinensis/Polygonum humifusum/Polygonum cuspidatum	0	0	0	0	0	0	0	0	0	0	2	1	0	0	0	0	0	1	0	0	0	0	0	2	0	0	1	1	0	1	0	0	0	0	3	2	1	0	0	0	0	0
trnL	Viridiplantae	Streptophyta	NA	Caryophyllales	Polygonaceae	Persicaria/Persicaria	Persicaria sieboldii/Persicaria sagittata	0	0	0	0	0	0	0	0	0	0	0	0	0	0	0	0	0	0	0	0	0	0	0	0	0	0	0	0	0	0	5	0	0	0	0	0	0	0	0	6	0	0
trnL	Viridiplantae	Streptophyta	NA	Caryophyllales	Amaranthaceae	Atriplex/Atriplex/Atriplex/Atriplex/Atriplex	Atriplex deserticola/Atriplex nitens/Atriplex patula/Atriplex sagittata/Atriplex gmelinii	0	0	0	0	0	0	0	4	0	0	0	0	0	0	0	0	0	0	0	0	0	0	0	0	0	86	0	0	0	0	13	0	0	0	0	0	0	0	0	0	0	0
trnL	Viridiplantae	Streptophyta	NA	Caryophyllales	Polygonaceae	Fallopia/Polygonum/Fallopia/Polygonum/Polygonum	Fallopia japonica/Polygonum aviculare/Fallopia sachalinensis/Polygonum humifusum/Polygonum cuspidatum	1	2	1	0	1	0	0	9	0	0	2	7	7	0	1	0	0	1	1	0	0	3	0	1	0	1	0	1	0	0	0	0	0	0	1	0	0	0	0	0	1	2
trnL	Viridiplantae	Streptophyta	NA	Caryophyllales	Polygonaceae	Persicaria	Persicaria amphibia	0	0	0	0	0	0	0	1	0	0	0	0	0	0	0	0	0	0	0	0	0	1	0	0	0	0	0	0	0	0	0	0	0	0	0	0	0	0	0	0	0	0
trnL	Viridiplantae	Streptophyta	NA	Caryophyllales	Polygonaceae	Persicaria/Persicaria/Persicaria/Persicaria/Persicaria/Persicaria/Persicaria/Persicaria/Persicaria/Persicaria/Persicaria/Persicaria/Persicaria/Persicaria/Persicaria/Persicaria	Persicaria tinctoria/Persicaria hydropiper/Persicaria posumbu/Persicaria jucunda/Persicaria viscosa/Persicaria pubescens/Persicaria japonica/Persicaria longiseta/Persicaria maculosa/Persicaria taquetii/Persicaria minor/Persicaria macrantha/Persicaria kawagoeana/Persicaria foliosa/Persicaria barbata/Persicaria amphibia	0	1	8	0	0	0	0	2	0	0	8	0	0	1	0	0	1	0	0	0	0	1	0	0	0	0	0	0	0	3	1	2	1	0	0	4	0	0	0	2	0	0
trnL	Viridiplantae	Streptophyta	NA	Caryophyllales	Polygonaceae	Persicaria/Persicaria/Persicaria/Persicaria/Persicaria/Persicaria/Persicaria/Persicaria/Persicaria/Persicaria/Polygonum/Persicaria/Persicaria/Persicaria/Persicaria/Persicaria/Persicaria/Persicaria/Persicaria/Persicaria/Persicaria/Persicaria	Persicaria amphibia/Persicaria viscofera/Persicaria bungeana/Persicaria lapathifolia/Persicaria orientalis/Persicaria maculata/Persicaria setacea/Persicaria segetum/Persicaria puritanorum/Persicaria punctata/Polygonum paraguayense/Persicaria mexicana/Persicaria limbata/Persicaria hydropiperoides/Persicaria hispida/Persicaria glabra/Persicaria densiflora/Persicaria careyi/Persicaria bicornis/Persi…	0	0	0	0	0	0	0	0	0	0	0	0	0	0	0	0	0	0	0	0	0	0	0	0	0	0	0	0	0	0	0	0	0	0	0	0	0	0	0	0	0	0
trnL	Viridiplantae	Streptophyta	NA	Caryophyllales	Polygonaceae	Fallopia/Polygonum/Fallopia/Atraphaxis/Atraphaxis/Atraphaxis/Atraphaxis/Atraphaxis/Atraphaxis/Atraphaxis/Atraphaxis/Fallopia/Duma/Duma/Polygonum/Polygonum/Atraphaxis/Atraphaxis/Polygonum/Polygonum/Polygonum	Fallopia japonica/Polygonum aviculare/Fallopia multiflora/Atraphaxis manshurica/Atraphaxis pungens/Atraphaxis virgata/Atraphaxis irtyschensis/Atraphaxis spinosa/Atraphaxis compacta/Atraphaxis replicata/Atraphaxis bracteata/Fallopia sachalinensis/Duma horrida/Duma coccoloboides/Polygonum dentoceras/Polygonum smallianum/Atraphaxis billardierei/Atraphaxis suaedifolia/Polygonum humifusum/Polygonum ar…	0	0	0	0	0	0	0	0	0	0	1	0	4	0	0	0	0	2	0	0	0	0	0	1	0	0	2	0	0	0	0	0	0	0	0	0	0	0	0	0	0	0
trnL	Viridiplantae	Streptophyta	NA	Caryophyllales	Polygonaceae	Fallopia/Polygonum/Fallopia/Polygonum/Polygonum	Fallopia japonica/Polygonum aviculare/Fallopia sachalinensis/Polygonum humifusum/Polygonum cuspidatum	0	0	1	0	0	0	0	0	0	0	0	3	2	2	1	2	0	0	2	0	0	1	0	0	0	0	0	0	0	0	0	0	0	0	0	0	0	0	0	0	0	0
trnL	Viridiplantae	Streptophyta	NA	Caryophyllales	Polygonaceae	Fallopia/Polygonum/Fallopia/Polygonum/Polygonum	Fallopia japonica/Polygonum aviculare/Fallopia sachalinensis/Polygonum humifusum/Polygonum cuspidatum	0	7	9	0	2	0	0	17	0	2	13	12	17	14	3	8	6	2	13	0	0	14	3	0	4	0	0	1	0	4	0	3	0	0	7	0	1	0	0	2	10	1
trnL	Viridiplantae	Streptophyta	NA	Caryophyllales	Polygonaceae	Fallopia/Polygonum/Fallopia/Polygonum/Polygonum	Fallopia japonica/Polygonum aviculare/Fallopia sachalinensis/Polygonum humifusum/Polygonum cuspidatum	0	2	0	0	0	0	0	1	0	0	0	0	1	1	0	0	1	1	4	0	0	3	1	0	0	0	0	0	0	0	0	0	0	0	1	0	0	0	0	2	0	0
trnL	Viridiplantae	Streptophyta	NA	Caryophyllales	Polygonaceae	Persicaria/Persicaria/Persicaria/Persicaria/Persicaria/Persicaria/Persicaria/Persicaria/Persicaria/Persicaria/Persicaria/Persicaria/Persicaria/Persicaria	Persicaria tinctoria/Persicaria hydropiper/Persicaria posumbu/Persicaria jucunda/Persicaria pubescens/Persicaria japonica/Persicaria longiseta/Persicaria maculosa/Persicaria taquetii/Persicaria minor/Persicaria macrantha/Persicaria kawagoeana/Persicaria foliosa/Persicaria barbata	0	0	12	0	0	0	0	3	0	0	5	0	1	1	0	0	0	0	1	0	0	0	0	0	0	0	0	0	0	3	0	1	0	0	0	2	0	0	0	2	0	0
trnL	Viridiplantae	Streptophyta	NA	Caryophyllales	Polygonaceae	Fallopia/Polygonum/Fallopia/Polygonum/Polygonum	Fallopia japonica/Polygonum aviculare/Fallopia sachalinensis/Polygonum humifusum/Polygonum cuspidatum	0	1	0	0	0	1	0	1	0	0	2	0	2	1	0	0	1	0	0	0	0	0	0	0	1	0	0	0	0	0	0	0	0	0	0	0	0	0	0	0	2	0
trnL	Viridiplantae	Streptophyta	NA	Caryophyllales	Polygonaceae	Fallopia/Polygonum/Fallopia/Polygonum/Polygonum	Fallopia japonica/Polygonum aviculare/Fallopia sachalinensis/Polygonum humifusum/Polygonum cuspidatum	0	0	0	0	0	0	0	0	0	0	2	1	0	1	0	1	0	0	0	0	0	0	0	0	0	0	4	0	0	0	0	0	0	0	1	1	0	0	0	0	0	0
trnL	Viridiplantae	Streptophyta	NA	Caryophyllales	Polygonaceae	Persicaria/Persicaria/Persicaria/Persicaria/Persicaria/Persicaria/Persicaria/Persicaria/Persicaria/Persicaria/Polygonum/Persicaria/Persicaria/Persicaria/Persicaria/Persicaria/Persicaria/Persicaria/Persicaria/Persicaria/Persicaria/Persicaria	Persicaria amphibia/Persicaria viscofera/Persicaria bungeana/Persicaria lapathifolia/Persicaria orientalis/Persicaria maculata/Persicaria setacea/Persicaria segetum/Persicaria puritanorum/Persicaria punctata/Polygonum paraguayense/Persicaria mexicana/Persicaria limbata/Persicaria hydropiperoides/Persicaria hispida/Persicaria glabra/Persicaria densiflora/Persicaria careyi/Persicaria bicornis/Persi…	0	0	1	0	0	0	4	1	0	0	0	0	0	0	0	0	0	0	0	0	0	0	0	0	0	0	0	0	0	0	2	0	0	0	0	4	0	0	0	1	0	0
trnL	Viridiplantae	Streptophyta	NA	Caryophyllales	Polygonaceae	Rumex/Rumex/Rumex/Rumex/Rumex/Rumex/Rumex/Rumex/Rumex/Rumex./Rumex/Rumex/Rumex/Rumex/Rumex/Rumex/Rumex/Rumex/Rumex/Rumex/Rumex/Rumex/Rumex	Rumex japonicus/Rumex crispus/Rumex alpestris/Rumex acetosa/Rumex hultenii/Rumex acetosella/Rumex graminifolius/Rumex arcticus/Rumex nepalensis/Rumex sp./Rumex montanus/Rumex aquitanicus/Rumex pulcher/Rumex sanguineus/Rumex hastatulus/Rumex tuberosus/Rumex giganteus/Rumex thyrsoides/Rumex intermedius/Rumex conglomeratus/Rumex papillaris/Rumex patientia/Rumex skottsbergii	0	0	0	0	0	0	0	0	0	0	0	0	0	0	0	0	0	0	0	0	0	0	0	0	0	0	0	1	0	0	0	5	0	0	2	0	1	0	0	0	0	0
trnL	Viridiplantae	Streptophyta	NA	Caryophyllales	Polygonaceae	Calligonum/Calligonum/Calligonum/Calligonum/Calligonum/Calligonum/Calligonum-medusae/Calligonum/Calligonum/Calligonum/Calligonum/Calligonum/Calligonum/Calligonum/Calligonum/Rheum/Rheum/Pteropyrum/Pteropyrum/Pteropyrum/Calligonum/Calligonum/Rheum./Rheum/Calligonum/Rheum/Rheum/Rheum/Rheum/Rheum/Rheum/Rheum/Rheum/Rheum/Rheum/Rheum/Rheum/Rheum/Rheum	Calligonum yengisaricum/Calligonum taklimakanense/Calligonum roborowskii/Calligonum trifarium/Calligonum gobicum/Calligonum juochiangense/Calligonum caput-medusae/Calligonum chinense/Calligonum mongolicum/Calligonum arborescens/Calligonum leucocladum/Calligonum zaidamense/Calligonum densum/Calligonum junceum/Calligonum rubicundum/Rheum delavayi/Rheum palaestinum/Pteropyrum olivierii/Pteropyrum na…	0	0	0	0	0	0	0	0	0	0	0	0	0	0	0	0	2	0	0	0	0	0	0	0	0	0	0	0	0	7	0	31	0	0	15	7	5	0	0	0	0	0
trnL	Viridiplantae	Streptophyta	NA	Caryophyllales	Polygonaceae	Fallopia/Polygonum/Fallopia/Polygonum/Polygonum	Fallopia japonica/Polygonum aviculare/Fallopia sachalinensis/Polygonum humifusum/Polygonum cuspidatum	0	1	4	0	1	0	0	3	0	0	1	1	1	0	0	0	1	0	1	0	0	0	0	0	0	0	0	0	0	1	0	0	0	0	2	0	0	0	0	0	0	0
trnL	Viridiplantae	Streptophyta	NA	Caryophyllales	Polygonaceae	Fallopia/Polygonum/Fallopia/Polygonum/Polygonum	Fallopia japonica/Polygonum aviculare/Fallopia sachalinensis/Polygonum humifusum/Polygonum cuspidatum	0	0	1	0	0	0	0	3	0	0	0	2	0	0	0	0	0	0	1	0	0	2	1	1	0	0	0	0	0	0	0	0	0	0	0	0	0	0	0	0	0	0
trnL	Viridiplantae	Streptophyta	NA	Caryophyllales	Polygonaceae	Fallopia/Polygonum/Fallopia/Polygonum/Polygonum	Fallopia japonica/Polygonum aviculare/Fallopia sachalinensis/Polygonum humifusum/Polygonum cuspidatum	0	1	0	0	0	0	0	0	0	0	0	3	1	0	0	2	0	0	0	0	0	0	0	0	1	0	0	0	0	0	0	2	0	0	1	0	0	0	0	1	0	0
trnL	Viridiplantae	Streptophyta	NA	Caryophyllales	Polygonaceae	Persicaria/Persicaria/Persicaria/Persicaria/Persicaria/Persicaria/Persicaria/Persicaria/Persicaria/Persicaria/Persicaria/Persicaria/Persicaria/Persicaria	Persicaria tinctoria/Persicaria hydropiper/Persicaria posumbu/Persicaria jucunda/Persicaria pubescens/Persicaria japonica/Persicaria longiseta/Persicaria maculosa/Persicaria taquetii/Persicaria minor/Persicaria macrantha/Persicaria kawagoeana/Persicaria foliosa/Persicaria barbata	0	0	4	0	0	0	1	1	0	0	1	0	1	0	0	0	0	0	1	0	0	1	0	0	0	0	0	0	0	1	0	0	0	0	0	0	0	0	0	0	0	0
trnL	Viridiplantae	Streptophyta	NA	Caryophyllales	Polygonaceae	Fallopia/Polygonum/Fallopia/Polygonum/Polygonum	Fallopia japonica/Polygonum aviculare/Fallopia sachalinensis/Polygonum humifusum/Polygonum cuspidatum	0	0	1	0	0	0	0	1	0	0	9	1	1	0	0	2	0	1	0	0	0	2	2	0	0	0	0	0	0	0	0	0	0	0	0	0	0	0	0	0	0	0
trnL	Viridiplantae	Streptophyta	NA	Caryophyllales	Polygonaceae	Rumex/Rumex/Rumex/Rumex/Rumex/Rumex/Rumex/Rumex/Rumex/Rumex./Rumex/Rumex/Rumex/Rumex/Rumex/Rumex/Rumex/Rumex/Rumex/Rumex/Rumex/Rumex/Rumex	Rumex japonicus/Rumex crispus/Rumex alpestris/Rumex acetosa/Rumex hultenii/Rumex acetosella/Rumex graminifolius/Rumex arcticus/Rumex nepalensis/Rumex sp./Rumex montanus/Rumex aquitanicus/Rumex pulcher/Rumex sanguineus/Rumex hastatulus/Rumex tuberosus/Rumex giganteus/Rumex thyrsoides/Rumex intermedius/Rumex conglomeratus/Rumex papillaris/Rumex patientia/Rumex skottsbergii	0	0	0	0	0	0	0	0	0	0	0	0	0	0	0	0	0	0	0	0	0	0	0	0	0	0	0	0	0	1	0	2	0	0	1	0	1	0	0	0	0	0
trnL	Viridiplantae	Streptophyta	NA	Caryophyllales	Polygonaceae	Persicaria/Persicaria/Persicaria/Persicaria/Persicaria/Persicaria/Persicaria/Persicaria/Persicaria/Persicaria/Polygonum/Persicaria/Persicaria/Persicaria/Persicaria/Persicaria/Persicaria/Persicaria/Persicaria/Persicaria/Persicaria/Persicaria	Persicaria amphibia/Persicaria viscofera/Persicaria bungeana/Persicaria lapathifolia/Persicaria orientalis/Persicaria maculata/Persicaria setacea/Persicaria segetum/Persicaria puritanorum/Persicaria punctata/Polygonum paraguayense/Persicaria mexicana/Persicaria limbata/Persicaria hydropiperoides/Persicaria hispida/Persicaria glabra/Persicaria densiflora/Persicaria careyi/Persicaria bicornis/Persi…	0	0	0	0	0	0	0	0	0	0	0	0	0	0	0	0	0	0	0	0	0	0	0	1	0	0	0	0	0	0	0	0	0	0	0	0	0	0	0	0	0	0
trnL	Viridiplantae	Streptophyta	NA	Caryophyllales	Polygonaceae	Persicaria	Persicaria amphibia	0	0	0	0	0	0	0	0	0	0	0	0	0	0	0	0	0	0	0	0	0	0	0	0	0	0	0	0	0	0	4	0	0	0	0	0	0	0	0	1	0	0
trnL	Viridiplantae	Streptophyta	NA	Caryophyllales	Polygonaceae	Antenoron/Persicaria	Antenoron filiforme/Persicaria virginiana	0	0	0	0	0	0	0	0	0	0	0	0	0	0	0	0	0	0	0	0	0	0	0	0	0	0	0	0	0	0	0	2	0	0	0	0	1	0	0	0	0	0
trnL	Viridiplantae	Streptophyta	NA	Caryophyllales	Polygonaceae	Fallopia/Polygonum/Fallopia/Polygonum/Polygonum	Fallopia japonica/Polygonum aviculare/Fallopia sachalinensis/Polygonum humifusum/Polygonum cuspidatum	0	1	1	0	0	0	0	4	0	5	0	1	0	0	0	0	0	0	0	0	0	0	0	0	1	0	0	0	0	0	0	0	0	0	0	0	0	0	0	0	0	0
[truncated: 2,747 more rows]
[truncated: 52 more columns]
