# Supplementary material for: In silico assessment of primers for eDNA studies using PrimerTree and application to characterize the biodiversity surrounding the Cuyahoga River
Source: Sci Rep. 2016 Mar 11;6:22908. doi: 10.1038/srep22908 (PMC4786790; doi:10.1038/srep22908)
Supplement: Supplementary Table 2 [file srep22908-s3.xls]

## Sheet: Sheet2
			In river absence/presence calls based on read counts. Any species with 10 or more reads is designated as present.
Species	Primer	# Positive	Lower_DS12	Lower_DS21	Lower_DS26	Lower_DS3	Lower_DS34	Lower_DS35	Lower_DS40	Lower_DS41	Lower_DS43	Lower_DS45	Lower_DS46	Lower_DS51	Lower_DS54	Lower_DS57	Lower_DS60	Lower_DS64	Lower_DS7	Lower_DS70	Lower_DS71	Lower_DS78	Lower_DS82	Lower_DS9	Lower_DS95	Middle_DS13	Middle_DS18	Middle_DS27	Middle_DS36	Middle_DS37	Middle_DS47	Middle_DS49	Middle_DS50	Middle_DS55	Middle_DS6	Middle_DS62	Middle_DS65	Middle_DS67	Middle_DS72	Middle_DS77	Middle_DS83	Middle_DS91	Upper_DS1	Upper_DS10	Upper_DS11	Upper_DS15	Upper_DS17	Upper_DS20	Upper_DS22
Aotus nancymaae/Aotus trivirgatus	16Smam	5	0	0	0	0	0	0	0	0	0	0	0	0	0	0	0	0	0	0	0	0	0	0	0	0	0	0	0	0	0	0	0	0	0	0	0	0	0	0	0	0	0	0	1	0	0	0	0
Babyrousa babyrussa	16Smam	1	0	0	0	0	0	0	0	0	0	0	0	0	0	0	0	0	0	0	0	0	0	0	0	0	0	0	0	0	0	0	0	0	0	0	0	0	0	1	0	0	0	0	0	0	0	0	0
Bos taurus/Bos indicus/Bos primigenius/Bos javanicus	16Smam	22	0	0	0	0	0	0	0	0	0	1	0	0	0	0	1	0	1	0	0	0	0	0	0	0	1	0	0	0	0	0	1	1	0	0	1	0	0	0	0	1	0	1	0	0	0	0	1
Campostoma anomalum	16Smam	10	1	0	0	0	0	0	0	0	0	0	0	0	0	0	0	1	0	0	0	0	0	0	0	1	0	1	1	1	0	0	0	0	1	0	0	0	1	0	1	0	0	0	0	0	0	0	0
Canis lupus	16Smam	4	0	0	0	0	1	0	0	0	0	0	0	0	0	0	0	0	0	0	0	0	0	0	0	0	0	0	0	0	0	0	0	0	0	0	0	0	0	0	0	0	0	0	0	0	0	0	0
Canis lupus/Canis aureus	16Smam	20	0	0	0	1	0	0	0	0	0	0	0	0	0	0	1	1	0	0	0	0	0	0	0	1	0	0	0	1	0	0	0	0	0	0	0	0	0	0	0	0	1	0	1	1	1	0	0
Carassius auratus/natural gynogenetic/Carassius carassius	16Smam	0	0	0	0	0	0	0	0	0	0	0	0	0	0	0	0	0	0	0	0	0	0	0	0	0	0	0	0	0	0	0	0	0	0	0	0	0	0	0	0	0	0	0	0	0	0	0	0
Castor canadensis	16Smam	15	0	0	1	0	1	0	0	0	0	0	0	1	0	0	0	0	0	0	0	0	0	0	0	0	0	0	0	0	0	0	0	0	0	0	0	0	0	0	0	0	0	0	1	1	1	0	0
Catostomus commersonii	16Smam	1	0	0	0	0	0	0	0	0	0	0	0	0	0	0	1	0	0	0	0	0	0	0	0	0	0	0	0	0	0	0	0	0	0	0	0	0	0	0	0	0	0	0	0	0	0	0	0
Catostomus macrocheilus/Catostomus commersonii	16Smam	11	0	0	0	0	0	1	0	0	0	0	0	0	0	1	0	0	0	0	0	0	0	0	0	0	0	1	1	1	0	1	0	0	0	0	0	0	0	0	1	0	0	0	0	0	0	0	0
Ctenopharyngodon idella/Mylopharyngodon piceus	16Smam	1	0	0	0	0	0	0	1	0	0	0	0	0	0	0	0	0	0	0	0	0	0	0	0	0	0	0	0	0	0	0	0	0	0	0	0	0	0	0	0	0	0	0	0	0	0	0	0
Cyprinella spiloptera	16Smam	9	0	0	0	0	0	0	0	0	0	0	0	0	0	0	0	0	0	0	0	0	0	0	0	1	0	1	0	1	0	0	0	0	0	0	0	0	0	0	0	0	0	1	0	0	0	0	0
Cyprinus carpio/Carassius gibelio/Cyprinus multitaeniata/Cyprinus melanes	16Smam	31	0	1	0	0	0	1	0	0	0	0	0	0	0	0	0	0	0	0	0	0	0	1	0	1	0	0	0	1	0	1	0	0	0	0	0	0	0	0	1	0	1	0	1	1	1	1	1
Felis catus	16Smam	1	0	0	0	0	0	0	0	0	0	0	0	0	0	0	0	1	0	0	0	0	0	0	0	0	0	0	0	0	0	0	0	0	0	0	0	0	0	0	0	0	0	0	0	0	0	0	0
Felis catus/Felis silvestris	16Smam	2	0	0	0	0	0	0	0	0	0	0	0	0	0	0	0	0	1	0	0	0	0	0	0	0	0	0	0	0	0	0	0	0	0	0	0	0	0	0	0	0	0	0	0	0	0	0	0
Folifer brevifilis/Onychostoma ovale	16Smam	0	0	0	0	0	0	0	0	0	0	0	0	0	0	0	0	0	0	0	0	0	0	0	0	0	0	0	0	0	0	0	0	0	0	0	0	0	0	0	0	0	0	0	0	0	0	0	0
Folifer brevifilis/Onychostoma ovale/Puntius semifasciolatus	16Smam	0	0	0	0	0	0	0	0	0	0	0	0	0	0	0	0	0	0	0	0	0	0	0	0	0	0	0	0	0	0	0	0	0	0	0	0	0	0	0	0	0	0	0	0	0	0	0	0
Homo sapiens	16Smam	91	1	1	1	1	1	1	1	1	1	1	1	1	1	1	1	1	1	1	1	1	1	1	1	1	1	1	1	1	1	1	1	1	1	1	1	1	1	1	1	1	1	1	1	1	1	1	1
Homo sapiens/Pan troglodytes	16Smam	0	0	0	0	0	0	0	0	0	0	0	0	0	0	0	0	0	0	0	0	0	0	0	0	0	0	0	0	0	0	0	0	0	0	0	0	0	0	0	0	0	0	0	0	0	0	0	0
Hybognathus hayi	16Smam	1	0	1	0	0	0	0	0	0	0	0	0	0	0	0	0	0	0	0	0	0	0	0	0	0	0	0	0	0	0	0	0	0	0	0	0	0	0	0	0	0	0	0	0	0	0	0	0
Hypentelium nigricans	16Smam	10	0	0	0	0	0	0	0	0	0	0	0	0	0	0	0	0	0	0	0	0	0	0	0	0	0	1	1	0	0	1	0	0	1	0	0	0	1	0	0	1	0	0	0	0	0	0	0
Luxilus chrysocephalus/Luxilus cornutus	16Smam	4	0	0	0	0	0	0	0	0	0	0	0	0	0	0	0	1	0	0	0	0	0	0	0	0	0	1	0	0	0	0	0	0	1	0	0	0	0	0	0	0	0	0	0	0	0	0	0
Marmota himalayana/Marmota monax	16Smam	2	0	0	0	0	0	0	0	0	0	0	0	0	0	0	0	0	0	0	0	0	0	0	0	0	0	0	0	0	0	0	0	0	1	0	0	0	0	0	1	0	0	0	0	0	0	0	0
Mephitis mephitis	16Smam	1	0	0	0	0	0	0	0	0	0	0	0	0	0	0	0	0	0	0	0	0	0	0	0	0	0	0	1	0	0	0	0	0	0	0	0	0	0	0	0	0	0	0	0	0	0	0	0
Microtus kikuchii	16Smam	1	0	0	0	0	0	0	0	0	0	0	0	0	0	0	0	0	0	0	0	0	0	0	0	0	0	0	0	0	0	0	0	0	0	0	0	0	0	0	0	0	0	0	0	0	0	1	0
Minytrema melanops	16Smam	4	0	0	0	0	0	0	0	0	0	0	0	0	0	0	0	0	0	0	0	0	0	0	0	0	0	0	0	0	0	0	0	0	0	0	0	0	0	0	0	0	1	0	0	0	1	0	0
Minytrema melanops/Hypentelium nigricans	16Smam	0	0	0	0	0	0	0	0	0	0	0	0	0	0	0	0	0	0	0	0	0	0	0	0	0	0	0	0	0	0	0	0	0	0	0	0	0	0	0	0	0	0	0	0	0	0	0	0
Moxostoma cervinum/Moxostoma anisurum	16Smam	16	0	0	0	0	0	0	0	0	0	0	0	0	0	0	0	0	0	0	0	0	0	0	0	0	0	0	0	0	0	0	0	0	0	0	0	0	0	0	0	0	0	1	0	1	0	0	1
Mus musculus	16Smam	33	0	1	0	1	1	0	0	1	0	0	0	0	0	0	0	0	0	0	0	0	0	0	0	0	0	1	0	0	0	1	0	0	0	0	0	0	1	1	0	0	1	1	1	0	1	1	0
Neovison vison	16Smam	3	0	0	0	0	0	0	0	0	0	0	0	0	0	0	0	0	0	0	0	1	0	0	1	0	0	0	0	0	0	0	0	0	0	0	0	0	0	0	0	0	0	0	0	0	0	0	0
Nocomis leptocephalus	16Smam	1	0	0	0	0	0	0	0	0	0	0	0	0	0	0	0	0	0	0	0	0	0	0	0	0	0	0	0	0	0	0	0	0	0	0	0	0	0	0	1	0	0	0	0	0	0	0	0
Notropis atherinoides	16Smam	2	0	0	0	0	0	0	0	0	0	0	0	0	0	0	0	0	0	0	0	0	1	1	0	0	0	0	0	0	0	0	0	0	0	0	0	0	0	0	0	0	0	0	0	0	0	0	0
Odocoileus virginianus/Odocoileus hemionus/Mazama americana	16Smam	2	0	0	0	0	0	0	0	0	0	0	0	0	0	0	0	0	0	0	0	0	0	0	0	0	1	0	0	0	0	0	0	1	0	0	0	0	0	0	0	0	0	0	0	0	0	0	0
Ondatra zibethicus	16Smam	17	0	0	0	0	0	0	0	0	0	0	0	0	0	0	0	1	1	0	0	0	0	1	0	0	0	0	0	1	0	1	0	0	0	0	0	0	0	0	1	0	0	1	0	1	0	1	0
Ovis aries/Ovis canadensis/Ovis vignei/Ovis dalli	16Smam	1	0	0	0	0	0	0	0	0	0	0	0	0	0	0	0	0	0	0	0	0	0	0	0	0	0	0	0	0	0	0	0	1	0	0	0	0	0	0	0	0	0	0	0	0	0	0	0
Pan troglodytes	16Smam	12	0	0	0	0	0	0	0	0	0	0	0	1	0	0	0	1	0	0	0	0	0	0	0	1	0	0	0	0	0	0	0	0	0	0	1	0	1	0	1	0	0	1	0	1	0	1	1
Pan troglodytes/Homo sapiens	16Smam	2	0	0	0	1	0	0	0	0	0	0	0	0	0	0	0	0	0	0	0	0	0	0	0	0	0	0	0	0	0	0	0	0	0	0	0	0	0	0	0	0	0	0	0	0	0	0	0
Pimephales notatus	16Smam	8	0	0	0	0	0	0	0	0	0	0	0	0	0	0	0	0	0	0	0	0	0	0	0	0	0	0	0	1	0	0	0	0	0	0	0	0	0	0	0	0	0	0	0	0	1	0	0
Procyon lotor	16Smam	5	0	0	0	0	0	0	0	0	0	0	0	0	0	0	0	0	0	0	1	0	0	0	0	0	0	0	0	0	0	0	0	0	1	0	0	0	0	0	1	0	0	0	0	0	0	0	0
Puntius semifasciolatus	16Smam	0	0	0	0	0	0	0	0	0	0	0	0	0	0	0	0	0	0	0	0	0	0	0	0	0	0	0	0	0	0	0	0	0	0	0	0	0	0	0	0	0	0	0	0	0	0	0	0
Rattus norvegicus	16Smam	2	0	0	0	0	0	0	0	0	0	0	0	0	0	0	0	0	0	0	0	0	0	0	0	0	0	0	1	0	0	0	0	0	1	0	0	0	0	0	0	0	0	0	0	0	0	0	0
Rhinichthys atratulus	16Smam	4	0	0	0	0	0	0	0	0	0	0	0	0	0	0	0	1	0	0	0	0	0	0	0	0	0	0	0	0	0	0	0	0	0	0	0	0	0	0	0	0	0	1	0	0	0	0	0
Sciurus carolinensis	16Smam	4	0	0	0	0	0	0	0	0	0	0	0	0	0	0	0	0	0	0	0	0	0	0	0	0	0	0	0	0	0	0	0	0	0	1	0	0	0	0	0	1	0	0	0	0	0	0	0
Sus scrofa	16Smam	7	0	0	0	1	1	0	0	0	0	0	0	1	0	0	0	0	0	0	0	0	0	0	0	0	0	0	1	0	0	0	0	0	1	0	0	0	0	0	0	0	0	0	0	0	0	1	0
Sus scrofa/Sus barbatus/Scolothrips takahashii/Sus philippensis	16Smam	19	1	0	0	0	0	0	0	0	0	0	0	0	0	1	0	1	0	0	0	0	0	1	0	1	1	1	0	0	1	0	0	0	0	0	1	0	0	1	0	1	0	0	0	0	0	0	0
Tamias striatus/Tamias sonomae	16Smam	3	0	0	0	0	0	0	0	0	0	0	0	0	0	0	0	0	0	0	0	0	0	0	0	0	0	0	0	1	0	0	0	0	0	0	0	0	0	0	0	0	0	0	0	0	0	0	0
Eurycea bislineata	AmpCB	1	0	0	0	0	0	0	0	0	0	0	0	0	0	0	0	0	0	0	0	0	0	0	0	0	0	0	0	0	0	0	0	0	0	0	0	0	0	0	0	0	0	0	0	0	0	0	0
Terrapene carolina	AmpCB	1	0	0	0	0	0	0	0	0	0	0	0	0	0	0	0	0	0	0	0	0	0	0	0	0	0	0	0	0	0	0	0	0	0	0	0	0	0	0	0	0	0	0	0	0	0	0	0
Anas carolinensis/Anas chlorotis/Anas gibberifrons	Aves12S	1	0	0	0	0	0	0	0	0	0	0	0	0	0	0	0	0	0	0	0	0	0	0	0	0	0	0	0	0	0	0	0	0	0	0	0	0	0	0	0	0	0	0	0	0	0	0	0
Anas poecilorhyncha/Anas crecca/Anas platyrhynchos/Anas acuta/Anas clypeata/Mareca falcata/Cygnus melancoryphus/Histrionicus histrionicus/Ptaiochen pau/Thambetochen chauliodous/Anas hottentota/Anas querquedula/Anas cyanoptera	Aves12S	4	0	0	0	0	0	0	0	0	0	0	0	0	0	0	0	0	0	0	0	0	0	0	0	0	0	0	0	1	1	0	0	0	0	0	0	0	0	0	0	0	0	0	0	0	0	0	0
Anas poecilorhyncha/Anas crecca/Cygnus columbianus/Anser fabalis/Anas platyrhynchos/Anser anser/Cygnus olor/Branta bernicla/Merganetta armata/Marmaronetta angustirostris/Cyanochen cyanopterus/Callonetta leucophrys/Anas acuta/Anas clypeata/Cygnus atratus/Anser indicus/Anser albifrons/Mergus merganser/Mareca falcata/Anser cygnoides/Cygnus cygnus/Mergellus albellus/Somateria fischeri/Branta sandvice…	Aves12S	1	0	0	0	0	0	0	0	0	0	0	0	0	0	0	0	0	0	0	0	0	0	0	0	0	0	0	0	0	0	0	0	0	0	0	0	0	0	0	0	0	0	0	0	0	0	0	0
Cygnus columbianus/Anser fabalis/Anser anser/Cygnus olor/Branta bernicla/Callonetta leucophrys/Cygnus atratus/Anser indicus/Anser albifrons/Anser cygnoides/Cygnus cygnus/Branta sandvicensis/Anser rossii/Branta canadensis/Anser canagica/Cygnus buccinator	Aves12S	1	0	0	0	0	0	0	0	0	0	0	0	0	0	0	0	0	0	0	0	0	0	0	0	0	0	0	0	0	0	0	0	0	0	0	0	0	0	0	0	0	0	0	0	0	0	0	0
Cygnus columbianus/Anser fabalis/Anser anser/Cygnus olor/Branta bernicla/Callonetta leucophrys/Geranospiza caerulescens/Cygnus atratus/Anser indicus/Anser albifrons/Anser cygnoides/Cygnus cygnus/Branta sandvicensis/Anser rossii/Branta canadensis/Anser canagica/Cygnus buccinator	Aves12S	1	0	0	0	0	0	0	0	0	0	0	0	0	0	0	0	0	0	0	0	0	0	0	0	0	0	0	0	0	0	0	0	0	0	0	0	0	0	0	0	0	0	0	0	0	0	0	0
Gallus gallus	Aves12S	5	0	0	0	0	0	0	0	0	0	0	0	0	0	0	0	0	0	0	0	0	0	0	0	0	0	0	0	0	0	0	0	0	1	0	0	0	0	0	0	0	0	0	0	0	0	0	0
Gallus gallus/Gallus sonneratii	Aves12S	8	0	0	0	0	0	0	0	0	0	0	0	0	0	0	0	0	0	0	0	0	0	0	0	0	0	0	0	0	1	0	0	0	1	0	0	1	0	0	0	0	0	0	0	0	0	0	0
Gallus lafayetii/Gallus gallus/Gallus sonneratiiX	Aves12S	0	0	0	0	0	0	0	0	0	0	0	0	0	0	0	0	0	0	0	0	0	0	0	0	0	0	0	0	0	0	0	0	0	0	0	0	0	0	0	0	0	0	0	0	0	0	0	0
Gymnoris xanthocollis/Passer domesticus/Petroica macrocephala/Passer montanus/Chlorospingus canigularis	Aves12S	1	0	1	0	0	0	0	0	0	0	0	0	0	0	0	0	0	0	0	0	0	0	0	0	0	0	0	0	0	0	0	0	0	0	0	0	0	0	0	0	0	0	0	0	0	0	0	0
Homo sapiens	Aves12S	1	0	0	0	0	0	0	0	0	0	0	0	0	0	0	0	0	1	0	0	0	0	0	0	0	0	0	0	0	0	0	0	0	0	0	0	0	0	0	0	0	0	0	0	0	0	0	0
Larus brunnicephalus/Saundersilarus saundersi/Xema sabini/Rhodostethia rosea/Pagophila eburnea/Larus marinus/Creagrus furcatus/Larus atricilla/Larus occidentalis/Rissa tridactyla/Larus dominicanus/Larus glaucoides/Larus heermanni/Larus canus	Aves12S	1	0	0	0	0	0	0	0	0	0	1	0	0	0	0	0	0	0	0	0	0	0	0	0	0	0	0	0	0	0	0	0	0	0	0	0	0	0	0	0	0	0	0	0	0	0	0	0
Larus delawarensisX	Aves12S	1	0	0	0	0	0	0	0	0	0	1	0	0	0	0	0	0	0	0	0	0	0	0	0	0	0	0	0	0	0	0	0	0	0	0	0	0	0	0	0	0	0	0	0	0	0	0	0
Meleagris gallopavo	Aves12S	1	0	0	0	0	0	0	0	0	0	0	0	0	0	0	0	0	0	0	0	0	0	0	0	0	0	0	0	0	0	0	0	0	0	0	0	0	0	0	0	0	0	0	0	0	0	0	0
Parus major	Aves12S	1	0	0	0	0	0	0	0	0	0	0	0	0	0	0	0	0	0	0	0	0	0	0	0	0	0	0	0	0	0	0	0	0	0	0	0	0	0	0	0	0	0	0	0	0	1	0	0
Passer domesticus/Passer montanus/Chlorospingus canigularis	Aves12S	1	0	1	0	0	0	0	0	0	0	0	0	0	0	0	0	0	0	0	0	0	0	0	0	0	0	0	0	0	0	0	0	0	0	0	0	0	0	0	0	0	0	0	0	0	0	0	0
Passer domesticus/Passer montanus/Chlorospingus canigularis/Gymnoris dentata	Aves12S	1	0	1	0	0	0	0	0	0	0	0	0	0	0	0	0	0	0	0	0	0	0	0	0	0	0	0	0	0	0	0	0	0	0	0	0	0	0	0	0	0	0	0	0	0	0	0	0
Passer domesticus/Passer montanus/Chlorospingus canigularis/Ploceus ocularis	Aves12S	1	0	1	0	0	0	0	0	0	0	0	0	0	0	0	0	0	0	0	0	0	0	0	0	0	0	0	0	0	0	0	0	0	0	0	0	0	0	0	0	0	0	0	0	0	0	0	0
Phylloscopus schwarzi/Gracula religiosa/Turdus philomelos/Turdus smithi/Turdus atrogularis/Turdus reevei/Turdus ruficollis/Turdus poliocephalus/Turdus plumbeus/Turdus plebejus/Turdus chrysolaus/Turdus pelios/Turdus pallidus/Turdus helleri/Turdus olivaceofuscus/Turdus obsoletus/Turdus obscurus/Turdus niveiceps/Turdus nigriceps/Turdus nigrescens/Turdus eunomus/Turdus mupinensis/Turdus migratorius/T…	Aves12S	1	0	0	0	0	0	0	0	0	0	0	0	0	0	0	0	0	0	0	0	0	0	0	0	0	0	0	0	0	0	0	0	0	0	0	0	0	0	0	0	0	0	0	0	0	1	0	0
Phylloscopus schwarzi/Turdus philomelos/Turdus smithi/Turdus atrogularis/Turdus reevei/Turdus ruficollis/Turdus poliocephalus/Turdus plumbeus/Turdus plebejus/Turdus chrysolaus/Turdus pelios/Turdus pallidus/Turdus helleri/Turdus olivaceofuscus/Turdus obsoletus/Turdus obscurus/Turdus niveiceps/Turdus nigriceps/Turdus nigrescens/Turdus eunomus/Turdus mupinensis/Turdus migratorius/Turdus merula/Turdu…	Aves12S	1	0	0	0	0	0	0	0	0	0	0	0	0	0	0	0	0	0	0	0	0	0	0	0	0	0	0	0	0	0	0	0	0	0	0	0	0	0	0	0	0	0	0	0	0	1	0	0
Phylloscopus schwarzi/Turdus philomelos/Turdus viscivorus/Turdus smithi/Turdus simillimus/Turdus atrogularis/Turdus reevei/Turdus ruficollis/Turdus poliocephalus/Turdus plumbeus/Turdus plebejus/Turdus chrysolaus/Turdus pelios/Turdus pallidus/Turdus helleri/Turdus olivaceofuscus/Turdus obsoletus/Turdus obscurus/Turdus niveiceps/Turdus nigriceps/Turdus nigrescens/Turdus eunomus/Turdus mupinensis/Tu…	Aves12S	1	0	0	0	0	0	0	0	0	0	0	0	0	0	0	0	0	0	0	0	0	0	0	0	0	0	0	0	0	0	0	0	0	0	0	0	0	0	0	0	0	0	0	0	0	1	0	0
Phylloscopus schwarzi/Turdus philomelos/Zoothera dauma/Turdus smithi/Turdus atrogularis/Turdus reevei/Turdus ruficollis/Turdus poliocephalus/Turdus plumbeus/Turdus plebejus/Turdus chrysolaus/Turdus pelios/Turdus pallidus/Turdus helleri/Turdus olivaceofuscus/Turdus obsoletus/Turdus obscurus/Turdus niveiceps/Turdus nigriceps/Turdus nigrescens/Turdus eunomus/Turdus mupinensis/Turdus migratorius/Turd…	Aves12S	1	0	0	0	0	0	0	0	0	0	0	0	0	0	0	0	0	0	0	0	0	0	0	0	0	0	0	0	0	0	0	0	0	0	0	0	0	0	0	0	0	0	0	0	0	1	0	0
Turdus maximus	Aves12S	1	0	0	0	0	0	0	0	0	0	0	0	0	0	0	0	0	0	0	0	0	0	0	0	0	0	0	0	0	0	0	0	0	0	0	0	0	0	0	0	0	0	0	0	0	1	0	0
aff. Cyrtona/Tachinidae gen./Orthocladius sp./Orthocladiinae sp./Fannia serena	COI_ZBJ_Art	1	0	0	0	0	0	0	0	0	0	0	0	0	0	0	0	0	0	0	0	0	0	0	0	0	0	0	0	0	0	0	0	0	0	0	0	0	0	0	0	0	0	0	0	0	0	0	0
Antocha sp.	COI_ZBJ_Art	2	0	0	0	0	0	0	0	0	0	0	0	0	0	0	0	0	0	0	0	0	0	0	0	1	0	0	0	1	0	0	0	0	0	0	0	0	0	0	0	0	0	0	0	0	0	0	0
Capparimyia aenigma/Scaptomyza frustulifera/Scaptomyza remota	COI_ZBJ_Art	2	0	0	0	0	0	0	0	0	0	0	0	0	0	0	0	0	0	0	0	0	0	0	1	0	0	0	0	0	0	0	0	0	0	0	0	0	0	0	0	0	0	0	0	0	0	0	0
Cricotopus bicinctus	COI_ZBJ_Art	1	0	0	0	0	0	0	0	0	0	0	0	0	0	0	0	0	0	0	0	0	0	0	0	0	0	0	0	0	0	0	0	0	0	0	0	0	0	0	0	0	0	0	1	0	0	0	0
Drosophila medioimpressa	COI_ZBJ_Art	1	0	0	0	0	0	0	0	0	0	0	0	0	0	0	0	0	0	0	0	0	0	0	0	0	0	0	0	0	0	0	0	0	0	0	0	0	0	0	0	0	0	0	0	0	0	0	0
Gyrinidae sp.	COI_ZBJ_Art	3	0	0	0	0	0	0	0	0	0	0	0	0	0	0	0	0	0	0	0	0	0	0	0	0	0	0	0	0	0	0	0	0	0	0	0	0	0	0	0	0	1	0	0	0	0	0	0
Microtendipes pedellus	COI_ZBJ_Art	2	0	0	0	0	0	0	0	0	0	0	0	0	0	0	0	0	0	0	0	0	0	0	0	0	0	0	0	0	0	0	0	0	0	0	0	0	0	0	0	0	0	1	0	0	0	0	0
Orconectes obscurus	COI_ZBJ_Art	1	0	0	0	0	0	0	0	0	0	0	0	0	0	0	0	0	0	0	0	0	0	0	0	0	0	0	0	0	0	0	0	0	0	0	0	0	0	0	1	0	0	0	0	0	0	0	0
Polypedilum convictum	COI_ZBJ_Art	1	0	0	0	0	0	0	0	0	0	0	0	0	0	0	0	0	0	0	0	0	0	0	0	0	0	0	0	0	0	0	0	0	0	0	0	0	0	0	0	0	0	0	0	0	0	0	0
Simocephalus cf.	COI_ZBJ_Art	3	0	0	0	0	0	0	0	0	0	0	0	0	0	0	0	0	0	0	0	0	0	0	0	0	0	0	0	0	0	0	0	0	0	0	0	0	0	0	0	0	0	0	0	0	0	0	0
Simulium luggeri	COI_ZBJ_Art	1	0	0	0	0	0	0	0	0	0	0	0	0	0	0	0	0	0	0	0	0	0	0	0	0	0	0	0	0	0	0	0	0	0	0	0	0	0	0	0	0	0	0	0	0	0	0	0
Skeletonema potamos	COI_ZBJ_Art	7	0	0	0	0	0	1	0	0	0	0	0	0	0	0	0	0	0	0	0	0	0	1	1	0	0	0	0	1	0	0	0	0	0	0	0	0	0	0	0	0	1	0	0	0	0	0	0
Tabanus sp./Hybomitra zonalis	COI_ZBJ_Art	1	0	0	0	0	0	0	0	0	0	0	0	0	0	0	0	0	0	0	0	0	0	0	0	0	0	0	0	0	0	0	0	1	0	0	0	0	0	0	0	0	0	0	0	0	0	0	0
Thalassiosira pseudonana	COI_ZBJ_Art	1	0	0	0	0	0	0	0	0	0	0	0	0	0	0	0	0	0	0	0	0	0	0	0	0	0	0	0	0	0	0	0	0	0	0	0	0	0	0	0	0	0	0	0	0	0	0	0
Thorea hispida	COI_ZBJ_Art	1	0	0	0	0	0	0	0	0	0	0	0	0	0	0	0	0	0	0	0	0	0	0	0	0	0	0	0	0	0	0	0	0	0	0	0	0	0	0	0	0	0	0	0	0	0	0	0
Tipula paludosa	COI_ZBJ_Art	1	0	0	0	0	0	0	0	0	0	0	0	0	0	0	0	0	0	0	0	0	0	0	0	0	0	0	0	0	0	0	0	0	0	0	0	0	0	0	0	0	1	0	0	0	0	0	0
Tribelos sp.	COI_ZBJ_Art	2	0	0	0	0	0	0	0	0	0	0	0	0	0	0	0	0	0	0	0	0	0	0	0	1	0	0	0	1	0	0	0	0	0	0	0	0	0	0	0	0	0	0	0	0	0	0	0
Xenochironomus xenolabis	COI_ZBJ_Art	1	0	0	0	0	0	0	0	0	0	0	0	0	0	0	0	0	0	0	0	0	0	0	0	0	0	0	0	0	0	0	0	0	0	0	0	0	0	0	0	0	0	0	0	0	0	0	0
Hemidiaptomus amblyodon/Hemidiaptomus roubaui	Cop28S	13	0	0	0	0	0	0	0	0	1	0	0	0	0	0	0	0	0	1	0	0	0	0	0	0	0	1	0	0	1	0	0	1	0	0	0	0	0	0	0	0	0	0	1	0	0	0	0
Hemidiaptomus maroccanus/Hemidiaptomus amblyodon/Hemidiaptomus ingens/Hemidiaptomus roubaui	Cop28S	1	0	0	0	0	0	0	0	0	0	0	0	0	0	0	0	0	0	0	0	0	0	0	0	0	0	0	0	0	0	0	0	0	0	0	0	0	0	0	0	0	0	0	0	0	1	0	0
Hemidiaptomus roubaui	Cop28S	1	0	0	0	0	0	0	0	0	0	0	0	0	0	0	0	0	0	0	0	0	0	0	0	0	0	0	0	0	0	0	0	0	0	0	0	0	0	0	0	0	0	0	0	0	0	0	0
Macrocyclops distinctus	Cop28S	2	0	0	0	0	0	0	0	0	0	0	0	0	0	0	0	0	0	0	0	0	0	0	1	0	0	0	0	0	0	0	0	0	0	0	0	0	0	0	0	0	0	0	0	0	0	0	0
Cyprinus carpio	FishCB	11	0	0	0	1	0	0	0	0	0	0	0	0	0	0	0	0	0	0	0	0	0	1	0	0	0	0	0	1	0	0	0	0	0	0	0	0	0	0	0	0	0	0	0	0	0	0	1
Cyprinus carpio/Cyprinus melanes	FishCB	3	0	0	0	0	0	0	0	0	0	0	0	0	0	0	0	0	0	0	0	0	0	0	0	0	0	0	0	0	0	0	0	0	0	0	0	0	0	0	0	0	0	0	0	0	0	0	0
Cyprinus carpio/Cyprinus multitaeniata	FishCB	9	0	0	0	1	0	0	0	0	0	0	0	0	0	0	0	0	0	0	0	0	0	0	0	0	0	0	0	1	0	0	0	0	0	0	0	0	0	0	0	0	0	0	0	0	0	0	1
Cyprinus carpio/Cyprinus multitaeniata/Puntioplites falcifer	FishCB	0	0	0	0	0	0	0	0	0	0	0	0	0	0	0	0	0	0	0	0	0	0	0	0	0	0	0	0	0	0	0	0	0	0	0	0	0	0	0	0	0	0	0	0	0	0	0	0
Cyprinus carpio/Puntioplites falcifer	FishCB	0	0	0	0	0	0	0	0	0	0	0	0	0	0	0	0	0	0	0	0	0	0	0	0	0	0	0	0	0	0	0	0	0	0	0	0	0	0	0	0	0	0	0	0	0	0	0	0
Cyprinus melanes	FishCB	6	0	0	0	1	0	0	0	0	0	0	0	0	0	0	0	0	0	0	0	0	0	0	0	0	0	0	0	1	0	0	0	0	0	0	0	0	0	0	0	0	0	0	0	0	0	0	1
Puntioplites falcifer/Cyprinus carpio	FishCB	0	0	0	0	0	0	0	0	0	0	0	0	0	0	0	0	0	0	0	0	0	0	0	0	0	0	0	0	0	0	0	0	0	0	0	0	0	0	0	0	0	0	0	0	0	0	0	0
Semotilus atromaculatus	FishCB	2	0	0	0	0	0	0	0	0	0	0	0	0	0	0	0	0	0	0	0	0	0	0	0	0	0	0	0	0	0	0	0	0	0	0	0	0	0	0	0	0	0	0	0	0	0	0	0
[truncated: 177 more columns]
